# Supplementary material for: Social status and previous experience in the group as predictors of welfare of sows housed in large semi-static groups
Source: PLoS One. 2021 Jun 8;16(6):e0244704. doi: 10.1371/journal.pone.0244704 (PMC8186791; doi:10.1371/journal.pone.0244704)
Supplement: S1 Table — (XLSX) [file pone.0244704.s001.xlsx]

## Sheet: Behaviour_ObsHoursd0
Replicate	Rotation	Group	Observation_hour	Sow_id	Social_status	Prev_exp_grp	NRacts_d	NRacts_r	NRacts_dr	Fight_tot	Fight-NRacts_tot
1	3	1	h1	a10	avoider	resident	0	0	0	0	0
1	3	1	h2	a10	avoider	resident	0	6	6	0	6
1	3	1	h3	a10	avoider	resident	0	3	3	0	3
1	3	1	h4	a10	avoider	resident	0	5	5	0	5
1	3	1	h1	a103	dominant	new	2	0	2	2	4
1	3	1	h2	a103	dominant	new	2	0	2	1	2
1	3	1	h3	a103	dominant	new	1	1	2	2	4
1	3	1	h4	a103	dominant	new	2	0	2	0	2
1	3	1	h1	a12	subdominant	new	4	2	6	1	7
1	3	1	h2	a12	subdominant	new	2	4	6	3	9
1	3	1	h3	a12	subdominant	new	9	2	11	2	13
1	3	1	h4	a12	subdominant	new	2	4	6	1	7
1	3	1	h1	a126	subdominant	resident	0	5	5	0	5
1	3	1	h2	a126	subdominant	resident	0	0	0	1	1
1	3	1	h3	a126	subdominant	resident	0	2	2	0	2
1	3	1	h4	a126	subdominant	resident	1	4	5	1	6
1	3	1	h1	a127	subdominant	resident	0	2	2	0	2
1	3	1	h2	a127	subdominant	resident	0	1	1	0	1
1	3	1	h3	a127	subdominant	resident	0	2	2	0	2
1	3	1	h4	a127	subdominant	resident	0	1	1	0	1
1	3	1	h1	a129	subdominant	resident	1	2	3	0	3
1	3	1	h2	a129	subdominant	resident	3	5	8	3	11
1	3	1	h3	a129	subdominant	resident	1	1	2	2	4
1	3	1	h4	a129	subdominant	resident	0	2	2	1	3
1	3	1	h1	a138	avoider	resident	0	5	5	0	5
1	3	1	h2	a138	avoider	resident	1	8	9	0	9
1	3	1	h3	a138	avoider	resident	1	5	6	0	6
1	3	1	h4	a138	avoider	resident	1	3	4	0	4
1	3	1	h1	a141	avoider	resident	0	0	0	0	0
1	3	1	h1	a141	avoider	resident	0	2	2	0	2
1	3	1	h2	a141	avoider	resident	0	0	0	0	0
1	3	1	h2	a141	avoider	resident	0	1	1	0	1
1	3	1	h3	a141	avoider	resident	0	0	0	0	0
1	3	1	h3	a141	avoider	resident	1	0	1	0	1
1	3	1	h4	a141	avoider	resident	0	0	0	0	0
1	3	1	h4	a141	avoider	resident	0	1	1	0	1
1	3	1	h1	a147	loser	new	0	2	2	0	2
1	3	1	h2	a147	loser	new	0	2	2	0	2
1	3	1	h3	a147	loser	new	5	1	6	1	7
1	3	1	h4	a147	loser	new	0	1	1	0	1
1	3	1	h1	a16	subdominant	resident	19	2	21	6	26
1	3	1	h2	a16	subdominant	resident	6	0	6	3	9
1	3	1	h3	a16	subdominant	resident	0	2	2	2	4
1	3	1	h4	a16	subdominant	resident	0	0	0	0	0
1	3	1	h1	a18	subdominant	new	0	3	3	0	3
1	3	1	h2	a18	subdominant	new	1	2	3	1	4
1	3	1	h3	a18	subdominant	new	1	2	3	0	3
1	3	1	h4	a18	subdominant	new	0	0	0	2	2
1	3	1	h1	a204	subdominant	new	0	1	1	1	2
1	3	1	h2	a204	subdominant	new	0	1	1	1	2
1	3	1	h3	a204	subdominant	new	4	8	12	2	14
1	3	1	h4	a204	subdominant	new	3	5	8	4	11
1	3	1	h1	a206	avoider	resident	0	2	2	0	2
1	3	1	h2	a206	avoider	resident	0	1	1	0	1
1	3	1	h3	a206	avoider	resident	0	0	0	0	0
1	3	1	h4	a206	avoider	resident	0	1	1	0	1
1	3	1	h1	a210	subdominant	resident	1	0	1	0	1
1	3	1	h2	a210	subdominant	resident	1	2	3	1	4
1	3	1	h3	a210	subdominant	resident	0	4	4	1	5
1	3	1	h4	a210	subdominant	resident	0	1	1	0	1
1	3	1	h1	a211	dominant	resident	0	2	2	0	2
1	3	1	h2	a211	dominant	resident	1	3	4	1	5
1	3	1	h3	a211	dominant	resident	0	2	2	1	3
1	3	1	h4	a211	dominant	resident	5	4	9	2	11
1	3	1	h1	a215	loser	resident	0	4	4	0	4
1	3	1	h2	a215	loser	resident	0	0	0	0	0
1	3	1	h3	a215	loser	resident	0	5	5	0	5
1	3	1	h4	a215	loser	resident	0	3	3	0	3
1	3	1	h1	a220	avoider	new	0	0	0	0	0
1	3	1	h2	a220	avoider	new	0	2	2	0	2
1	3	1	h3	a220	avoider	new	0	4	4	0	4
1	3	1	h4	a220	avoider	new	0	3	3	0	3
1	3	1	h1	a222	subdominant	resident	1	2	3	3	6
1	3	1	h2	a222	subdominant	resident	0	4	4	0	4
1	3	1	h3	a222	subdominant	resident	1	0	1	0	1
1	3	1	h4	a222	subdominant	resident	3	1	4	1	5
1	3	1	h1	a224	avoider	new	0	0	0	0	0
1	3	1	h2	a224	avoider	new	0	0	0	0	0
1	3	1	h3	a224	avoider	new	1	1	2	0	2
1	3	1	h4	a224	avoider	new	0	3	3	0	3
1	3	1	h1	a231	subdominant	new	2	0	2	1	3
1	3	1	h2	a231	subdominant	new	3	1	4	2	6
1	3	1	h3	a231	subdominant	new	0	4	4	0	4
1	3	1	h4	a231	subdominant	new	0	2	2	1	3
1	3	1	h1	a233	dominant	resident	1	3	4	0	4
1	3	1	h2	a233	dominant	resident	1	2	3	1	4
1	3	1	h3	a233	dominant	resident	1	1	2	1	3
1	3	1	h4	a233	dominant	resident	1	4	5	1	6
1	3	1	h1	a239	dominant	new	7	4	11	6	17
1	3	1	h2	a239	dominant	new	9	2	11	2	13
1	3	1	h3	a239	dominant	new	6	7	13	3	16
1	3	1	h4	a239	dominant	new	5	1	6	5	11
1	3	1	h1	a246	dominant	new	1	1	2	0	2
1	3	1	h2	a246	dominant	new	3	3	6	0	6
1	3	1	h3	a246	dominant	new	7	0	7	3	10
1	3	1	h4	a246	dominant	new	0	0	0	3	3
1	3	1	h1	a256	avoider	new	0	4	4	0	4
1	3	1	h2	a256	avoider	new	0	0	0	0	0
1	3	1	h3	a256	avoider	new	0	4	4	0	4
1	3	1	h4	a256	avoider	new	0	1	1	0	1
1	3	1	h1	a257	subdominant	resident	3	2	5	2	6
1	3	1	h2	a257	subdominant	resident	0	0	0	1	1
1	3	1	h3	a257	subdominant	resident	0	2	2	2	4
1	3	1	h4	a257	subdominant	resident	0	2	2	1	3
1	3	1	h1	a260	subdominant	new	2	1	3	4	7
1	3	1	h2	a260	subdominant	new	2	1	3	1	4
1	3	1	h3	a260	subdominant	new	0	0	0	0	0
1	3	1	h4	a260	subdominant	new	0	0	0	0	0
1	3	1	h1	a261	dominant	new	1	3	4	1	5
1	3	1	h2	a261	dominant	new	8	0	8	0	8
1	3	1	h3	a261	dominant	new	8	2	10	1	11
1	3	1	h4	a261	dominant	new	4	1	5	1	6
1	3	1	h1	a263	avoider	resident	0	0	0	0	0
1	3	1	h2	a263	avoider	resident	0	0	0	0	0
1	3	1	h3	a263	avoider	resident	0	3	3	0	3
1	3	1	h4	a263	avoider	resident	0	1	1	0	1
1	3	1	h1	a267	subdominant	new	0	2	2	0	2
1	3	1	h2	a267	subdominant	new	0	3	3	1	4
1	3	1	h3	a267	subdominant	new	0	3	3	4	7
1	3	1	h4	a267	subdominant	new	0	0	0	2	2
1	3	1	h1	a268	subdominant	new	1	0	1	1	2
1	3	1	h2	a268	subdominant	new	1	2	3	0	3
1	3	1	h3	a268	subdominant	new	0	3	3	0	3
1	3	1	h4	a268	subdominant	new	1	1	2	1	3
1	3	1	h1	a270	avoider	new	0	2	2	0	2
1	3	1	h2	a270	avoider	new	0	0	0	0	0
1	3	1	h3	a270	avoider	new	0	1	1	0	1
1	3	1	h4	a270	avoider	new	0	1	1	0	1
1	3	1	h1	a273	loser	resident	0	3	3	1	4
1	3	1	h2	a273	loser	resident	0	1	1	0	1
1	3	1	h3	a273	loser	resident	0	4	4	0	4
1	3	1	h4	a273	loser	resident	0	2	2	0	2
1	3	1	h1	a276	loser	resident	3	2	5	2	7
1	3	1	h2	a276	loser	resident	0	3	3	0	3
1	3	1	h3	a276	loser	resident	0	4	4	0	4
1	3	1	h4	a276	loser	resident	1	3	4	1	5
1	3	1	h1	a280	loser	new	0	4	4	0	4
1	3	1	h2	a280	loser	new	0	2	2	0	2
1	3	1	h3	a280	loser	new	1	3	4	0	4
1	3	1	h4	a280	loser	new	5	2	7	1	8
1	3	1	h1	a287	loser	new	0	2	2	2	4
1	3	1	h2	a287	loser	new	0	1	1	0	1
1	3	1	h3	a287	loser	new	0	3	3	0	3
1	3	1	h4	a287	loser	new	0	3	3	0	3
1	3	1	h1	a298	loser	new	0	0	0	1	1
1	3	1	h2	a298	loser	new	1	3	4	1	5
1	3	1	h3	a298	loser	new	0	2	2	0	2
1	3	1	h4	a298	loser	new	0	2	2	0	2
1	3	1	h1	a305	avoider	new	0	0	0	0	0
1	3	1	h2	a305	avoider	new	0	0	0	0	0
1	3	1	h3	a305	avoider	new	0	1	1	0	1
1	3	1	h4	a305	avoider	new	0	0	0	0	0
1	3	1	h1	a333	dominant	new	5	10	15	5	20
1	3	1	h2	a333	dominant	new	6	3	9	1	10
1	3	1	h3	a333	dominant	new	4	1	5	2	7
1	3	1	h4	a333	dominant	new	2	1	3	3	5
1	3	1	h1	a334	loser	resident	0	7	7	0	7
1	3	1	h2	a334	loser	resident	0	2	2	0	2
1	3	1	h3	a334	loser	resident	0	3	3	1	4
1	3	1	h4	a334	loser	resident	0	2	2	0	2
1	3	1	h1	a345	dominant	new	2	1	3	6	8
1	3	1	h2	a345	dominant	new	1	2	3	2	5
1	3	1	h3	a345	dominant	new	1	2	3	2	5
1	3	1	h4	a345	dominant	new	0	0	0	0	0
1	3	1	h1	a356	dominant	new	1	1	2	2	4
1	3	1	h2	a356	dominant	new	5	2	7	2	9
1	3	1	h3	a356	dominant	new	3	2	5	3	8
1	3	1	h4	a356	dominant	new	4	1	5	3	8
1	3	1	h1	a358	dominant	new	1	3	4	1	5
1	3	1	h2	a358	dominant	new	5	1	6	1	7
1	3	1	h3	a358	dominant	new	11	3	14	1	15
1	3	1	h4	a358	dominant	new	1	3	4	1	5
1	3	1	h1	a360	avoider	resident	0	0	0	0	0
1	3	1	h2	a360	avoider	resident	0	0	0	0	0
1	3	1	h3	a360	avoider	resident	0	0	0	0	0
1	3	1	h4	a360	avoider	resident	0	0	0	0	0
1	3	1	h1	a365	dominant	resident	0	1	1	6	5
1	3	1	h2	a365	dominant	resident	2	1	3	2	5
1	3	1	h3	a365	dominant	resident	1	0	1	1	2
1	3	1	h4	a365	dominant	resident	0	1	1	0	1
1	3	1	h1	a366	dominant	resident	7	2	9	8	16
1	3	1	h2	a366	dominant	resident	0	1	1	2	3
1	3	1	h3	a366	dominant	resident	3	0	3	2	5
1	3	1	h4	a366	dominant	resident	2	0	2	0	2
1	3	1	h1	a367	subdominant	resident	4	1	5	3	8
1	3	1	h2	a367	subdominant	resident	7	0	7	1	7
1	3	1	h3	a367	subdominant	resident	8	2	10	1	11
1	3	1	h4	a367	subdominant	resident	0	0	0	1	1
1	3	1	h1	a369	subdominant	resident	5	2	7	4	11
1	3	1	h2	a369	subdominant	resident	2	2	4	1	5
1	3	1	h3	a369	subdominant	resident	2	2	4	1	5
1	3	1	h4	a369	subdominant	resident	0	0	0	0	0
1	3	1	h1	a383	avoider	new	0	2	2	0	2
1	3	1	h2	a383	avoider	new	0	3	3	0	3
1	3	1	h3	a383	avoider	new	0	2	2	0	2
1	3	1	h4	a383	avoider	new	0	0	0	0	0
1	3	1	h1	a385	avoider	new	0	0	0	0	0
1	3	1	h2	a385	avoider	new	0	2	2	0	2
1	3	1	h3	a385	avoider	new	0	2	2	0	2
1	3	1	h4	a385	avoider	new	0	0	0	0	0
1	3	1	h1	a387	avoider	new	0	2	2	0	2
1	3	1	h2	a387	avoider	new	0	1	1	0	1
1	3	1	h3	a387	avoider	new	1	1	2	0	2
1	3	1	h4	a387	avoider	new	0	1	1	0	1
1	3	1	h1	a388	subdominant	new	3	3	6	6	12
1	3	1	h2	a388	subdominant	new	0	6	6	0	6
1	3	1	h3	a388	subdominant	new	0	1	1	0	1
1	3	1	h4	a388	subdominant	new	0	1	1	2	3
1	3	1	h1	a398	avoider	new	0	1	1	0	1
1	3	1	h2	a398	avoider	new	0	5	5	0	5
1	3	1	h3	a398	avoider	new	0	0	0	0	0
1	3	1	h4	a398	avoider	new	0	0	0	0	0
1	3	1	h1	a399	dominant	new	1	1	2	0	2
1	3	1	h2	a399	dominant	new	0	1	1	0	1
1	3	1	h3	a399	dominant	new	1	3	4	1	5
1	3	1	h4	a399	dominant	new	0	1	1	0	1
1	3	1	h1	a405	dominant	new	1	4	5	0	5
1	3	1	h2	a405	dominant	new	0	4	4	0	4
1	3	1	h3	a405	dominant	new	0	1	1	0	1
1	3	1	h4	a405	dominant	new	0	1	1	1	2
1	3	1	h1	a406	dominant	new	10	0	10	3	13
1	3	1	h2	a406	dominant	new	19	0	19	4	23
1	3	1	h3	a406	dominant	new	14	0	14	3	17
1	3	1	h4	a406	dominant	new	3	2	5	0	5
1	3	1	h1	a407	subdominant	new	0	1	1	1	2
1	3	1	h2	a407	subdominant	new	0	2	2	1	3
1	3	1	h3	a407	subdominant	new	2	1	3	1	4
1	3	1	h4	a407	subdominant	new	1	1	2	0	2
1	3	1	h1	a408	dominant	new	11	3	14	4	17
1	3	1	h2	a408	dominant	new	7	1	8	0	8
1	3	1	h3	a408	dominant	new	3	4	7	3	10
1	3	1	h4	a408	dominant	new	1	1	2	2	4
1	3	1	h1	a409	subdominant	new	2	1	3	3	5
1	3	1	h2	a409	subdominant	new	2	1	3	1	4
1	3	1	h3	a409	subdominant	new	3	2	5	2	7
1	3	1	h4	a409	subdominant	new	1	3	4	1	5
1	3	1	h1	a411	dominant	new	1	2	3	1	4
1	3	1	h2	a411	dominant	new	5	2	7	0	7
1	3	1	h3	a411	dominant	new	14	2	16	0	16
1	3	1	h4	a411	dominant	new	13	2	15	4	19
1	3	1	h1	a412	avoider	new	0	1	1	0	1
1	3	1	h2	a412	avoider	new	0	3	3	0	3
1	3	1	h3	a412	avoider	new	0	4	4	0	4
1	3	1	h4	a412	avoider	new	0	1	1	0	1
1	3	1	h1	a415	dominant	new	13	0	13	7	20
1	3	1	h2	a415	dominant	new	7	2	9	2	11
1	3	1	h3	a415	dominant	new	2	3	5	2	7
1	3	1	h4	a415	dominant	new	1	0	1	0	1
1	3	1	h1	a419	dominant	new	2	3	5	0	5
1	3	1	h2	a419	dominant	new	4	1	5	1	6
1	3	1	h3	a419	dominant	new	5	2	7	1	8
1	3	1	h4	a419	dominant	new	6	1	7	1	8
1	3	1	h1	a423	loser	resident	0	7	7	1	8
1	3	1	h2	a423	loser	resident	0	0	0	0	0
1	3	1	h3	a423	loser	resident	0	0	0	0	0
1	3	1	h4	a423	loser	resident	0	0	0	0	0
1	3	1	h1	a424	subdominant	resident	0	2	2	0	2
1	3	1	h2	a424	subdominant	resident	0	3	3	0	3
1	3	1	h3	a424	subdominant	resident	4	1	5	2	7
1	3	1	h4	a424	subdominant	resident	11	0	11	4	15
1	3	1	h1	a425	subdominant	resident	11	2	13	2	15
1	3	1	h2	a425	subdominant	resident	1	0	1	1	2
1	3	1	h3	a425	subdominant	resident	0	1	1	0	1
1	3	1	h4	a425	subdominant	resident	0	0	0	0	0
1	3	1	h1	a428	dominant	resident	8	1	9	3	12
1	3	1	h2	a428	dominant	resident	14	3	17	6	23
1	3	1	h3	a428	dominant	resident	0	2	2	1	3
1	3	1	h4	a428	dominant	resident	2	0	2	0	2
1	3	1	h1	a431	loser	resident	0	1	1	1	2
1	3	1	h2	a431	loser	resident	0	3	3	0	3
1	3	1	h3	a431	loser	resident	0	5	5	0	5
1	3	1	h4	a431	loser	resident	0	0	0	0	0
1	3	1	h1	a433	subdominant	resident	0	4	4	0	4
1	3	1	h2	a433	subdominant	resident	3	6	9	1	10
1	3	1	h3	a433	subdominant	resident	7	5	12	2	14
1	3	1	h4	a433	subdominant	resident	4	4	8	0	8
1	3	1	h1	a435	avoider	resident	0	0	0	0	0
1	3	1	h2	a435	avoider	resident	0	0	0	0	0
1	3	1	h3	a435	avoider	resident	0	0	0	0	0
1	3	1	h4	a435	avoider	resident	0	0	0	0	0
1	3	1	h1	a436	avoider	resident	0	1	1	0	1
1	3	1	h2	a436	avoider	resident	0	2	2	0	2
1	3	1	h3	a436	avoider	resident	0	2	2	0	2
1	3	1	h4	a436	avoider	resident	0	1	1	0	1
1	3	1	h1	a437	subdominant	resident	0	3	3	0	3
1	3	1	h2	a437	subdominant	resident	5	3	8	4	12
1	3	1	h3	a437	subdominant	resident	7	0	7	1	8
1	3	1	h4	a437	subdominant	resident	2	2	4	1	5
1	3	1	h1	a440	loser	resident	0	2	2	0	2
1	3	1	h2	a440	loser	resident	0	2	2	0	2
1	3	1	h3	a440	loser	resident	0	2	2	0	2
1	3	1	h4	a440	loser	resident	2	1	3	1	4
1	3	1	h1	a441	subdominant	resident	3	0	3	1	4
1	3	1	h2	a441	subdominant	resident	2	1	3	1	4
1	3	1	h3	a441	subdominant	resident	4	1	5	0	5
1	3	1	h4	a441	subdominant	resident	5	1	6	2	8
1	3	1	h1	a443	avoider	resident	0	1	1	0	1
1	3	1	h2	a443	avoider	resident	2	5	7	0	7
1	3	1	h3	a443	avoider	resident	0	0	0	0	0
1	3	1	h4	a443	avoider	resident	1	2	3	0	3
1	3	1	h1	a444	avoider	resident	0	2	2	0	2
1	3	1	h2	a444	avoider	resident	0	2	2	0	2
1	3	1	h3	a444	avoider	resident	0	3	3	0	3
1	3	1	h4	a444	avoider	resident	0	6	6	0	6
1	3	1	h1	a448	subdominant	resident	0	1	1	0	1
1	3	1	h2	a448	subdominant	resident	1	3	4	0	4
1	3	1	h3	a448	subdominant	resident	0	2	2	1	3
1	3	1	h4	a448	subdominant	resident	0	3	3	3	6
1	3	1	h1	a449	loser	resident	1	2	3	2	5
1	3	1	h2	a449	loser	resident	0	0	0	0	0
1	3	1	h3	a449	loser	resident	1	0	1	0	1
1	3	1	h4	a449	loser	resident	0	0	0	0	0
1	3	1	h1	a45	subdominant	new	4	1	5	2	7
1	3	1	h2	a45	subdominant	new	1	0	1	1	2
1	3	1	h3	a45	subdominant	new	1	0	1	0	1
1	3	1	h4	a45	subdominant	new	1	0	1	2	3
1	3	1	h1	a450	loser	new	0	1	1	0	1
1	3	1	h2	a450	loser	new	0	0	0	0	0
1	3	1	h3	a450	loser	new	0	0	0	1	1
1	3	1	h4	a450	loser	new	1	2	3	0	3
1	3	1	h1	a451	loser	resident	0	1	1	0	1
1	3	1	h2	a451	loser	resident	0	0	0	1	1
1	3	1	h3	a451	loser	resident	0	0	0	0	0
1	3	1	h4	a451	loser	resident	0	0	0	0	0
1	3	1	h1	a452	subdominant	resident	1	3	4	1	5
1	3	1	h2	a452	subdominant	resident	7	0	7	0	7
1	3	1	h3	a452	subdominant	resident	4	0	4	4	8
1	3	1	h4	a452	subdominant	resident	13	1	14	1	15
1	3	1	h1	a457	loser	resident	2	1	3	1	4
1	3	1	h2	a457	loser	resident	0	0	0	1	1
1	3	1	h3	a457	loser	resident	0	1	1	1	2
1	3	1	h4	a457	loser	resident	0	0	0	0	0
1	3	1	h1	a458	loser	resident	1	0	1	0	1
1	3	1	h2	a458	loser	resident	1	4	5	0	5
1	3	1	h3	a458	loser	resident	0	0	0	1	1
1	3	1	h4	a458	loser	resident	0	0	0	0	0
1	3	1	h1	a49	dominant	new	1	0	1	0	1
1	3	1	h2	a49	dominant	new	0	1	1	0	1
1	3	1	h3	a49	dominant	new	1	3	4	0	4
1	3	1	h4	a49	dominant	new	1	3	4	1	5
1	3	1	h1	a59	loser	resident	1	2	3	1	4
1	3	1	h2	a59	loser	resident	0	2	2	0	2
1	3	1	h3	a59	loser	resident	1	1	2	1	3
1	3	1	h4	a59	loser	resident	0	0	0	1	1
1	3	1	h1	a65	dominant	new	1	2	3	0	3
1	3	1	h2	a65	dominant	new	0	3	3	0	3
1	3	1	h3	a65	dominant	new	0	1	1	0	1
1	3	1	h4	a65	dominant	new	0	1	1	2	3
1	3	1	h1	a74	avoider	resident	0	3	3	0	3
1	3	1	h2	a74	avoider	resident	2	4	6	0	6
1	3	1	h3	a74	avoider	resident	0	3	3	0	3
1	3	1	h4	a74	avoider	resident	0	9	9	0	9
1	3	1	h1	a91	subdominant	new	8	2	10	1	11
1	3	1	h2	a91	subdominant	new	5	3	8	1	9
1	3	1	h3	a91	subdominant	new	6	1	7	1	8
1	3	1	h4	a91	subdominant	new	11	4	15	1	16
1	3	1	h1	a93	avoider	new	0	1	1	0	1
1	3	1	h2	a93	avoider	new	0	2	2	0	2
1	3	1	h3	a93	avoider	new	0	0	0	0	0
1	3	1	h4	a93	avoider	new	0	0	0	0	0
1	3	2	h1	b101	loser	new	0	3	3	1	4
1	3	2	h2	b101	loser	new	0	0	0	0	0
1	3	2	h3	b101	loser	new	0	0	0	0	0
1	3	2	h4	b101	loser	new	3	2	5	0	5
1	3	2	h1	b106	subdominant	resident	4	1	5	2	7
1	3	2	h2	b106	subdominant	resident	1	5	6	3	9
1	3	2	h3	b106	subdominant	resident	4	4	8	2	10
1	3	2	h4	b106	subdominant	resident	2	1	3	1	4
1	3	2	h1	b11	dominant	resident	1	1	2	7	9
1	3	2	h2	b11	dominant	resident	1	3	4	1	5
1	3	2	h3	b11	dominant	resident	1	0	1	2	3
1	3	2	h4	b11	dominant	resident	1	0	1	2	3
1	3	2	h1	b110	avoider	new	0	1	1	0	1
1	3	2	h2	b110	avoider	new	0	1	1	0	1
1	3	2	h3	b110	avoider	new	1	1	2	0	2
1	3	2	h4	b110	avoider	new	1	1	2	0	2
1	3	2	h1	b112	avoider	new	1	2	3	0	3
1	3	2	h2	b112	avoider	new	0	0	0	0	0
1	3	2	h3	b112	avoider	new	1	3	4	0	4
1	3	2	h4	b112	avoider	new	0	1	1	0	1
1	3	2	h1	b13	subdominant	resident	4	3	7	1	8
1	3	2	h2	b13	subdominant	resident	0	1	1	1	2
1	3	2	h3	b13	subdominant	resident	0	0	0	1	1
1	3	2	h4	b13	subdominant	resident	1	1	2	0	2
1	3	2	h1	b130	subdominant	resident	5	5	10	7	17
1	3	2	h2	b130	subdominant	resident	2	0	2	2	4
1	3	2	h3	b130	subdominant	resident	1	1	2	0	2
1	3	2	h4	b130	subdominant	resident	0	0	0	0	0
1	3	2	h1	b136	loser	new	0	1	1	1	2
1	3	2	h2	b136	loser	new	0	1	1	0	1
1	3	2	h3	b136	loser	new	0	1	1	0	1
1	3	2	h4	b136	loser	new	0	1	1	1	2
1	3	2	h1	b147	dominant	new	13	0	13	6	19
1	3	2	h2	b147	dominant	new	4	1	5	1	6
1	3	2	h3	b147	dominant	new	5	0	5	2	6
1	3	2	h4	b147	dominant	new	6	0	6	0	6
1	3	2	h1	b170	avoider	new	1	2	3	0	3
1	3	2	h2	b170	avoider	new	1	2	3	0	3
1	3	2	h3	b170	avoider	new	0	0	0	0	0
1	3	2	h4	b170	avoider	new	0	1	1	0	1
1	3	2	h1	b173	loser	new	2	1	3	0	3
1	3	2	h2	b173	loser	new	0	2	2	0	2
1	3	2	h3	b173	loser	new	0	1	1	0	1
1	3	2	h4	b173	loser	new	1	3	4	1	5
1	3	2	h1	b175	dominant	resident	1	1	2	2	4
1	3	2	h2	b175	dominant	resident	2	0	2	0	2
1	3	2	h3	b175	dominant	resident	0	0	0	1	1
1	3	2	h4	b175	dominant	resident	1	1	2	0	2
1	3	2	h1	b18	loser	new	0	1	1	0	1
1	3	2	h2	b18	loser	new	0	1	1	0	1
1	3	2	h3	b18	loser	new	0	5	5	2	6
1	3	2	h4	b18	loser	new	0	1	1	0	1
1	3	2	h1	b180	avoider	new	1	3	4	0	4
1	3	2	h2	b180	avoider	new	0	1	1	0	1
1	3	2	h3	b180	avoider	new	1	3	4	0	4
1	3	2	h4	b180	avoider	new	0	0	0	0	0
1	3	2	h1	b186	dominant		1	2	3	3	6
1	3	2	h2	b186	dominant		0	0	0	0	0
1	3	2	h3	b186	dominant		1	2	3	5	7
1	3	2	h4	b186	dominant		2	0	2	1	3
1	3	2	h1	b190	dominant	new	18	1	19	2	21
1	3	2	h2	b190	dominant	new	14	0	14	2	16
1	3	2	h3	b190	dominant	new	10	2	12	0	12
1	3	2	h4	b190	dominant	new	0	0	0	0	0
1	3	2	h1	b20	subdominant	resident	0	1	1	1	2
1	3	2	h2	b20	subdominant	resident	0	1	1	1	2
1	3	2	h3	b20	subdominant	resident	0	3	3	0	3
1	3	2	h4	b20	subdominant	resident	0	3	3	0	3
1	3	2	h1	b201	dominant	resident	0	3	3	0	3
1	3	2	h2	b201	dominant	resident	0	0	0	0	0
1	3	2	h3	b201	dominant	resident	0	0	0	2	2
1	3	2	h4	b201	dominant	resident	0	1	1	3	4
1	3	2	h1	b202	avoider	new	0	0	0	0	0
1	3	2	h2	b202	avoider	new	0	0	0	0	0
1	3	2	h3	b202	avoider	new	0	0	0	0	0
1	3	2	h4	b202	avoider	new	0	0	0	0	0
1	3	2	h1	b204	avoider	resident	1	2	3	0	3
1	3	2	h2	b204	avoider	resident	0	0	0	0	0
1	3	2	h3	b204	avoider	resident	0	1	1	0	1
1	3	2	h4	b204	avoider	resident	0	5	5	0	5
1	3	2	h1	b214	avoider	new	0	2	2	0	2
1	3	2	h2	b214	avoider	new	0	3	3	0	3
1	3	2	h3	b214	avoider	new	0	1	1	0	1
1	3	2	h4	b214	avoider	new	0	4	4	0	4
1	3	2	h1	b218	loser	new	0	1	1	1	2
1	3	2	h2	b218	loser	new	8	0	8	1	9
1	3	2	h3	b218	loser	new	0	2	2	1	3
1	3	2	h4	b218	loser	new	0	2	2	1	3
1	3	2	h1	b219	avoider	resident	1	1	2	0	2
1	3	2	h2	b219	avoider	resident	0	0	0	0	0
1	3	2	h3	b219	avoider	resident	0	2	2	0	2
1	3	2	h4	b219	avoider	resident	1	0	1	0	1
1	3	2	h1	b22	subdominant	resident	0	1	1	2	3
1	3	2	h2	b22	subdominant	resident	0	2	2	1	3
1	3	2	h3	b22	subdominant	resident	2	0	2	2	4
1	3	2	h4	b22	subdominant	resident	0	1	1	4	5
1	3	2	h1	b221	avoider	resident	0	0	0	0	0
1	3	2	h2	b221	avoider	resident	0	0	0	0	0
1	3	2	h3	b221	avoider	resident	0	1	1	0	1
1	3	2	h4	b221	avoider	resident	0	0	0	0	0
1	3	2	h1	b23	loser	resident	1	7	8	1	9
1	3	2	h2	b23	loser	resident	0	8	8	0	8
1	3	2	h3	b23	loser	resident	0	4	4	0	4
1	3	2	h4	b23	loser	resident	1	3	4	0	4
1	3	2	h1	b239	dominant	new	26	3	29	6	35
1	3	2	h2	b239	dominant	new	1	1	2	1	3
1	3	2	h3	b239	dominant	new	4	0	4	3	7
1	3	2	h4	b239	dominant	new	2	1	3	6	9
1	3	2	h1	b24	dominant	new	5	1	6	4	9
1	3	2	h2	b24	dominant	new	0	2	2	0	2
1	3	2	h3	b24	dominant	new	2	1	3	0	3
1	3	2	h4	b24	dominant	new	1	0	1	1	2
1	3	2	h1	b246	dominant	new	0	7	7	2	9
1	3	2	h2	b246	dominant	new	0	2	2	0	2
1	3	2	h3	b246	dominant	new	0	1	1	1	2
1	3	2	h4	b246	dominant	new	0	1	1	0	1
1	3	2	h1	b25	avoider	new	0	5	5	0	5
1	3	2	h2	b25	avoider	new	0	1	1	0	1
1	3	2	h3	b25	avoider	new	0	3	3	0	3
1	3	2	h4	b25	avoider	new	0	1	1	0	1
1	3	2	h1	b252	subdominant	new	0	2	2	2	4
1	3	2	h2	b252	subdominant	new	0	0	0	0	0
1	3	2	h3	b252	subdominant	new	0	0	0	0	0
1	3	2	h4	b252	subdominant	new	0	0	0	0	0
1	3	2	h1	b256	avoider	new	0	0	0	0	0
1	3	2	h2	b256	avoider	new	0	2	2	0	2
1	3	2	h3	b256	avoider	new	0	3	3	0	3
1	3	2	h4	b256	avoider	new	0	0	0	0	0
1	3	2	h1	b257	subdominant	new	1	6	7	4	10
1	3	2	h2	b257	subdominant	new	3	1	4	0	4
1	3	2	h3	b257	subdominant	new	1	1	2	1	3
1	3	2	h4	b257	subdominant	new	0	1	1	0	1
1	3	2	h1	b26	subdominant	resident	4	2	6	3	9
1	3	2	h2	b26	subdominant	resident	0	2	2	1	3
1	3	2	h3	b26	subdominant	resident	2	2	4	0	4
1	3	2	h4	b26	subdominant	resident	4	6	10	1	11
1	3	2	h1	b264	avoider	new	0	3	3	0	3
1	3	2	h2	b264	avoider	new	0	3	3	0	3
1	3	2	h3	b264	avoider	new	0	1	1	0	1
1	3	2	h4	b264	avoider	new	0	0	0	0	0
1	3	2	h1	b27	loser	new	1	1	2	0	2
1	3	2	h2	b27	loser	new	0	0	0	0	0
1	3	2	h3	b27	loser	new	0	2	2	0	2
1	3	2	h4	b27	loser	new	6	0	6	1	7
1	3	2	h1	b270	dominant	new	6	7	13	9	22
1	3	2	h2	b270	dominant	new	1	4	5	1	6
1	3	2	h3	b270	dominant	new	0	0	0	1	1
1	3	2	h4	b270	dominant	new	0	0	0	0	0
1	3	2	h1	b282	subdominant	new	0	6	6	1	7
1	3	2	h2	b282	subdominant	new	0	1	1	1	2
1	3	2	h3	b282	subdominant	new	0	1	1	0	1
1	3	2	h4	b282	subdominant	new	2	4	6	2	8
1	3	2	h1	b286	avoider	resident	0	2	2	0	2
1	3	2	h2	b286	avoider	resident	1	0	1	0	1
1	3	2	h3	b286	avoider	resident	1	0	1	0	1
1	3	2	h4	b286	avoider	resident	0	0	0	0	0
1	3	2	h1	b290	subdominant	new	0	0	0	1	1
1	3	2	h2	b290	subdominant	new	4	0	4	1	5
1	3	2	h3	b290	subdominant	new	1	1	2	1	2
1	3	2	h4	b290	subdominant	new	0	0	0	0	0
1	3	2	h1	b292	loser	new	1	2	3	0	3
1	3	2	h2	b292	loser	new	0	1	1	0	1
1	3	2	h3	b292	loser	new	0	2	2	0	2
1	3	2	h4	b292	loser	new	1	1	2	1	3
1	3	2	h1	b299	loser	new	1	0	1	0	1
1	3	2	h2	b299	loser	new	0	1	1	0	1
1	3	2	h3	b299	loser	new	0	0	0	0	0
1	3	2	h4	b299	loser	new	0	2	2	1	3
1	3	2	h1	b305	dominant	new	3	1	4	6	10
1	3	2	h2	b305	dominant	new	3	0	3	4	7
1	3	2	h3	b305	dominant	new	4	0	4	1	5
1	3	2	h4	b305	dominant	new	9	0	9	1	10
1	3	2	h1	b306	subdominant	resident	0	2	2	0	2
1	3	2	h2	b306	subdominant	resident	0	3	3	1	4
1	3	2	h3	b306	subdominant	resident	0	1	1	0	1
1	3	2	h4	b306	subdominant	resident	0	0	0	1	1
1	3	2	h1	b317	loser	resident	0	1	1	1	2
1	3	2	h2	b317	loser	resident	0	0	0	0	0
1	3	2	h3	b317	loser	resident	0	0	0	1	1
1	3	2	h4	b317	loser	resident	0	0	0	0	0
1	3	2	h1	b324	avoider	new	0	0	0	0	0
1	3	2	h2	b324	avoider	new	0	0	0	0	0
1	3	2	h3	b324	avoider	new	0	0	0	0	0
1	3	2	h4	b324	avoider	new	0	0	0	0	0
1	3	2	h1	b325	avoider	resident	3	0	3	0	3
1	3	2	h2	b325	avoider	resident	0	1	1	0	1
1	3	2	h3	b325	avoider	resident	2	3	5	0	5
1	3	2	h4	b325	avoider	resident	1	0	1	0	1
1	3	2	h1	b327	avoider	resident	0	0	0	0	0
1	3	2	h2	b327	avoider	resident	0	0	0	0	0
1	3	2	h3	b327	avoider	resident	0	0	0	0	0
1	3	2	h4	b327	avoider	resident	0	3	3	0	3
1	3	2	h1	b331	subdominant	new	3	0	3	0	3
1	3	2	h2	b331	subdominant	new	8	1	9	2	11
1	3	2	h3	b331	subdominant	new	1	0	1	1	2
1	3	2	h4	b331	subdominant	new	4	3	7	0	7
1	3	2	h1	b340	avoider	new	1	2	3	0	3
1	3	2	h2	b340	avoider	new	0	0	0	0	0
1	3	2	h3	b340	avoider	new	0	0	0	0	0
1	3	2	h4	b340	avoider	new	0	3	3	0	3
1	3	2	h1	b345	subdominant	new	1	0	1	1	2
1	3	2	h2	b345	subdominant	new	2	1	3	1	4
1	3	2	h3	b345	subdominant	new	3	0	3	2	5
1	3	2	h4	b345	subdominant	new	0	1	1	0	1
1	3	2	h1	b35	avoider	resident	0	1	1	0	1
1	3	2	h2	b35	avoider	resident	0	0	0	0	0
1	3	2	h3	b35	avoider	resident	0	0	0	0	0
1	3	2	h4	b35	avoider	resident	0	2	2	0	2
1	3	2	h1	b353	avoider	new	0	1	1	0	1
1	3	2	h2	b353	avoider	new	0	0	0	0	0
1	3	2	h3	b353	avoider	new	0	1	1	0	1
1	3	2	h4	b353	avoider	new	0	2	2	0	2
1	3	2	h1	b355	subdominant	resident	6	3	9	3	12
1	3	2	h2	b355	subdominant	resident	5	4	9	0	9
1	3	2	h3	b355	subdominant	resident	0	0	0	0	0
1	3	2	h4	b355	subdominant	resident	0	0	0	0	0
1	3	2	h1	b370	avoider	new	0	1	1	0	1
1	3	2	h2	b370	avoider	new	1	2	3	0	3
1	3	2	h3	b370	avoider	new	2	0	2	0	2
1	3	2	h4	b370	avoider	new	0	0	0	0	0
1	3	2	h1	b375	avoider	new	0	0	0	0	0
1	3	2	h2	b375	avoider	new	0	3	3	0	3
1	3	2	h3	b375	avoider	new	0	0	0	0	0
1	3	2	h4	b375	avoider	new	0	1	1	0	1
1	3	2	h1	b38	loser	resident	2	3	5	1	6
1	3	2	h2	b38	loser	resident	3	2	5	0	5
1	3	2	h3	b38	loser	resident	1	3	4	0	4
1	3	2	h4	b38	loser	resident	0	1	1	0	1
1	3	2	h1	b386	avoider	resident	0	0	0	0	0
1	3	2	h2	b386	avoider	resident	0	6	6	0	6
1	3	2	h3	b386	avoider	resident	0	0	0	0	0
1	3	2	h4	b386	avoider	resident	0	2	2	0	2
1	3	2	h1	b398	subdominant	new	0	0	0	2	2
1	3	2	h2	b398	subdominant	new	0	1	1	0	1
1	3	2	h3	b398	subdominant	new	0	0	0	0	0
1	3	2	h4	b398	subdominant	new	0	0	0	0	0
1	3	2	h1	b399	loser	new	0	0	0	2	2
1	3	2	h2	b399	loser	new	0	0	0	0	0
1	3	2	h3	b399	loser	new	0	0	0	0	0
1	3	2	h4	b399	loser	new	0	0	0	0	0
1	3	2	h1	b401	subdominant	new	0	2	2	1	3
1	3	2	h2	b401	subdominant	new	0	0	0	0	0
1	3	2	h3	b401	subdominant	new	0	0	0	0	0
1	3	2	h4	b401	subdominant	new	0	1	1	2	3
1	3	2	h1	b404	loser	resident	0	0	0	1	1
1	3	2	h2	b404	loser	resident	0	0	0	0	0
1	3	2	h3	b404	loser	resident	0	0	0	0	0
1	3	2	h4	b404	loser	resident	0	2	2	0	2
1	3	2	h1	b408	dominant	resident	0	2	2	0	2
1	3	2	h2	b408	dominant	resident	3	5	8	0	8
1	3	2	h3	b408	dominant	resident	4	1	5	1	6
1	3	2	h4	b408	dominant	resident	6	3	9	0	9
1	3	2	h1	b410	avoider	resident	0	0	0	0	0
1	3	2	h2	b410	avoider	resident	0	0	0	0	0
1	3	2	h3	b410	avoider	resident	0	0	0	0	0
1	3	2	h4	b410	avoider	resident	0	0	0	0	0
1	3	2	h1	b413	loser	resident	1	0	1	0	1
1	3	2	h2	b413	loser	resident	0	0	0	0	0
1	3	2	h3	b413	loser	resident	1	1	2	1	3
1	3	2	h4	b413	loser	resident	0	2	2	0	2
1	3	2	h1	b415	subdominant	resident	2	4	6	1	7
1	3	2	h2	b415	subdominant	resident	7	1	8	0	8
1	3	2	h3	b415	subdominant	resident	3	1	4	0	4
1	3	2	h4	b415	subdominant	resident	12	1	13	1	14
1	3	2	h1	b418	subdominant	resident	0	2	2	1	3
1	3	2	h2	b418	subdominant	resident	1	2	3	0	3
1	3	2	h3	b418	subdominant	resident	3	4	7	1	8
1	3	2	h4	b418	subdominant	resident	3	0	3	2	5
1	3	2	h1	b419	avoider		0	0	0	0	0
1	3	2	h2	b419	avoider		0	1	1	0	1
1	3	2	h3	b419	avoider		0	3	3	0	3
1	3	2	h4	b419	avoider		0	5	5	0	5
1	3	2	h1	b42	subdominant	resident	4	1	5	3	8
1	3	2	h2	b42	subdominant	resident	0	2	2	0	2
1	3	2	h3	b42	subdominant	resident	0	0	0	0	0
1	3	2	h4	b42	subdominant	resident	2	3	5	0	5
1	3	2	h1	b44	loser	new	1	1	2	1	3
1	3	2	h2	b44	loser	new	0	1	1	0	1
1	3	2	h3	b44	loser	new	0	1	1	0	1
1	3	2	h4	b44	loser	new	1	0	1	0	1
1	3	2	h1	b49	loser	new	6	5	11	0	11
1	3	2	h2	b49	loser	new	4	1	5	0	5
1	3	2	h3	b49	loser	new	5	1	6	1	7
1	3	2	h4	b49	loser	new	10	0	10	0	10
1	3	2	h1	b54	subdominant	resident	4	2	6	1	7
1	3	2	h2	b54	subdominant	resident	3	0	3	1	4
1	3	2	h3	b54	subdominant	resident	4	1	5	2	7
1	3	2	h4	b54	subdominant	resident	0	0	0	0	0
1	3	2	h1	b55	dominant	resident	3	1	4	0	4
1	3	2	h2	b55	dominant	resident	6	0	6	1	7
1	3	2	h3	b55	dominant	resident	2	2	4	1	5
1	3	2	h4	b55	dominant	resident	4	3	7	1	8
1	3	2	h1	b56	dominant	new	0	3	3	0	3
1	3	2	h2	b56	dominant	new	0	0	0	0	0
1	3	2	h3	b56	dominant	new	0	1	1	0	1
1	3	2	h4	b56	dominant	new	1	3	4	2	6
1	3	2	h1	b57	loser	resident	1	3	4	1	5
1	3	2	h2	b57	loser	resident	1	4	5	0	5
1	3	2	h3	b57	loser	resident	0	3	3	0	3
1	3	2	h4	b57	loser	resident	0	3	3	0	3
1	3	2	h1	b61	avoider	resident	0	4	4	0	4
1	3	2	h2	b61	avoider	resident	0	2	2	0	2
1	3	2	h3	b61	avoider	resident	1	1	2	0	2
1	3	2	h4	b61	avoider	resident	1	2	3	0	3
1	3	2	h1	b63	subdominant	resident	3	5	8	0	8
1	3	2	h2	b63	subdominant	resident	0	1	1	1	2
1	3	2	h3	b63	subdominant	resident	0	1	1	2	3
1	3	2	h4	b63	subdominant	resident	1	2	3	3	6
1	3	2	h1	b64	avoider	new	0	1	1	0	1
1	3	2	h2	b64	avoider	new	0	0	0	0	0
1	3	2	h3	b64	avoider	new	0	2	2	0	2
1	3	2	h4	b64	avoider	new	0	0	0	0	0
1	3	2	h1	b67	dominant	resident	0	3	3	1	3
1	3	2	h2	b67	dominant	resident	0	2	2	0	2
1	3	2	h3	b67	dominant	resident	4	0	4	1	5
1	3	2	h4	b67	dominant	resident	2	0	2	3	5
1	3	2	h1	b71	avoider	resident	0	2	2	0	2
1	3	2	h2	b71	avoider	resident	2	3	5	0	5
1	3	2	h3	b71	avoider	resident	0	3	3	0	3
1	3	2	h4	b71	avoider	resident	0	2	2	0	2
1	3	2	h1	b72	loser	new	0	2	2	0	2
1	3	2	h2	b72	loser	new	0	0	0	0	0
1	3	2	h3	b72	loser	new	0	1	1	1	2
1	3	2	h4	b72	loser	new	0	1	1	0	1
1	3	2	h1	b79	loser	new	0	0	0	0	0
1	3	2	h2	b79	loser	new	2	0	2	0	2
1	3	2	h3	b79	loser	new	0	0	0	0	0
1	3	2	h4	b79	loser	new	0	0	0	1	1
1	3	2	h1	b83	dominant	new	6	1	7	0	7
1	3	2	h2	b83	dominant	new	5	1	6	0	6
1	3	2	h3	b83	dominant	new	6	0	6	4	10
1	3	2	h4	b83	dominant	new	1	1	2	0	2
1	3	2	h1	b85	subdominant	new	0	1	1	0	1
1	3	2	h2	b85	subdominant	new	1	0	1	1	2
1	3	2	h3	b85	subdominant	new	0	2	2	0	2
1	3	2	h4	b85	subdominant	new	3	0	3	0	3
1	3	2	h1	b86	avoider	resident	0	4	4	0	4
1	3	2	h2	b86	avoider	resident	0	0	0	0	0
1	3	2	h3	b86	avoider	resident	0	3	3	0	3
1	3	2	h4	b86	avoider	resident	0	1	1	0	1
1	3	2	h1	b87	subdominant	resident	11	1	12	5	16
1	3	2	h2	b87	subdominant	resident	3	2	5	5	10
1	3	2	h3	b87	subdominant	resident	11	2	13	6	19
1	3	2	h4	b87	subdominant	resident	0	1	1	0	1
2	3	3	h1	a102	loser	new	0	2	2	0	2
2	3	3	h2	a102	loser	new	0	1	1	0	1
2	3	3	h3	a102	loser	new	0	1	1	1	2
2	3	3	h4	a102	loser	new	0	2	2	0	2
2	3	3	h1	a111	loser	resident	1	0	1	1	2
2	3	3	h2	a111	loser	resident	0	0	0	0	0
2	3	3	h3	a111	loser	resident	0	0	0	0	0
2	3	3	h4	a111	loser	resident	1	1	2	0	2
2	3	3	h1	a118	subdominant	resident	0	1	1	1	2
2	3	3	h2	a118	subdominant	resident	0	2	2	0	2
2	3	3	h3	a118	subdominant	resident	0	1	1	2	3
2	3	3	h4	a118	subdominant	resident	0	1	1	0	1
2	3	3	h1	a122	dominant	resident	0	0	0	3	2
2	3	3	h2	a122	dominant	resident	5	0	5	2	7
2	3	3	h3	a122	dominant	resident	0	2	2	0	2
2	3	3	h4	a122	dominant	resident	4	3	7	1	8
2	3	3	h1	a20	avoider	new	0	0	0	0	0
2	3	3	h2	a20	avoider	new	1	3	4	0	4
2	3	3	h3	a20	avoider	new	0	4	4	0	4
2	3	3	h4	a20	avoider	new	0	6	6	0	6
2	3	3	h1	a201	loser	resident	0	2	2	1	3
2	3	3	h2	a201	loser	resident	0	0	0	0	0
2	3	3	h3	a201	loser	resident	0	2	2	0	2
2	3	3	h4	a201	loser	resident	1	4	5	2	7
2	3	3	h1	a206	avoider	new	0	2	2	0	2
2	3	3	h2	a206	avoider	new	0	2	2	0	2
2	3	3	h3	a206	avoider	new	0	1	1	0	1
2	3	3	h4	a206	avoider	new	0	3	3	0	3
2	3	3	h1	a212	avoider	resident	0	4	4	0	4
2	3	3	h2	a212	avoider	resident	1	4	5	0	5
2	3	3	h3	a212	avoider	resident	0	5	5	0	5
2	3	3	h4	a212	avoider	resident	0	6	6	0	6
2	3	3	h1	a217	subdominant	new	0	0	0	1	1
2	3	3	h2	a217	subdominant	new	1	1	2	1	3
2	3	3	h3	a217	subdominant	new	0	3	3	2	5
2	3	3	h4	a217	subdominant	new	5	6	11	0	11
2	3	3	h1	a218	subdominant	resident	0	6	6	1	7
2	3	3	h2	a218	subdominant	resident	0	3	3	1	4
2	3	3	h3	a218	subdominant	resident	10	0	10	3	13
2	3	3	h4	a218	subdominant	resident	12	4	16	4	20
2	3	3	h1	a222	loser	new	0	1	1	1	2
2	3	3	h2	a222	loser	new	0	0	0	0	0
2	3	3	h3	a222	loser	new	0	1	1	0	1
2	3	3	h4	a222	loser	new	0	0	0	0	0
2	3	3	h1	a245	loser	resident	0	1	1	1	2
2	3	3	h2	a245	loser	resident	0	4	4	0	4
2	3	3	h3	a245	loser	resident	0	0	0	0	0
2	3	3	h4	a245	loser	resident	0	4	4	0	4
2	3	3	h1	a247	dominant	new	7	1	8	6	14
2	3	3	h2	a247	dominant	new	9	0	9	2	11
2	3	3	h3	a247	dominant	new	2	0	2	1	3
2	3	3	h4	a247	dominant	new	1	0	1	1	2
2	3	3	h1	a251	avoider	resident	0	3	3	0	3
2	3	3	h2	a251	avoider	resident	1	1	2	0	2
2	3	3	h3	a251	avoider	resident	1	8	9	0	9
2	3	3	h4	a251	avoider	resident	1	6	7	0	7
2	3	3	h1	a253	loser	resident	0	4	4	0	4
2	3	3	h2	a253	loser	resident	1	1	2	3	5
2	3	3	h3	a253	loser	resident	0	0	0	0	0
2	3	3	h4	a253	loser	resident	0	3	3	0	3
2	3	3	h1	a258	dominant	resident	0	0	0	6	4
2	3	3	h2	a258	dominant	resident	1	0	1	0	1
2	3	3	h3	a258	dominant	resident	2	0	2	3	5
2	3	3	h4	a258	dominant	resident	3	1	4	1	5
2	3	3	h1	a260	dominant	new	1	1	2	1	3
2	3	3	h2	a260	dominant	new	0	0	0	0	0
2	3	3	h3	a260	dominant	new	6	0	6	2	8
2	3	3	h4	a260	dominant	new	1	0	1	0	1
2	3	3	h1	a276	dominant	new	4	1	5	0	5
2	3	3	h2	a276	dominant	new	1	1	2	2	4
2	3	3	h3	a276	dominant	new	1	0	1	0	1
2	3	3	h4	a276	dominant	new	1	0	1	1	2
2	3	3	h1	a278	avoider	resident	0	3	3	0	3
2	3	3	h2	a278	avoider	resident	0	4	4	0	4
2	3	3	h3	a278	avoider	resident	0	0	0	0	0
2	3	3	h4	a278	avoider	resident	0	1	1	0	1
2	3	3	h1	a282	loser	resident	1	1	2	0	2
2	3	3	h2	a282	loser	resident	2	3	5	0	5
2	3	3	h3	a282	loser	resident	8	1	9	0	9
2	3	3	h4	a282	loser	resident	7	2	9	1	10
2	3	3	h1	a294	dominant	resident	4	1	5	1	6
2	3	3	h2	a294	dominant	resident	2	1	3	4	7
2	3	3	h3	a294	dominant	resident	1	2	3	0	3
2	3	3	h4	a294	dominant	resident	0	0	0	3	3
2	3	3	h1	a296	loser	resident	0	1	1	0	1
2	3	3	h2	a296	loser	resident	0	2	2	0	2
2	3	3	h3	a296	loser	resident	0	1	1	0	1
2	3	3	h4	a296	loser	resident	3	0	3	1	4
2	3	3	h1	a304	dominant	resident	3	0	3	3	5
2	3	3	h2	a304	dominant	resident	1	0	1	2	2
2	3	3	h3	a304	dominant	resident	0	0	0	1	1
2	3	3	h4	a304	dominant	resident	11	2	13	0	13
2	3	3	h1	a322	subdominant	new	0	2	2	1	3
2	3	3	h2	a322	subdominant	new	0	2	2	1	3
2	3	3	h3	a322	subdominant	new	2	8	10	0	10
2	3	3	h4	a322	subdominant	new	0	2	2	2	4
2	3	3	h1	a366	subdominant	new	1	0	1	2	3
2	3	3	h2	a366	subdominant	new	1	0	1	1	2
2	3	3	h3	a366	subdominant	new	0	2	2	1	3
2	3	3	h4	a366	subdominant	new	0	0	0	0	0
2	3	3	h1	a4	dominant	resident	7	0	7	4	11
2	3	3	h2	a4	dominant	resident	1	2	3	1	4
2	3	3	h3	a4	dominant	resident	0	0	0	1	1
2	3	3	h4	a4	dominant	resident	0	1	1	2	3
2	3	3	h1	a426	subdominant	resident	0	0	0	3	1
2	3	3	h2	a426	subdominant	resident	0	0	0	1	1
2	3	3	h3	a426	subdominant	resident	0	0	0	1	1
2	3	3	h4	a426	subdominant	resident	0	2	2	0	2
2	3	3	h1	a429	loser	resident	0	0	0	2	2
2	3	3	h2	a429	loser	resident	0	2	2	0	2
2	3	3	h3	a429	loser	resident	1	0	1	0	1
2	3	3	h4	a429	loser	resident	3	1	4	1	4
2	3	3	h1	a432	subdominant	new	3	1	4	2	6
2	3	3	h2	a432	subdominant	new	3	1	4	1	5
2	3	3	h3	a432	subdominant	new	2	2	4	1	5
2	3	3	h4	a432	subdominant	new	2	1	3	1	4
2	3	3	h1	a433	subdominant	new	0	0	0	0	0
2	3	3	h2	a433	subdominant	new	0	1	1	1	2
2	3	3	h3	a433	subdominant	new	2	0	2	0	2
2	3	3	h4	a433	subdominant	new	3	0	3	3	6
2	3	3	h1	a434	subdominant	resident	4	0	4	3	7
2	3	3	h2	a434	subdominant	resident	3	2	5	4	8
2	3	3	h3	a434	subdominant	resident	5	5	10	6	16
2	3	3	h4	a434	subdominant	resident	0	1	1	2	2
2	3	3	h1	a440	loser	new	2	0	2	1	3
2	3	3	h2	a440	loser	new	1	0	1	0	1
2	3	3	h3	a440	loser	new	2	0	2	0	2
2	3	3	h4	a440	loser	new	1	4	5	1	6
2	3	3	h1	a442	loser	new	4	2	6	1	6
2	3	3	h2	a442	loser	new	2	4	6	1	7
2	3	3	h3	a442	loser	new	2	3	5	0	5
2	3	3	h4	a442	loser	new	0	4	4	0	4
2	3	3	h1	a456	dominant	resident	1	1	2	4	6
2	3	3	h2	a456	dominant	resident	0	1	1	3	4
2	3	3	h3	a456	dominant	resident	1	1	2	1	3
2	3	3	h4	a456	dominant	resident	1	2	3	0	3
2	3	3	h1	a458	loser	new	0	0	0	1	1
2	3	3	h2	a458	loser	new	3	0	3	1	4
2	3	3	h3	a458	loser	new	1	1	2	0	2
2	3	3	h4	a458	loser	new	0	4	4	0	4
2	3	3	h1	a46	dominant	new	0	4	4	0	4
2	3	3	h2	a46	dominant	new	0	2	2	1	3
2	3	3	h3	a46	dominant	new	0	2	2	3	5
2	3	3	h4	a46	dominant	new	1	1	2	1	3
2	3	3	h1	a50	subdominant	resident	1	1	2	5	4
2	3	3	h2	a50	subdominant	resident	0	2	2	2	3
2	3	3	h3	a50	subdominant	resident	0	2	2	2	4
2	3	3	h4	a50	subdominant	resident	0	0	0	0	0
2	3	3	h1	a51	loser	resident	2	2	4	1	5
2	3	3	h2	a51	loser	resident	1	1	2	0	2
2	3	3	h3	a51	loser	resident	0	1	1	1	2
2	3	3	h4	a51	loser	resident	1	5	6	1	7
2	3	3	h1	a63	dominant	resident	1	3	4	0	4
2	3	3	h2	a63	dominant	resident	1	3	4	0	4
2	3	3	h3	a63	dominant	resident	0	0	0	0	0
2	3	3	h4	a63	dominant	resident	10	2	12	7	19
2	3	3	h1	a71	avoider	resident	0	1	1	0	1
2	3	3	h2	a71	avoider	resident	0	3	3	0	3
2	3	3	h3	a71	avoider	resident	0	0	0	0	0
2	3	3	h4	a71	avoider	resident	0	3	3	0	3
2	3	3	h1	a72	dominant	new	1	1	2	2	4
2	3	3	h2	a72	dominant	new	4	0	4	4	7
2	3	3	h3	a72	dominant	new	5	0	5	1	6
2	3	3	h4	a72	dominant	new	1	3	4	0	4
2	3	3	h1	a73	dominant	new	2	0	2	2	4
2	3	3	h2	a73	dominant	new	16	1	17	6	23
2	3	3	h3	a73	dominant	new	4	0	4	2	6
2	3	3	h4	a73	dominant	new	17	5	22	5	25
2	3	3	h1	a8	dominant	resident	0	5	5	4	9
2	3	3	h2	a8	dominant	resident	6	3	9	5	13
2	3	3	h3	a8	dominant	resident	1	1	2	1	3
2	3	3	h4	a8	dominant	resident	13	1	14	4	18
2	3	3	h1	a82	loser	resident	0	4	4	0	4
2	3	3	h2	a82	loser	resident	0	1	1	2	2
2	3	3	h3	a82	loser	resident	1	5	6	0	6
2	3	3	h4	a82	loser	resident	0	6	6	0	6
2	3	3	h1	a84	subdominant	resident	2	0	2	0	2
2	3	3	h2	a84	subdominant	resident	1	1	2	3	5
2	3	3	h3	a84	subdominant	resident	2	4	6	1	7
2	3	3	h4	a84	subdominant	resident	0	0	0	1	1
2	3	3	h1	a85	loser	resident	0	1	1	0	1
2	3	3	h2	a85	loser	resident	1	4	5	0	5
2	3	3	h3	a85	loser	resident	0	1	1	1	2
2	3	3	h4	a85	loser	resident	0	2	2	0	2
2	3	3	h1	a88	dominant	resident	6	0	6	5	11
2	3	3	h2	a88	dominant	resident	0	0	0	0	0
2	3	3	h3	a88	dominant	resident	1	0	1	1	1
2	3	3	h4	a88	dominant	resident	0	0	0	0	0
2	3	3	h1	a9	subdominant	resident	6	2	8	1	8
2	3	3	h2	a9	subdominant	resident	0	0	0	0	0
2	3	3	h3	a9	subdominant	resident	0	3	3	0	3
2	3	3	h4	a9	subdominant	resident	1	0	1	1	2
2	3	3	h1	a90	loser	resident	0	1	1	1	2
2	3	3	h2	a90	loser	resident	1	2	3	1	4
2	3	3	h3	a90	loser	resident	0	1	1	0	1
2	3	3	h4	a90	loser	resident	2	8	10	1	11
2	3	3	h1	a95	subdominant	resident	1	1	2	1	3
2	3	3	h2	a95	subdominant	resident	1	2	3	0	3
2	3	3	h3	a95	subdominant	resident	7	1	8	2	9
2	3	3	h4	a95	subdominant	resident	5	6	11	2	13
2	3	4	h1	b105	subdominant	resident	2	1	3	2	5
2	3	4	h2	b105	subdominant	resident	3	1	4	3	7
2	3	4	h3	b105	subdominant	resident	4	7	11	2	13
2	3	4	h4	b105	subdominant	resident	1	0	1	1	2
2	3	4	h1	b107	avoider	new	0	3	3	0	3
2	3	4	h2	b107	avoider	new	0	0	0	0	0
2	3	4	h3	b107	avoider	new	1	4	5	0	5
2	3	4	h4	b107	avoider	new	0	0	0	0	0
2	3	4	h1	b114	subdominant	resident	1	2	3	2	5
2	3	4	h2	b114	subdominant	resident	0	1	1	0	1
2	3	4	h3	b114	subdominant	resident	0	2	2	0	2
2	3	4	h4	b114	subdominant	resident	1	3	4	0	4
2	3	4	h1	b115	dominant	resident	2	4	6	2	8
2	3	4	h2	b115	dominant	resident	1	2	3	0	3
2	3	4	h3	b115	dominant	resident	1	4	5	0	5
2	3	4	h4	b115	dominant	resident	3	2	5	2	7
2	3	4	h1	b12	subdominant	resident	0	10	10	2	12
2	3	4	h2	b12	subdominant	resident	11	2	13	3	16
2	3	4	h3	b12	subdominant	resident	1	9	10	2	12
2	3	4	h4	b12	subdominant	resident	0	0	0	1	1
2	3	4	h1	b129	subdominant	new	1	7	8	0	8
2	3	4	h2	b129	subdominant	new	0	2	2	2	4
2	3	4	h3	b129	subdominant	new	0	4	4	1	5
2	3	4	h4	b129	subdominant	new	0	0	0	0	0
2	3	4	h1	b130	subdominant	new	4	1	5	4	9
2	3	4	h2	b130	subdominant	new	4	2	6	0	6
2	3	4	h3	b130	subdominant	new	0	0	0	2	2
2	3	4	h4	b130	subdominant	new	0	0	0	0	0
2	3	4	h1	b134	subdominant	new	5	3	8	4	12
2	3	4	h2	b134	subdominant	new	1	1	2	0	2
2	3	4	h3	b134	subdominant	new	2	0	2	1	3
2	3	4	h4	b134	subdominant	new	2	0	2	1	3
2	3	4	h1	b135	subdominant	resident	3	2	5	1	6
2	3	4	h2	b135	subdominant	resident	1	0	1	1	2
2	3	4	h3	b135	subdominant	resident	0	3	3	1	4
2	3	4	h4	b135	subdominant	resident	0	0	0	0	0
2	3	4	h1	b137	subdominant	resident	8	3	11	7	18
2	3	4	h2	b137	subdominant	resident	2	0	2	1	3
2	3	4	h3	b137	subdominant	resident	2	2	4	2	6
2	3	4	h4	b137	subdominant	resident	13	2	15	2	17
2	3	4	h1	b141	dominant	resident	0	10	10	1	11
2	3	4	h2	b141	dominant	resident	2	3	5	2	7
2	3	4	h3	b141	dominant	resident	4	1	5	5	10
2	3	4	h4	b141	dominant	resident	1	1	2	3	5
2	3	4	h1	b143	avoider	new	0	1	1	0	1
2	3	4	h2	b143	avoider	new	2	1	3	0	3
2	3	4	h3	b143	avoider	new	0	3	3	0	3
2	3	4	h4	b143	avoider	new	0	1	1	0	1
2	3	4	h1	b153	dominant	new	5	0	5	4	9
2	3	4	h2	b153	dominant	new	12	1	13	3	16
2	3	4	h3	b153	dominant	new	12	1	13	1	14
2	3	4	h4	b153	dominant	new	1	0	1	2	3
2	3	4	h1	b157	loser	new	0	0	0	0	0
2	3	4	h2	b157	loser	new	0	0	0	0	0
2	3	4	h3	b157	loser	new	0	3	3	2	5
2	3	4	h4	b157	loser	new	2	4	6	0	6
2	3	4	h1	b159	dominant	resident	4	1	5	2	7
2	3	4	h2	b159	dominant	resident	0	2	2	0	2
2	3	4	h3	b159	dominant	resident	0	0	0	0	0
2	3	4	h4	b159	dominant	resident	0	1	1	1	2
2	3	4	h1	b162	subdominant	resident	0	0	0	2	2
2	3	4	h2	b162	subdominant	resident	1	4	5	1	6
2	3	4	h3	b162	subdominant	resident	0	1	1	0	1
2	3	4	h4	b162	subdominant	resident	1	0	1	1	2
2	3	4	h1	b167	loser	resident	3	1	4	1	5
2	3	4	h2	b167	loser	resident	1	4	5	0	5
2	3	4	h3	b167	loser	resident	0	4	4	0	4
2	3	4	h4	b167	loser	resident	0	3	3	0	3
2	3	4	h1	b171	dominant	new	16	0	16	5	21
2	3	4	h2	b171	dominant	new	19	4	23	2	25
2	3	4	h3	b171	dominant	new	29	0	29	3	32
2	3	4	h4	b171	dominant	new	1	1	2	1	3
2	3	4	h1	b172	dominant	resident	3	0	3	3	6
2	3	4	h2	b172	dominant	resident	1	0	1	1	2
2	3	4	h3	b172	dominant	resident	0	0	0	1	1
2	3	4	h4	b172	dominant	resident	2	1	3	0	3
2	3	4	h1	b179	avoider	resident	0	1	1	0	1
2	3	4	h2	b179	avoider	resident	0	0	0	0	0
2	3	4	h3	b179	avoider	resident	0	4	4	0	4
2	3	4	h4	b179	avoider	resident	0	0	0	0	0
2	3	4	h1	b182	loser	resident	2	2	4	1	5
2	3	4	h2	b182	loser	resident	0	2	2	0	2
2	3	4	h3	b182	loser	resident	3	2	5	0	5
2	3	4	h4	b182	loser	resident	3	2	5	0	5
2	3	4	h1	b184	avoider	resident	0	0	0	0	0
2	3	4	h2	b184	avoider	resident	0	0	0	0	0
2	3	4	h3	b184	avoider	resident	0	0	0	0	0
2	3	4	h4	b184	avoider	resident	0	0	0	0	0
2	3	4	h1	b185	dominant	resident	4	1	5	1	6
2	3	4	h2	b185	dominant	resident	0	2	2	3	5
2	3	4	h3	b185	dominant	resident	5	0	5	0	5
2	3	4	h4	b185	dominant	resident	2	3	5	0	5
2	3	4	h1	b189	loser	resident	3	5	8	0	8
2	3	4	h2	b189	loser	resident	2	3	5	0	5
2	3	4	h3	b189	loser	resident	0	0	0	0	0
2	3	4	h4	b189	loser	resident	0	2	2	1	3
2	3	4	h1	b19	subdominant	resident	2	5	7	0	7
2	3	4	h2	b19	subdominant	resident	2	4	6	0	6
2	3	4	h3	b19	subdominant	resident	0	3	3	1	4
2	3	4	h4	b19	subdominant	resident	1	4	5	0	5
2	3	4	h1	b191	subdominant	resident	0	0	0	2	2
2	3	4	h2	b191	subdominant	resident	0	0	0	1	1
2	3	4	h3	b191	subdominant	resident	0	1	1	1	2
2	3	4	h4	b191	subdominant	resident	0	3	3	0	3
2	3	4	h1	b193	loser	resident	3	2	5	2	7
2	3	4	h2	b193	loser	resident	2	4	6	0	6
2	3	4	h3	b193	loser	resident	1	1	2	1	3
2	3	4	h4	b193	loser	resident	0	4	4	0	4
2	3	4	h1	b201	dominant	new	4	0	4	5	9
2	3	4	h2	b201	dominant	new	1	0	1	3	4
2	3	4	h3	b201	dominant	new	0	0	0	1	1
2	3	4	h4	b201	dominant	new	1	0	1	3	4
2	3	4	h1	b209	loser	resident	1	0	1	0	1
2	3	4	h2	b209	loser	resident	0	2	2	1	3
2	3	4	h3	b209	loser	resident	0	0	0	0	0
2	3	4	h4	b209	loser	resident	0	1	1	0	1
2	3	4	h1	b211	subdominant	resident	1	2	3	0	3
2	3	4	h2	b211	subdominant	resident	0	0	0	3	3
2	3	4	h3	b211	subdominant	resident	3	1	4	1	5
2	3	4	h4	b211	subdominant	resident	4	0	4	0	4
2	3	4	h1	b219	subdominant	new	0	2	2	1	3
2	3	4	h2	b219	subdominant	new	0	1	1	0	1
2	3	4	h3	b219	subdominant	new	0	0	0	1	1
2	3	4	h4	b219	subdominant	new	0	0	0	0	0
2	3	4	h1	b237	dominant	resident	2	3	5	0	5
2	3	4	h2	b237	dominant	resident	0	4	4	0	4
2	3	4	h3	b237	dominant	resident	0	3	3	1	4
2	3	4	h4	b237	dominant	resident	0	2	2	0	2
2	3	4	h1	b247	loser	resident	2	4	6	1	7
2	3	4	h2	b247	loser	resident	0	1	1	0	1
2	3	4	h3	b247	loser	resident	0	0	0	0	0
2	3	4	h4	b247	loser	resident	0	2	2	0	2
2	3	4	h1	b255	loser	resident	3	0	3	2	5
2	3	4	h2	b255	loser	resident	0	1	1	0	1
2	3	4	h3	b255	loser	resident	2	2	4	0	4
2	3	4	h4	b255	loser	resident	0	1	1	0	1
2	3	4	h1	b262	avoider	resident	0	2	2	0	2
2	3	4	h2	b262	avoider	resident	0	5	5	0	5
2	3	4	h3	b262	avoider	resident	0	3	3	0	3
2	3	4	h4	b262	avoider	resident	1	0	1	0	1
2	3	4	h1	b271	loser	resident	2	2	4	0	4
2	3	4	h2	b271	loser	resident	1	1	2	0	2
2	3	4	h3	b271	loser	resident	2	3	5	0	5
2	3	4	h4	b271	loser	resident	1	0	1	1	2
2	3	4	h1	b273	avoider	resident	0	3	3	0	3
2	3	4	h2	b273	avoider	resident	0	2	2	0	2
2	3	4	h3	b273	avoider	resident	0	1	1	0	1
2	3	4	h4	b273	avoider	resident	0	1	1	0	1
2	3	4	h1	b274	dominant	resident	1	4	5	0	5
2	3	4	h2	b274	dominant	resident	1	3	4	0	4
2	3	4	h3	b274	dominant	resident	0	0	0	0	0
2	3	4	h4	b274	dominant	resident	0	1	1	1	2
2	3	4	h1	b278	dominant	resident	1	2	3	3	6
2	3	4	h2	b278	dominant	resident	0	0	0	0	0
2	3	4	h3	b278	dominant	resident	0	2	2	0	2
2	3	4	h4	b278	dominant	resident	0	0	0	0	0
2	3	4	h1	b279	dominant	resident	0	1	1	0	1
2	3	4	h2	b279	dominant	resident	0	2	2	0	2
2	3	4	h3	b279	dominant	resident	0	3	3	0	3
2	3	4	h4	b279	dominant	resident	1	2	3	1	4
2	3	4	h1	b297	subdominant	new	1	1	2	3	5
2	3	4	h2	b297	subdominant	new	0	1	1	0	1
2	3	4	h3	b297	subdominant	new	0	0	0	1	1
2	3	4	h4	b297	subdominant	new	2	1	3	0	3
2	3	4	h1	b30	dominant	resident	1	3	4	4	8
2	3	4	h2	b30	dominant	resident	1	0	1	0	1
2	3	4	h3	b30	dominant	resident	0	9	9	0	9
2	3	4	h4	b30	dominant	resident	1	1	2	1	3
2	3	4	h1	b304	loser	resident	0	3	3	2	5
2	3	4	h2	b304	loser	resident	0	1	1	1	2
2	3	4	h3	b304	loser	resident	0	0	0	0	0
2	3	4	h4	b304	loser	resident	1	0	1	0	1
2	3	4	h1	b325	loser	new	1	8	9	0	9
2	3	4	h2	b325	loser	new	4	6	10	1	11
2	3	4	h3	b325	loser	new	16	8	24	0	24
2	3	4	h4	b325	loser	new	0	0	0	0	0
2	3	4	h1	b358	subdominant	new	0	3	3	3	6
2	3	4	h2	b358	subdominant	new	0	0	0	0	0
2	3	4	h3	b358	subdominant	new	1	0	1	1	2
2	3	4	h4	b358	subdominant	new	0	1	1	0	1
2	3	4	h1	b359	dominant	resident	6	3	9	9	18
2	3	4	h2	b359	dominant	resident	2	0	2	2	4
2	3	4	h3	b359	dominant	resident	3	1	4	2	6
2	3	4	h4	b359	dominant	resident	0	1	1	1	2
2	3	4	h1	b36	dominant	new	5	1	6	3	9
2	3	4	h2	b36	dominant	new	2	0	2	0	2
2	3	4	h3	b36	dominant	new	14	3	17	4	21
2	3	4	h4	b36	dominant	new	0	0	0	1	1
2	3	4	h1	b37	dominant	new	3	1	4	0	4
2	3	4	h2	b37	dominant	new	0	3	3	1	4
2	3	4	h3	b37	dominant	new	0	0	0	0	0
2	3	4	h4	b37	dominant	new	0	1	1	0	1
2	3	4	h1	b375	avoider	new	0	2	2	0	2
2	3	4	h2	b375	avoider	new	0	2	2	0	2
2	3	4	h3	b375	avoider	new	0	0	0	0	0
2	3	4	h4	b375	avoider	new	1	0	1	0	1
2	3	4	h1	b399	subdominant	new	0	1	1	0	1
2	3	4	h2	b399	subdominant	new	0	1	1	1	2
2	3	4	h3	b399	subdominant	new	1	3	4	0	4
2	3	4	h4	b399	subdominant	new	0	0	0	0	0
2	3	4	h1	b405	subdominant	new	1	2	3	1	4
2	3	4	h2	b405	subdominant	new	3	4	7	2	9
2	3	4	h3	b405	subdominant	new	0	1	1	0	1
2	3	4	h4	b405	subdominant	new	1	3	4	0	4
2	3	4	h1	b411	avoider	new	0	3	3	0	3
2	3	4	h2	b411	avoider	new	1	2	3	0	3
2	3	4	h3	b411	avoider	new	1	4	5	0	5
2	3	4	h4	b411	avoider	new	0	1	1	0	1
2	3	4	h1	b413	dominant	new	0	1	1	0	1
2	3	4	h2	b413	dominant	new	0	1	1	0	1
2	3	4	h3	b413	dominant	new	0	3	3	1	4
2	3	4	h4	b413	dominant	new	0	0	0	0	0
2	3	4	h1	b419	subdominant	new	2	3	5	3	8
2	3	4	h2	b419	subdominant	new	5	1	6	1	7
2	3	4	h3	b419	subdominant	new	3	1	4	1	5
2	3	4	h4	b419	subdominant	new	1	1	2	2	4
2	3	4	h1	b420	subdominant	new	7	3	10	6	16
2	3	4	h2	b420	subdominant	new	8	5	13	1	14
2	3	4	h3	b420	subdominant	new	1	1	2	2	4
2	3	4	h4	b420	subdominant	new	0	0	0	0	0
2	3	4	h1	b47	subdominant	resident	0	2	2	0	2
2	3	4	h2	b47	subdominant	resident	0	5	5	0	5
2	3	4	h3	b47	subdominant	resident	0	1	1	0	1
2	3	4	h4	b47	subdominant	resident	2	2	4	0	4
2	3	4	h1	b48	loser	resident	1	5	6	2	8
2	3	4	h2	b48	loser	resident	0	4	4	0	4
2	3	4	h3	b48	loser	resident	1	2	3	1	4
2	3	4	h4	b48	loser	resident	0	1	1	0	1
2	3	4	h1	b5	dominant	resident	15	0	15	10	25
2	3	4	h2	b5	dominant	resident	14	0	14	2	16
2	3	4	h3	b5	dominant	resident	3	0	3	1	4
2	3	4	h4	b5	dominant	resident	2	0	2	1	3
2	3	4	h1	b53	dominant	resident	3	3	6	3	9
2	3	4	h2	b53	dominant	resident	3	4	7	5	12
2	3	4	h3	b53	dominant	resident	0	1	1	1	2
2	3	4	h4	b53	dominant	resident	5	0	5	2	7
2	3	4	h1	b66	dominant	resident	0	1	1	0	1
2	3	4	h2	b66	dominant	resident	1	0	1	2	3
2	3	4	h3	b66	dominant	resident	2	3	5	2	7
2	3	4	h4	b66	dominant	resident	2	1	3	0	3
2	3	4	h1	b67	subdominant	new	1	4	5	3	8
2	3	4	h2	b67	subdominant	new	1	7	8	0	8
2	3	4	h3	b67	subdominant	new	0	0	0	0	0
2	3	4	h4	b67	subdominant	new	0	0	0	3	3
2	3	4	h1	b75	loser	resident	5	0	5	2	7
2	3	4	h2	b75	loser	resident	0	3	3	1	4
2	3	4	h3	b75	loser	resident	3	2	5	3	8
2	3	4	h4	b75	loser	resident	0	0	0	1	1
2	3	4	h1	b97	loser	new	4	2	6	4	10
2	3	4	h2	b97	loser	new	1	1	2	2	4
2	3	4	h3	b97	loser	new	1	2	3	0	3
2	3	4	h4	b97	loser	new	0	1	1	0	1
3	3	5	h1	a100	subdominant	new	8	0	8	4	12
3	3	5	h2	a100	subdominant	new	0	0	0	1	1
3	3	5	h3	a100	subdominant	new	0	0	0	0	0
3	3	5	h4	a100	subdominant	new	4	7	11	6	17
3	3	5	h1	a106	avoider	new	1	1	2	0	2
3	3	5	h2	a106	avoider	new	0	1	1	0	1
3	3	5	h3	a106	avoider	new	0	2	2	0	2
3	3	5	h4	a106	avoider	new	0	16	16	0	16
3	3	5	h1	a108	subdominant	resident	0	2	2	1	3
3	3	5	h2	a108	subdominant	resident	1	2	3	0	3
3	3	5	h3	a108	subdominant	resident	0	0	0	2	2
3	3	5	h4	a108	subdominant	resident	6	6	12	4	16
3	3	5	h1	a11	dominant	resident	1	2	3	0	3
3	3	5	h2	a11	dominant	resident	0	1	1	0	1
3	3	5	h3	a11	dominant	resident	0	0	0	0	0
3	3	5	h4	a11	dominant	resident	3	9	12	0	12
3	3	5	h1	a123	loser	resident	1	0	1	0	1
3	3	5	h2	a123	loser	resident	1	3	4	0	4
3	3	5	h3	a123	loser	resident	1	1	2	0	2
3	3	5	h4	a123	loser	resident	2	3	5	2	7
3	3	5	h1	a13	dominant	resident	0	5	5	0	5
3	3	5	h2	a13	dominant	resident	0	0	0	0	0
3	3	5	h3	a13	dominant	resident	0	1	1	0	1
3	3	5	h4	a13	dominant	resident	5	8	13	1	14
3	3	5	h1	a130	subdominant	resident	2	1	3	2	4
3	3	5	h2	a130	subdominant	resident	10	1	11	2	13
3	3	5	h3	a130	subdominant	resident	3	1	4	1	5
3	3	5	h4	a130	subdominant	resident	9	4	13	0	13
3	3	5	h1	a131	loser	resident	2	0	2	0	2
3	3	5	h2	a131	loser	resident	0	0	0	0	0
3	3	5	h3	a131	loser	resident	1	1	2	0	2
3	3	5	h4	a131	loser	resident	6	5	11	2	13
3	3	5	h1	a14	avoider	resident	0	0	0	0	0
3	3	5	h2	a14	avoider	resident	0	0	0	0	0
3	3	5	h3	a14	avoider	resident	0	3	3	0	3
3	3	5	h4	a14	avoider	resident	4	9	13	0	13
3	3	5	h1	a205	dominant	resident	8	4	12	4	15
3	3	5	h2	a205	dominant	resident	0	0	0	0	0
3	3	5	h3	a205	dominant	resident	1	1	2	0	2
3	3	5	h4	a205	dominant	resident	10	3	13	1	14
3	3	5	h1	a225	avoider	resident	0	3	3	0	3
3	3	5	h2	a225	avoider	resident	0	1	1	0	1
3	3	5	h3	a225	avoider	resident	0	0	0	0	0
3	3	5	h4	a225	avoider	resident	1	0	1	0	1
3	3	5	h1	a228	avoider	resident	0	1	1	0	1
3	3	5	h2	a228	avoider	resident	1	1	2	0	2
3	3	5	h3	a228	avoider	resident	0	0	0	0	0
3	3	5	h4	a228	avoider	resident	0	3	3	0	3
3	3	5	h1	a23	avoider	resident	0	4	4	0	4
3	3	5	h2	a23	avoider	resident	0	1	1	0	1
3	3	5	h3	a23	avoider	resident	0	1	1	0	1
3	3	5	h4	a23	avoider	resident	0	2	2	0	2
3	3	5	h1	a232	loser	resident	1	1	2	0	2
3	3	5	h2	a232	loser	resident	0	2	2	0	2
3	3	5	h3	a232	loser	resident	0	0	0	0	0
3	3	5	h4	a232	loser	resident	0	10	10	1	11
3	3	5	h1	a235	loser	resident	2	1	3	1	4
3	3	5	h2	a235	loser	resident	0	0	0	1	1
3	3	5	h3	a235	loser	resident	0	1	1	0	1
3	3	5	h4	a235	loser	resident	0	1	1	0	1
3	3	5	h1	a244	avoider	resident	0	0	0	0	0
3	3	5	h2	a244	avoider	resident	0	1	1	0	1
3	3	5	h3	a244	avoider	resident	0	0	0	0	0
3	3	5	h4	a244	avoider	resident	2	1	3	0	3
3	3	5	h1	a249	dominant	resident	0	3	3	0	3
3	3	5	h2	a249	dominant	resident	0	0	0	0	0
3	3	5	h3	a249	dominant	resident	0	0	0	0	0
3	3	5	h4	a249	dominant	resident	1	6	7	0	7
3	3	5	h1	a254	avoider	resident	1	5	6	0	6
3	3	5	h2	a254	avoider	resident	0	0	0	0	0
3	3	5	h3	a254	avoider	resident	0	0	0	0	0
3	3	5	h4	a254	avoider	resident	0	1	1	0	1
3	3	5	h1	a26	subdominant	new	6	3	9	2	11
3	3	5	h2	a26	subdominant	new	0	1	1	0	1
3	3	5	h3	a26	subdominant	new	0	0	0	0	0
3	3	5	h4	a26	subdominant	new	0	7	7	2	9
3	3	5	h1	a269	loser	resident	0	3	3	1	4
3	3	5	h2	a269	loser	resident	0	0	0	0	0
3	3	5	h3	a269	loser	resident	0	0	0	0	0
3	3	5	h4	a269	loser	resident	7	1	8	0	8
3	3	5	h1	a27	subdominant	resident	3	3	6	1	7
3	3	5	h2	a27	subdominant	resident	0	1	1	1	2
3	3	5	h3	a27	subdominant	resident	2	1	3	0	3
3	3	5	h4	a27	subdominant	resident	3	4	7	4	10
3	3	5	h1	a271	avoider	resident	0	3	3	0	3
3	3	5	h2	a271	avoider	resident	1	0	1	0	1
3	3	5	h3	a271	avoider	resident	0	0	0	0	0
3	3	5	h4	a271	avoider	resident	2	0	2	0	2
3	3	5	h1	a272	dominant	resident	0	2	2	0	2
3	3	5	h2	a272	dominant	resident	4	0	4	0	4
3	3	5	h3	a272	dominant	resident	1	0	1	0	1
3	3	5	h4	a272	dominant	resident	42	1	43	2	45
3	3	5	h1	a277	subdominant	resident	4	1	5	0	5
3	3	5	h2	a277	subdominant	resident	0	1	1	1	2
3	3	5	h3	a277	subdominant	resident	1	0	1	0	1
3	3	5	h4	a277	subdominant	resident	2	10	12	1	13
3	3	5	h1	a293	avoider	resident	0	2	2	0	2
3	3	5	h2	a293	avoider	resident	2	2	4	0	4
3	3	5	h3	a293	avoider	resident	0	2	2	0	2
3	3	5	h4	a293	avoider	resident	0	10	10	0	10
3	3	5	h1	a3	dominant	resident	0	4	4	0	4
3	3	5	h2	a3	dominant	resident	0	1	1	0	1
3	3	5	h3	a3	dominant	resident	0	2	2	0	2
3	3	5	h4	a3	dominant	resident	0	3	3	2	5
3	3	5	h1	a300	subdominant	resident	0	1	1	1	2
3	3	5	h2	a300	subdominant	resident	1	1	2	2	4
3	3	5	h3	a300	subdominant	resident	0	0	0	0	0
3	3	5	h4	a300	subdominant	resident	0	1	1	0	1
3	3	5	h1	a303	loser	resident	1	2	3	0	3
3	3	5	h2	a303	loser	resident	0	0	0	0	0
3	3	5	h3	a303	loser	resident	0	1	1	0	1
3	3	5	h4	a303	loser	resident	1	14	15	1	16
3	3	5	h1	a307	avoider	resident	0	1	1	0	1
3	3	5	h2	a307	avoider	resident	1	5	6	0	6
3	3	5	h3	a307	avoider	resident	0	0	0	0	0
3	3	5	h4	a307	avoider	resident	2	7	9	0	9
3	3	5	h1	a308	dominant	resident	7	1	8	1	9
3	3	5	h2	a308	dominant	resident	2	1	3	0	3
3	3	5	h3	a308	dominant	resident	0	0	0	0	0
3	3	5	h4	a308	dominant	resident	1	2	3	0	3
3	3	5	h1	a309	avoider	resident	0	3	3	0	3
3	3	5	h2	a309	avoider	resident	2	0	2	0	2
3	3	5	h3	a309	avoider	resident	2	3	5	0	5
3	3	5	h4	a309	avoider	resident	7	9	16	0	16
3	3	5	h1	a311	subdominant	resident	2	0	2	2	4
3	3	5	h2	a311	subdominant	resident	1	0	1	1	2
3	3	5	h3	a311	subdominant	resident	0	0	0	0	0
3	3	5	h4	a311	subdominant	resident	4	1	5	1	6
3	3	5	h1	a314	dominant	resident	1	0	1	1	2
3	3	5	h2	a314	dominant	resident	0	2	2	0	2
3	3	5	h3	a314	dominant	resident	2	2	4	0	4
3	3	5	h4	a314	dominant	resident	2	6	8	1	9
3	3	5	h1	a315	loser	resident	0	3	3	1	4
3	3	5	h2	a315	loser	resident	0	1	1	0	1
3	3	5	h3	a315	loser	resident	0	0	0	1	1
3	3	5	h4	a315	loser	resident	2	6	8	0	8
3	3	5	h1	a316	dominant	resident	3	1	4	0	4
3	3	5	h2	a316	dominant	resident	2	0	2	0	2
3	3	5	h3	a316	dominant	resident	1	0	1	1	1
3	3	5	h4	a316	dominant	resident	6	5	11	0	11
3	3	5	h1	a318	dominant	resident	1	3	4	3	7
3	3	5	h2	a318	dominant	resident	2	0	2	2	4
3	3	5	h3	a318	dominant	resident	0	0	0	0	0
3	3	5	h4	a318	dominant	resident	2	0	2	0	2
3	3	5	h1	a320	dominant	resident	2	0	2	3	5
3	3	5	h2	a320	dominant	resident	1	0	1	1	2
3	3	5	h3	a320	dominant	resident	0	0	0	0	0
3	3	5	h4	a320	dominant	resident	4	1	5	0	5
3	3	5	h1	a327	dominant	resident	5	2	7	1	8
3	3	5	h2	a327	dominant	resident	3	0	3	0	3
3	3	5	h3	a327	dominant	resident	3	1	4	1	5
3	3	5	h4	a327	dominant	resident	9	7	16	1	17
3	3	5	h1	a328	subdominant	resident	0	1	1	1	2
3	3	5	h2	a328	subdominant	resident	0	1	1	0	1
3	3	5	h3	a328	subdominant	resident	0	0	0	0	0
3	3	5	h4	a328	subdominant	resident	31	1	32	1	33
3	3	5	h1	a330	loser	new	0	0	0	1	1
3	3	5	h2	a330	loser	new	0	1	1	0	1
3	3	5	h3	a330	loser	new	0	1	1	1	1
3	3	5	h4	a330	loser	new	1	1	2	0	2
3	3	5	h1	a332	loser		0	7	7	0	7
3	3	5	h2	a332	loser		0	1	1	1	2
3	3	5	h3	a332	loser		0	0	0	0	0
3	3	5	h4	a332	loser		0	0	0	0	0
3	3	5	h1	a335	avoider	resident	2	0	2	0	2
3	3	5	h2	a335	avoider	resident	2	1	3	0	3
3	3	5	h3	a335	avoider	resident	1	1	2	0	2
3	3	5	h4	a335	avoider	resident	4	6	10	0	10
3	3	5	h1	a336	loser	resident	0	2	2	0	2
3	3	5	h2	a336	loser	resident	0	0	0	0	0
3	3	5	h3	a336	loser	resident	1	1	2	0	2
3	3	5	h4	a336	loser	resident	3	2	5	2	7
3	3	5	h1	a337	dominant	resident	0	2	2	0	2
3	3	5	h2	a337	dominant	resident	0	0	0	0	0
3	3	5	h3	a337	dominant	resident	0	0	0	0	0
3	3	5	h4	a337	dominant	resident	0	0	0	0	0
3	3	5	h1	a338	dominant	resident	1	1	2	1	3
3	3	5	h2	a338	dominant	resident	0	1	1	0	1
3	3	5	h3	a338	dominant	resident	1	0	1	1	2
3	3	5	h4	a338	dominant	resident	8	5	13	0	13
3	3	5	h1	a34	avoider	resident	0	2	2	0	2
3	3	5	h2	a34	avoider	resident	0	1	1	0	1
3	3	5	h3	a34	avoider	resident	0	0	0	0	0
3	3	5	h4	a34	avoider	resident	0	4	4	0	4
3	3	5	h1	a340	avoider	resident	0	0	0	0	0
3	3	5	h2	a340	avoider	resident	0	0	0	0	0
3	3	5	h3	a340	avoider	resident	0	0	0	0	0
3	3	5	h4	a340	avoider	resident	0	1	1	0	1
3	3	5	h1	a341	loser	resident	1	1	2	0	2
3	3	5	h2	a341	loser	resident	1	2	3	0	3
3	3	5	h3	a341	loser	resident	3	3	6	0	6
3	3	5	h4	a341	loser	resident	0	1	1	1	2
3	3	5	h1	a342	avoider	resident	0	1	1	0	1
3	3	5	h2	a342	avoider	resident	0	0	0	0	0
3	3	5	h3	a342	avoider	resident	0	2	2	0	2
3	3	5	h4	a342	avoider	resident	9	4	13	0	13
3	3	5	h1	a343	dominant	resident	2	0	2	0	2
3	3	5	h2	a343	dominant	resident	0	0	0	1	1
3	3	5	h3	a343	dominant	resident	3	0	3	0	3
3	3	5	h4	a343	dominant	resident	21	8	29	0	29
3	3	5	h1	a344	avoider	resident	0	1	1	0	1
3	3	5	h2	a344	avoider	resident	0	1	1	0	1
3	3	5	h3	a344	avoider	resident	0	0	0	0	0
3	3	5	h4	a344	avoider	resident	0	1	1	0	1
3	3	5	h1	a347	avoider	resident	0	1	1	0	1
3	3	5	h2	a347	avoider	resident	0	0	0	0	0
3	3	5	h3	a347	avoider	resident	0	0	0	0	0
3	3	5	h4	a347	avoider	resident	1	0	1	0	1
3	3	5	h1	a349	avoider	resident	2	5	7	0	7
3	3	5	h2	a349	avoider	resident	0	2	2	0	2
3	3	5	h3	a349	avoider	resident	0	0	0	0	0
3	3	5	h4	a349	avoider	resident	2	1	3	0	3
3	3	5	h1	a35	loser	resident	0	0	0	1	1
3	3	5	h2	a35	loser	resident	0	5	5	1	6
3	3	5	h3	a35	loser	resident	0	1	1	0	1
3	3	5	h4	a35	loser	resident	1	6	7	0	7
3	3	5	h1	a355	subdominant	resident	0	0	0	2	2
3	3	5	h2	a355	subdominant	resident	0	0	0	1	1
3	3	5	h3	a355	subdominant	resident	1	1	2	0	2
3	3	5	h4	a355	subdominant	resident	7	8	15	4	19
3	3	5	h1	a357	subdominant	resident	3	0	3	2	5
3	3	5	h2	a357	subdominant	resident	2	0	2	0	2
3	3	5	h3	a357	subdominant	resident	1	0	1	0	1
3	3	5	h4	a357	subdominant	resident	0	0	0	0	0
3	3	5	h1	a359	subdominant	resident	16	2	18	7	25
3	3	5	h2	a359	subdominant	resident	2	0	2	2	4
3	3	5	h3	a359	subdominant	resident	0	0	0	0	0
3	3	5	h4	a359	subdominant	resident	3	1	4	0	4
3	3	5	h1	a364	dominant	resident	12	2	14	2	16
3	3	5	h2	a364	dominant	resident	6	2	8	0	8
3	3	5	h3	a364	dominant	resident	10	2	12	0	12
3	3	5	h4	a364	dominant	resident	6	4	10	1	11
3	3	5	h1	a366	dominant	new	13	0	13	9	22
3	3	5	h2	a366	dominant	new	3	0	3	1	4
3	3	5	h3	a366	dominant	new	1	0	1	0	1
3	3	5	h4	a366	dominant	new	12	0	12	3	15
3	3	5	h1	a377	subdominant	new	2	3	5	0	5
3	3	5	h2	a377	subdominant	new	0	0	0	1	1
3	3	5	h3	a377	subdominant	new	0	0	0	0	0
3	3	5	h4	a377	subdominant	new	2	14	16	0	16
3	3	5	h1	a389	dominant	new	0	2	2	0	2
3	3	5	h2	a389	dominant	new	0	1	1	0	1
3	3	5	h3	a389	dominant	new	0	2	2	0	2
3	3	5	h4	a389	dominant	new	0	2	2	1	3
3	3	5	h1	a40	loser	resident	0	4	4	1	5
3	3	5	h2	a40	loser	resident	0	0	0	0	0
3	3	5	h3	a40	loser	resident	0	0	0	0	0
3	3	5	h4	a40	loser	resident	1	7	8	0	8
3	3	5	h1	a407	loser	new	0	1	1	1	2
3	3	5	h2	a407	loser	new	0	2	2	0	2
3	3	5	h3	a407	loser	new	0	1	1	0	1
3	3	5	h4	a407	loser	new	1	4	5	0	5
3	3	5	h1	a46	loser	new	1	2	3	0	3
3	3	5	h2	a46	loser	new	0	0	0	0	0
3	3	5	h3	a46	loser	new	0	2	2	0	2
3	3	5	h4	a46	loser	new	0	4	4	1	4
3	3	5	h1	a48	subdominant	resident	0	1	1	1	2
3	3	5	h2	a48	subdominant	resident	1	0	1	0	1
3	3	5	h3	a48	subdominant	resident	0	2	2	0	2
3	3	5	h4	a48	subdominant	resident	1	5	6	1	7
3	3	5	h1	a55	avoider	resident	0	1	1	0	1
3	3	5	h2	a55	avoider	resident	0	1	1	0	1
3	3	5	h3	a55	avoider	resident	0	2	2	0	2
3	3	5	h4	a55	avoider	resident	1	0	1	0	1
3	3	5	h1	a66	avoider	resident	1	2	3	0	3
3	3	5	h2	a66	avoider	resident	0	0	0	0	0
3	3	5	h3	a66	avoider	resident	1	2	3	0	3
3	3	5	h4	a66	avoider	resident	6	5	11	0	11
3	3	5	h1	a70	loser	resident	0	2	2	0	2
3	3	5	h2	a70	loser	resident	1	2	3	0	3
3	3	5	h3	a70	loser	resident	0	0	0	0	0
3	3	5	h4	a70	loser	resident	1	2	3	1	4
3	3	6	h1	b10	dominant	resident	0	6	6	2	8
3	3	6	h2	b10	dominant	resident	0	1	1	0	1
3	3	6	h3	b10	dominant	resident	0	0	0	0	0
3	3	6	h4	b10	dominant	resident	0	0	0	0	0
3	3	6	h1	b109	subdominant	resident	1	5	6	1	7
3	3	6	h2	b109	subdominant	resident	0	4	4	2	6
3	3	6	h3	b109	subdominant	resident	11	4	15	0	15
3	3	6	h4	b109	subdominant	resident	11	4	15	0	15
3	3	6	h1	b111	dominant	resident	2	2	4	3	7
3	3	6	h2	b111	dominant	resident	0	5	5	0	5
3	3	6	h3	b111	dominant	resident	2	2	4	0	4
3	3	6	h4	b111	dominant	resident	2	2	4	0	4
3	3	6	h1	b117	dominant	resident	1	3	4	0	4
3	3	6	h2	b117	dominant	resident	2	1	3	1	4
3	3	6	h3	b117	dominant	resident	1	0	1	0	1
3	3	6	h4	b117	dominant	resident	1	0	1	0	1
3	3	6	h1	b118	avoider	resident	0	1	1	0	1
3	3	6	h2	b118	avoider	resident	0	3	3	0	3
3	3	6	h3	b118	avoider	resident	0	2	2	0	2
3	3	6	h4	b118	avoider	resident	0	2	2	0	2
3	3	6	h1	b121	dominant	resident	1	2	3	0	3
3	3	6	h2	b121	dominant	resident	0	0	0	1	1
3	3	6	h3	b121	dominant	resident	0	1	1	1	2
3	3	6	h4	b121	dominant	resident	0	1	1	1	2
3	3	6	h1	b122	dominant	resident	2	1	3	1	4
3	3	6	h2	b122	dominant	resident	3	2	5	3	8
3	3	6	h3	b122	dominant	resident	2	2	4	2	6
3	3	6	h4	b122	dominant	resident	2	2	4	2	6
3	3	6	h1	b124	dominant	resident	0	2	2	3	5
3	3	6	h2	b124	dominant	resident	0	4	4	0	4
3	3	6	h3	b124	dominant	resident	4	2	6	0	6
3	3	6	h4	b124	dominant	resident	4	2	6	0	6
3	3	6	h1	b129	loser	new	0	3	3	0	3
3	3	6	h2	b129	loser	new	4	3	7	0	7
3	3	6	h3	b129	loser	new	0	2	2	1	3
3	3	6	h4	b129	loser	new	0	2	2	1	3
3	3	6	h1	b132	avoider	resident	0	3	3	0	3
3	3	6	h2	b132	avoider	resident	0	3	3	0	3
3	3	6	h3	b132	avoider	resident	0	0	0	0	0
3	3	6	h4	b132	avoider	resident	0	0	0	0	0
3	3	6	h1	b133	avoider	resident	0	3	3	0	3
3	3	6	h2	b133	avoider	resident	0	1	1	0	1
3	3	6	h3	b133	avoider	resident	0	1	1	0	1
3	3	6	h4	b133	avoider	resident	0	1	1	0	1
3	3	6	h1	b141	loser	new	0	3	3	2	5
3	3	6	h2	b141	loser	new	0	4	4	0	4
3	3	6	h3	b141	loser	new	0	6	6	2	8
3	3	6	h4	b141	loser	new	0	6	6	2	8
3	3	6	h1	b144	subdominant	resident	1	1	2	4	6
3	3	6	h2	b144	subdominant	resident	1	0	1	0	1
3	3	6	h3	b144	subdominant	resident	1	2	3	0	3
3	3	6	h4	b144	subdominant	resident	1	2	3	0	3
3	3	6	h1	b145	loser	new	1	2	3	0	3
3	3	6	h2	b145	loser	new	0	0	0	2	2
3	3	6	h3	b145	loser	new	4	0	4	0	4
3	3	6	h4	b145	loser	new	4	0	4	0	4
3	3	6	h1	b148	loser	new	0	2	2	1	3
3	3	6	h2	b148	loser	new	0	4	4	2	6
3	3	6	h3	b148	loser	new	0	0	0	1	1
3	3	6	h4	b148	loser	new	0	0	0	1	1
3	3	6	h1	b153	dominant	new	0	2	2	1	3
3	3	6	h2	b153	dominant	new	0	0	0	1	1
3	3	6	h3	b153	dominant	new	1	5	6	0	6
3	3	6	h4	b153	dominant	new	1	5	6	0	6
3	3	6	h1	b161	dominant	resident	0	2	2	0	2
3	3	6	h2	b161	dominant	resident	3	1	4	0	4
3	3	6	h3	b161	dominant	resident	2	1	3	0	3
3	3	6	h4	b161	dominant	resident	2	1	3	0	3
3	3	6	h1	b163	avoider	new	0	0	0	0	0
3	3	6	h2	b163	avoider	new	0	2	2	0	2
3	3	6	h3	b163	avoider	new	0	1	1	0	1
3	3	6	h4	b163	avoider	new	0	1	1	0	1
3	3	6	h1	b165	avoider	resident	2	5	7	0	7
3	3	6	h2	b165	avoider	resident	0	3	3	0	3
3	3	6	h3	b165	avoider	resident	0	5	5	0	5
3	3	6	h4	b165	avoider	resident	0	5	5	0	5
3	3	6	h1	b205	dominant	resident	12	1	13	2	15
3	3	6	h2	b205	dominant	resident	6	0	6	0	6
3	3	6	h3	b205	dominant	resident	4	0	4	1	5
3	3	6	h4	b205	dominant	resident	4	0	4	1	5
3	3	6	h1	b21	loser	resident	1	2	3	1	4
3	3	6	h2	b21	loser	resident	3	2	5	0	5
3	3	6	h3	b21	loser	resident	3	3	6	0	6
3	3	6	h4	b21	loser	resident	3	3	6	0	6
3	3	6	h1	b213	avoider	resident	1	2	3	0	3
3	3	6	h2	b213	avoider	resident	0	0	0	0	0
3	3	6	h3	b213	avoider	resident	0	1	1	0	1
3	3	6	h4	b213	avoider	resident	0	1	1	0	1
3	3	6	h1	b215	subdominant	resident	14	4	18	5	23
3	3	6	h2	b215	subdominant	resident	3	11	14	1	15
3	3	6	h3	b215	subdominant	resident	1	6	7	0	7
3	3	6	h4	b215	subdominant	resident	1	6	7	0	7
3	3	6	h1	b230	subdominant	resident	1	4	5	2	7
3	3	6	h2	b230	subdominant	resident	2	3	5	0	5
3	3	6	h3	b230	subdominant	resident	0	2	2	0	2
3	3	6	h4	b230	subdominant	resident	0	2	2	0	2
3	3	6	h1	b231	dominant	resident	27	11	38	6	44
3	3	6	h2	b231	dominant	resident	20	15	35	4	39
3	3	6	h3	b231	dominant	resident	22	2	24	3	27
3	3	6	h4	b231	dominant	resident	22	2	24	3	27
3	3	6	h1	b240	loser	resident	1	1	2	2	4
3	3	6	h2	b240	loser	resident	0	0	0	0	0
3	3	6	h3	b240	loser	resident	0	4	4	0	4
3	3	6	h4	b240	loser	resident	0	4	4	0	4
3	3	6	h1	b251	avoider	resident	0	2	2	0	2
3	3	6	h2	b251	avoider	resident	0	2	2	0	2
3	3	6	h3	b251	avoider	resident	0	6	6	0	6
3	3	6	h4	b251	avoider	resident	0	6	6	0	6
3	3	6	h1	b276	avoider	resident	0	2	2	0	2
3	3	6	h2	b276	avoider	resident	0	7	7	0	7
3	3	6	h3	b276	avoider	resident	0	1	1	0	1
3	3	6	h4	b276	avoider	resident	0	1	1	0	1
3	3	6	h1	b29	subdominant	resident	0	4	4	1	5
3	3	6	h2	b29	subdominant	resident	0	3	3	0	3
3	3	6	h3	b29	subdominant	resident	0	2	2	0	2
3	3	6	h4	b29	subdominant	resident	0	2	2	0	2
3	3	6	h1	b291	subdominant	resident	0	4	4	1	5
3	3	6	h2	b291	subdominant	resident	8	6	14	2	16
3	3	6	h3	b291	subdominant	resident	4	4	8	1	9
3	3	6	h4	b291	subdominant	resident	4	4	8	1	9
3	3	6	h1	b295	subdominant	resident	1	6	7	1	8
3	3	6	h2	b295	subdominant	resident	0	7	7	1	8
3	3	6	h3	b295	subdominant	resident	0	5	5	0	5
3	3	6	h4	b295	subdominant	resident	0	5	5	0	5
3	3	6	h1	b296	loser	resident	1	4	5	1	6
3	3	6	h2	b296	loser	resident	9	0	9	2	11
3	3	6	h3	b296	loser	resident	5	4	9	0	9
3	3	6	h4	b296	loser	resident	5	4	9	0	9
3	3	6	h1	b298	dominant	resident	5	4	9	4	13
3	3	6	h2	b298	dominant	resident	6	1	7	0	7
3	3	6	h3	b298	dominant	resident	2	0	2	1	3
3	3	6	h4	b298	dominant	resident	2	0	2	1	3
3	3	6	h1	b303	loser	resident	2	1	3	1	4
3	3	6	h2	b303	loser	resident	0	0	0	0	0
3	3	6	h3	b303	loser	resident	2	1	3	1	4
3	3	6	h4	b303	loser	resident	2	1	3	1	4
3	3	6	h1	b309	avoider	resident	0	1	1	0	1
3	3	6	h2	b309	avoider	resident	0	1	1	0	1
3	3	6	h3	b309	avoider	resident	0	4	4	0	4
3	3	6	h4	b309	avoider	resident	0	4	4	0	4
3	3	6	h1	b31	loser	resident	0	1	1	1	2
3	3	6	h2	b31	loser	resident	0	1	1	0	1
3	3	6	h3	b31	loser	resident	2	0	2	1	3
3	3	6	h4	b31	loser	resident	2	0	2	1	3
3	3	6	h1	b310	subdominant	resident	5	5	10	3	13
3	3	6	h2	b310	subdominant	resident	0	2	2	0	2
3	3	6	h3	b310	subdominant	resident	1	3	4	1	5
3	3	6	h4	b310	subdominant	resident	1	3	4	1	5
3	3	6	h1	b311	dominant	resident	18	3	21	4	25
3	3	6	h2	b311	dominant	resident	18	5	23	4	27
3	3	6	h3	b311	dominant	resident	4	2	6	0	6
3	3	6	h4	b311	dominant	resident	4	2	6	0	6
3	3	6	h1	b312	loser	resident	14	4	18	1	19
3	3	6	h2	b312	loser	resident	12	2	14	0	14
3	3	6	h3	b312	loser	resident	7	2	9	0	9
3	3	6	h4	b312	loser	resident	7	2	9	0	9
3	3	6	h1	b313	avoider	resident	0	2	2	0	2
3	3	6	h2	b313	avoider	resident	0	0	0	0	0
3	3	6	h3	b313	avoider	resident	0	3	3	0	3
3	3	6	h4	b313	avoider	resident	0	3	3	0	3
3	3	6	h1	b315	avoider	resident	0	8	8	0	8
3	3	6	h2	b315	avoider	resident	0	2	2	0	2
3	3	6	h3	b315	avoider	resident	0	3	3	0	3
3	3	6	h4	b315	avoider	resident	0	3	3	0	3
3	3	6	h1	b318	avoider	resident	0	1	1	0	1
3	3	6	h2	b318	avoider	resident	0	0	0	0	0
3	3	6	h3	b318	avoider	resident	1	0	1	0	1
3	3	6	h4	b318	avoider	resident	1	0	1	0	1
3	3	6	h1	b319	subdominant	resident	12	3	15	3	18
3	3	6	h2	b319	subdominant	resident	0	0	0	0	0
3	3	6	h3	b319	subdominant	resident	0	1	1	0	1
3	3	6	h4	b319	subdominant	resident	0	1	1	0	1
3	3	6	h1	b321	loser	resident	0	1	1	0	1
3	3	6	h2	b321	loser	resident	0	0	0	1	1
3	3	6	h3	b321	loser	resident	1	3	4	0	4
3	3	6	h4	b321	loser	resident	1	3	4	0	4
3	3	6	h1	b326	dominant	resident	0	2	2	0	2
3	3	6	h2	b326	dominant	resident	0	0	0	0	0
3	3	6	h3	b326	dominant	resident	1	0	1	0	1
3	3	6	h4	b326	dominant	resident	1	0	1	0	1
3	3	6	h1	b330	dominant	resident	0	2	2	1	3
3	3	6	h2	b330	dominant	resident	2	2	4	1	5
3	3	6	h3	b330	dominant	resident	4	5	9	1	10
3	3	6	h4	b330	dominant	resident	4	5	9	1	10
3	3	6	h1	b332	dominant	resident	5	3	8	6	14
3	3	6	h2	b332	dominant	resident	12	4	16	4	20
3	3	6	h3	b332	dominant	resident	2	2	4	1	5
3	3	6	h4	b332	dominant	resident	2	2	4	1	5
3	3	6	h1	b338	avoider	resident	0	2	2	0	2
3	3	6	h2	b338	avoider	resident	0	2	2	0	2
3	3	6	h3	b338	avoider	resident	0	0	0	0	0
3	3	6	h4	b338	avoider	resident	0	0	0	0	0
3	3	6	h1	b341	dominant	resident	1	1	2	4	6
3	3	6	h2	b341	dominant	resident	1	2	3	1	4
3	3	6	h3	b341	dominant	resident	1	0	1	0	1
3	3	6	h4	b341	dominant	resident	1	0	1	0	1
3	3	6	h1	b342	dominant	resident	0	0	0	0	0
3	3	6	h2	b342	dominant	resident	0	1	1	0	1
3	3	6	h3	b342	dominant	resident	0	0	0	0	0
3	3	6	h4	b342	dominant	resident	0	0	0	0	0
3	3	6	h1	b352	dominant	resident	9	4	13	1	14
3	3	6	h2	b352	dominant	resident	10	3	13	1	14
3	3	6	h3	b352	dominant	resident	1	2	3	2	5
3	3	6	h4	b352	dominant	resident	1	2	3	2	5
3	3	6	h1	b357	subdominant	new	1	5	6	6	12
3	3	6	h2	b357	subdominant	new	0	2	2	0	2
3	3	6	h3	b357	subdominant	new	0	1	1	0	1
3	3	6	h4	b357	subdominant	new	0	1	1	0	1
3	3	6	h1	b360	dominant	new	7	3	10	0	10
3	3	6	h2	b360	dominant	new	12	5	17	1	18
3	3	6	h3	b360	dominant	new	7	3	10	0	10
3	3	6	h4	b360	dominant	new	7	3	10	0	10
3	3	6	h1	b362	dominant	new	6	1	7	1	8
3	3	6	h2	b362	dominant	new	9	0	9	1	10
3	3	6	h3	b362	dominant	new	11	1	12	3	15
3	3	6	h4	b362	dominant	new	11	1	12	3	15
3	3	6	h1	b366	subdominant	new	2	3	5	2	7
3	3	6	h2	b366	subdominant	new	1	0	1	0	1
3	3	6	h3	b366	subdominant	new	0	1	1	0	1
3	3	6	h4	b366	subdominant	new	0	1	1	0	1
3	3	6	h1	b388	loser	new	0	0	0	0	0
3	3	6	h2	b388	loser	new	0	4	4	0	4
3	3	6	h3	b388	loser	new	0	0	0	1	1
3	3	6	h4	b388	loser	new	0	0	0	1	1
3	3	6	h1	b398	dominant	new	0	1	1	0	1
3	3	6	h2	b398	dominant	new	0	2	2	0	2
3	3	6	h3	b398	dominant	new	0	3	3	0	3
3	3	6	h4	b398	dominant	new	0	3	3	0	3
3	3	6	h1	b41	avoider	resident	0	1	1	0	1
3	3	6	h2	b41	avoider	resident	0	6	6	0	6
3	3	6	h3	b41	avoider	resident	0	0	0	0	0
3	3	6	h4	b41	avoider	resident	0	0	0	0	0
3	3	6	h1	b414	loser	new	2	0	2	0	2
3	3	6	h2	b414	loser	new	1	0	1	1	2
3	3	6	h3	b414	loser	new	0	2	2	1	3
3	3	6	h4	b414	loser	new	0	2	2	1	3
3	3	6	h1	b416	dominant	new	0	1	1	0	1
3	3	6	h2	b416	dominant	new	0	1	1	0	1
3	3	6	h3	b416	dominant	new	0	2	2	2	4
3	3	6	h4	b416	dominant	new	0	2	2	2	4
3	3	6	h1	b52	loser	resident	0	3	3	1	4
3	3	6	h2	b52	loser	resident	2	3	5	0	5
3	3	6	h3	b52	loser	resident	1	2	3	0	3
3	3	6	h4	b52	loser	resident	1	2	3	0	3
3	3	6	h1	b6	subdominant	resident	1	2	3	0	3
3	3	6	h2	b6	subdominant	resident	0	4	4	1	5
3	3	6	h3	b6	subdominant	resident	0	0	0	0	0
3	3	6	h4	b6	subdominant	resident	0	0	0	0	0
3	3	6	h1	b81	avoider	resident	0	1	1	0	1
3	3	6	h2	b81	avoider	resident	0	0	0	0	0
3	3	6	h3	b81	avoider	resident	1	1	2	0	2
3	3	6	h4	b81	avoider	resident	1	1	2	0	2
3	3	6	h1	b89	dominant	resident	5	0	5	3	8
3	3	6	h2	b89	dominant	resident	1	1	2	1	3
3	3	6	h3	b89	dominant	resident	3	2	5	2	7
3	3	6	h4	b89	dominant	resident	3	2	5	2	7
3	3	6	h1	b92	dominant	resident	0	0	0	1	1
3	3	6	h2	b92	dominant	resident	6	0	6	2	8
3	3	6	h3	b92	dominant	resident	4	1	5	0	5
3	3	6	h4	b92	dominant	resident	4	1	5	0	5
3	3	6	h1	b98	loser	resident	2	1	3	0	3
3	3	6	h2	b98	loser	resident	4	2	6	0	6
3	3	6	h3	b98	loser	resident	1	1	2	1	3
3	3	6	h4	b98	loser	resident	1	1	2	1	3
3	3	6	h1	b99	loser	resident	2	4	6	1	7
3	3	6	h2	b99	loser	resident	0	6	6	1	7
3	3	6	h3	b99	loser	resident	0	1	1	0	1
3	3	6	h4	b99	loser	resident	0	1	1	0	1
4	3	7	h1	a100	subdominant	new	0	2	2	0	2
4	3	7	h2	a100	subdominant	new	1	1	2	0	2
4	3	7	h3	a100	subdominant	new	1	4	5	0	5
4	3	7	h4	a100	subdominant	new	3	0	3	3	6
4	3	7	h1	a101	dominant	resident	8	1	9	3	12
4	3	7	h2	a101	dominant	resident	5	1	6	0	6
4	3	7	h3	a101	dominant	resident	7	2	9	0	9
4	3	7	h4	a101	dominant	resident	4	2	6	2	8
4	3	7	h1	a104	dominant	resident	2	0	2	0	2
4	3	7	h2	a104	dominant	resident	1	1	2	1	3
4	3	7	h3	a104	dominant	resident	3	0	3	0	3
4	3	7	h4	a104	dominant	resident	0	0	0	0	0
4	3	7	h1	a105	loser	resident	2	2	4	2	6
4	3	7	h2	a105	loser	resident	0	3	3	0	3
4	3	7	h3	a105	loser	resident	2	1	3	0	3
4	3	7	h4	a105	loser	resident	1	0	1	0	1
4	3	7	h1	a110	subdominant	resident	0	2	2	2	4
4	3	7	h2	a110	subdominant	resident	1	1	2	0	2
4	3	7	h3	a110	subdominant	resident	0	3	3	1	4
4	3	7	h4	a110	subdominant	resident	2	0	2	0	2
4	3	7	h1	a114	loser	resident	0	0	0	0	0
4	3	7	h2	a114	loser	resident	2	3	5	0	5
4	3	7	h3	a114	loser	resident	0	0	0	1	1
4	3	7	h4	a114	loser	resident	0	0	0	0	0
4	3	7	h1	a115	avoider	resident	0	1	1	0	1
4	3	7	h2	a115	avoider	resident	1	3	4	0	4
4	3	7	h3	a115	avoider	resident	3	0	3	0	3
4	3	7	h4	a115	avoider	resident	0	0	0	0	0
4	3	7	h1	a116	avoider	resident	1	0	1	0	1
4	3	7	h2	a116	avoider	resident	0	1	1	0	1
4	3	7	h3	a116	avoider	resident	1	0	1	0	1
4	3	7	h4	a116	avoider	resident	0	0	0	0	0
4	3	7	h1	a121	avoider	resident	0	0	0	0	0
4	3	7	h2	a121	avoider	resident	0	0	0	0	0
4	3	7	h3	a121	avoider	resident	0	6	6	0	6
4	3	7	h4	a121	avoider	resident	3	0	3	0	3
4	3	7	h1	a124	dominant	resident	5	3	8	1	9
4	3	7	h2	a124	dominant	resident	4	1	5	0	5
4	3	7	h3	a124	dominant	resident	1	0	1	0	1
4	3	7	h4	a124	dominant	resident	0	0	0	0	0
4	3	7	h1	a133	avoider	resident	0	0	0	0	0
4	3	7	h2	a133	avoider	resident	0	0	0	0	0
4	3	7	h3	a133	avoider	resident	0	0	0	0	0
4	3	7	h4	a133	avoider	resident	0	0	0	0	0
4	3	7	h1	a134	dominant	resident	0	3	3	2	5
4	3	7	h2	a134	dominant	resident	2	0	2	0	2
4	3	7	h3	a134	dominant	resident	1	2	3	0	3
4	3	7	h4	a134	dominant	resident	0	0	0	2	2
4	3	7	h1	a135	avoider	resident	0	1	1	0	1
4	3	7	h2	a135	avoider	resident	1	1	2	0	2
4	3	7	h3	a135	avoider	resident	0	2	2	0	2
4	3	7	h4	a135	avoider	resident	0	4	4	0	4
4	3	7	h1	a139	loser	resident	0	3	3	0	3
4	3	7	h2	a139	loser	resident	1	2	3	0	3
4	3	7	h3	a139	loser	resident	5	1	6	0	6
4	3	7	h4	a139	loser	resident	0	0	0	0	0
4	3	7	h1	a140	subdominant	resident	0	4	4	2	6
4	3	7	h2	a140	subdominant	resident	0	2	2	0	2
4	3	7	h3	a140	subdominant	resident	0	0	0	0	0
4	3	7	h4	a140	subdominant	resident	0	0	0	0	0
4	3	7	h1	a142	dominant	resident	19	4	23	3	26
4	3	7	h2	a142	dominant	resident	10	2	12	0	12
4	3	7	h3	a142	dominant	resident	17	0	17	1	18
4	3	7	h4	a142	dominant	resident	1	2	3	0	3
4	3	7	h1	a143	avoider	resident	0	4	4	0	4
4	3	7	h2	a143	avoider	resident	1	0	1	0	1
4	3	7	h3	a143	avoider	resident	1	0	1	0	1
4	3	7	h4	a143	avoider	resident	0	1	1	0	1
4	3	7	h1	a146	subdominant	resident	7	5	12	6	18
4	3	7	h2	a146	subdominant	resident	5	1	6	2	8
4	3	7	h3	a146	subdominant	resident	3	0	3	0	3
4	3	7	h4	a146	subdominant	resident	0	2	2	1	3
4	3	7	h1	a148	avoider	resident	0	2	2	0	2
4	3	7	h2	a148	avoider	resident	0	2	2	0	2
4	3	7	h3	a148	avoider	resident	0	3	3	0	3
4	3	7	h4	a148	avoider	resident	0	0	0	0	0
4	3	7	h1	a149	dominant	resident	1	0	1	0	1
4	3	7	h2	a149	dominant	resident	2	1	3	2	5
4	3	7	h3	a149	dominant	resident	0	0	0	0	0
4	3	7	h4	a149	dominant	resident	2	0	2	0	2
4	3	7	h1	a201	avoider	new	0	1	1	0	1
4	3	7	h2	a201	avoider	new	0	1	1	0	1
4	3	7	h3	a201	avoider	new	0	0	0	0	0
4	3	7	h4	a201	avoider	new	0	0	0	0	0
4	3	7	h1	a202	dominant	resident	1	0	1	2	3
4	3	7	h2	a202	dominant	resident	1	3	4	0	4
4	3	7	h3	a202	dominant	resident	1	2	3	1	4
4	3	7	h4	a202	dominant	resident	0	0	0	0	0
4	3	7	h1	a21	loser	resident	0	3	3	0	3
4	3	7	h2	a21	loser	resident	0	2	2	0	2
4	3	7	h3	a21	loser	resident	0	4	4	0	4
4	3	7	h4	a21	loser	resident	0	2	2	1	3
4	3	7	h1	a214	avoider	resident	0	2	2	0	2
4	3	7	h2	a214	avoider	resident	0	2	2	0	2
4	3	7	h3	a214	avoider	resident	0	1	1	0	1
4	3	7	h4	a214	avoider	resident	0	0	0	0	0
4	3	7	h1	a219	subdominant	resident	3	3	6	5	11
4	3	7	h2	a219	subdominant	resident	0	2	2	0	2
4	3	7	h3	a219	subdominant	resident	0	0	0	0	0
4	3	7	h4	a219	subdominant	resident	0	0	0	0	0
4	3	7	h1	a221	subdominant	resident	12	4	16	1	17
4	3	7	h2	a221	subdominant	resident	2	9	11	1	12
4	3	7	h3	a221	subdominant	resident	5	0	5	0	5
4	3	7	h4	a221	subdominant	resident	0	0	0	0	0
4	3	7	h1	a223	avoider	resident	1	2	3	0	3
4	3	7	h2	a223	avoider	resident	0	4	4	0	4
4	3	7	h3	a223	avoider	resident	1	1	2	0	2
4	3	7	h4	a223	avoider	resident	0	1	1	0	1
4	3	7	h1	a229	dominant	resident	0	1	1	0	1
4	3	7	h2	a229	dominant	resident	0	1	1	0	1
4	3	7	h3	a229	dominant	resident	1	0	1	0	1
4	3	7	h4	a229	dominant	resident	1	0	1	1	2
4	3	7	h1	a230	dominant	resident	2	1	3	5	8
4	3	7	h2	a230	dominant	resident	0	2	2	0	2
4	3	7	h3	a230	dominant	resident	2	1	3	1	4
4	3	7	h4	a230	dominant	resident	0	0	0	1	1
4	3	7	h1	a236	subdominant	new	2	2	4	4	8
4	3	7	h2	a236	subdominant	new	4	0	4	0	4
4	3	7	h3	a236	subdominant	new	6	1	7	0	7
4	3	7	h4	a236	subdominant	new	1	1	2	0	2
4	3	7	h1	a237	avoider	resident	0	3	3	0	3
4	3	7	h2	a237	avoider	resident	0	0	0	0	0
4	3	7	h3	a237	avoider	resident	0	4	4	0	4
4	3	7	h4	a237	avoider	resident	0	0	0	0	0
4	3	7	h1	a241	avoider	resident	0	1	1	0	1
4	3	7	h2	a241	avoider	resident	0	0	0	0	0
4	3	7	h3	a241	avoider	resident	1	1	2	0	2
4	3	7	h4	a241	avoider	resident	0	0	0	0	0
4	3	7	h1	a255	dominant	resident	3	1	4	3	7
4	3	7	h2	a255	dominant	resident	5	3	8	2	10
4	3	7	h3	a255	dominant	resident	1	2	3	1	4
4	3	7	h4	a255	dominant	resident	0	2	2	1	3
4	3	7	h1	a258	dominant	new	1	5	6	6	12
4	3	7	h2	a258	dominant	new	1	1	2	1	3
4	3	7	h3	a258	dominant	new	0	0	0	1	1
4	3	7	h4	a258	dominant	new	0	0	0	0	0
4	3	7	h1	a259	loser	resident	0	2	2	0	2
4	3	7	h2	a259	loser	resident	0	0	0	0	0
4	3	7	h3	a259	loser	resident	0	2	2	0	2
4	3	7	h4	a259	loser	resident	0	2	2	0	2
4	3	7	h1	a271	dominant	new	1	1	2	0	2
4	3	7	h2	a271	dominant	new	10	2	12	3	15
4	3	7	h3	a271	dominant	new	8	5	13	3	16
4	3	7	h4	a271	dominant	new	5	0	5	1	6
4	3	7	h1	a274	avoider	resident	0	2	2	0	2
4	3	7	h2	a274	avoider	resident	0	2	2	0	2
4	3	7	h3	a274	avoider	resident	0	1	1	0	1
4	3	7	h4	a274	avoider	resident	0	0	0	0	0
4	3	7	h1	a277	avoider	new	0	1	1	0	1
4	3	7	h2	a277	avoider	new	0	0	0	0	0
4	3	7	h3	a277	avoider	new	1	2	3	0	3
4	3	7	h4	a277	avoider	new	0	0	0	0	0
4	3	7	h1	a279	loser	new	0	2	2	1	3
4	3	7	h2	a279	loser	new	0	8	8	0	8
4	3	7	h3	a279	loser	new	0	3	3	0	3
4	3	7	h4	a279	loser	new	0	4	4	0	4
4	3	7	h1	a281	subdominant	resident	1	2	3	1	4
4	3	7	h2	a281	subdominant	resident	0	3	3	0	3
4	3	7	h3	a281	subdominant	resident	0	3	3	0	3
4	3	7	h4	a281	subdominant	resident	0	4	4	1	5
4	3	7	h1	a283	avoider	resident	0	3	3	0	3
4	3	7	h2	a283	avoider	resident	1	0	1	0	1
4	3	7	h3	a283	avoider	resident	0	2	2	0	2
4	3	7	h4	a283	avoider	resident	2	1	3	0	3
4	3	7	h1	a285	subdominant	resident	1	1	2	1	3
4	3	7	h2	a285	subdominant	resident	13	1	14	1	15
4	3	7	h3	a285	subdominant	resident	8	1	9	1	10
4	3	7	h4	a285	subdominant	resident	3	2	5	0	5
4	3	7	h1	a288	loser	resident	0	2	2	1	3
4	3	7	h2	a288	loser	resident	0	2	2	0	2
4	3	7	h3	a288	loser	resident	0	0	0	0	0
4	3	7	h4	a288	loser	resident	1	3	4	0	4
4	3	7	h1	a289	avoider	resident	4	2	6	0	6
4	3	7	h2	a289	avoider	resident	0	2	2	0	2
4	3	7	h3	a289	avoider	resident	0	0	0	0	0
4	3	7	h4	a289	avoider	resident	0	0	0	0	0
4	3	7	h1	a290	dominant	resident	21	2	23	2	25
4	3	7	h2	a290	dominant	resident	4	0	4	3	7
4	3	7	h3	a290	dominant	resident	1	0	1	0	1
4	3	7	h4	a290	dominant	resident	0	0	0	0	0
4	3	7	h1	a291	dominant	resident	0	3	3	1	4
4	3	7	h2	a291	dominant	resident	0	1	1	0	1
4	3	7	h3	a291	dominant	resident	0	0	0	0	0
4	3	7	h4	a291	dominant	resident	0	0	0	0	0
4	3	7	h1	a292	loser	resident	0	1	1	0	1
4	3	7	h2	a292	loser	resident	0	5	5	0	5
4	3	7	h3	a292	loser	resident	0	4	4	0	4
4	3	7	h4	a292	loser	resident	0	2	2	0	2
4	3	7	h1	a297	avoider	resident	0	2	2	0	2
4	3	7	h2	a297	avoider	resident	0	2	2	0	2
4	3	7	h3	a297	avoider	resident	0	3	3	0	3
4	3	7	h4	a297	avoider	resident	0	0	0	0	0
4	3	7	h1	a299	dominant	resident	12	2	14	9	23
4	3	7	h2	a299	dominant	resident	30	4	34	3	37
4	3	7	h3	a299	dominant	resident	6	0	6	2	8
4	3	7	h4	a299	dominant	resident	2	3	5	0	5
4	3	7	h1	a302	avoider	resident	0	3	3	0	3
4	3	7	h2	a302	avoider	resident	0	3	3	0	3
4	3	7	h3	a302	avoider	resident	0	3	3	0	3
4	3	7	h4	a302	avoider	resident	0	1	1	0	1
4	3	7	h1	a306	loser	resident	0	1	1	0	1
4	3	7	h2	a306	loser	resident	0	2	2	0	2
4	3	7	h3	a306	loser	resident	2	5	7	0	7
4	3	7	h4	a306	loser	resident	1	0	1	1	2
4	3	7	h1	a319	avoider	new	0	0	0	0	0
4	3	7	h1	a319	avoider	new	1	1	2	0	2
4	3	7	h2	a319	avoider	new	0	0	0	0	0
4	3	7	h2	a319	avoider	new	0	1	1	2	3
4	3	7	h3	a319	avoider	new	0	0	0	0	0
4	3	7	h3	a319	avoider	new	4	2	6	1	7
4	3	7	h4	a319	avoider	new	0	0	0	0	0
4	3	7	h4	a319	avoider	new	3	0	3	2	5
4	3	7	h1	a32	dominant	new	0	1	1	0	1
4	3	7	h2	a32	dominant	new	0	2	2	0	2
4	3	7	h3	a32	dominant	new	0	1	1	0	1
4	3	7	h4	a32	dominant	new	1	1	2	0	2
4	3	7	h1	a320	dominant	new	2	0	2	0	2
4	3	7	h2	a320	dominant	new	0	0	0	4	4
4	3	7	h3	a320	dominant	new	0	0	0	0	0
4	3	7	h4	a320	dominant	new	1	0	1	0	1
4	3	7	h1	a325	dominant	resident	0	1	1	0	1
4	3	7	h2	a325	dominant	resident	0	1	1	0	1
4	3	7	h3	a325	dominant	resident	1	1	2	0	2
4	3	7	h4	a325	dominant	resident	1	1	2	0	2
4	3	7	h1	a339	dominant	new	1	2	3	0	3
4	3	7	h2	a339	dominant	new	0	0	0	0	0
4	3	7	h3	a339	dominant	new	2	3	5	0	5
4	3	7	h4	a339	dominant	new	6	2	8	2	10
4	3	7	h1	a340	loser	new	1	2	3	1	4
4	3	7	h2	a340	loser	new	1	4	5	0	5
4	3	7	h3	a340	loser	new	1	0	1	0	1
4	3	7	h4	a340	loser	new	0	0	0	0	0
4	3	7	h1	a348	subdominant	resident	1	2	3	3	6
4	3	7	h2	a348	subdominant	resident	1	6	7	1	8
4	3	7	h3	a348	subdominant	resident	0	0	0	3	3
4	3	7	h4	a348	subdominant	resident	0	0	0	0	0
4	3	7	h1	a353	subdominant	resident	1	2	3	1	4
4	3	7	h2	a353	subdominant	resident	4	4	8	2	10
4	3	7	h3	a353	subdominant	resident	4	3	7	1	8
4	3	7	h4	a353	subdominant	resident	2	1	3	1	4
4	3	7	h1	a363	dominant	resident	1	2	3	0	3
4	3	7	h2	a363	dominant	resident	0	0	0	0	0
4	3	7	h3	a363	dominant	resident	0	1	1	0	1
4	3	7	h4	a363	dominant	resident	0	0	0	0	0
4	3	7	h1	a368	subdominant	resident	3	3	6	2	8
4	3	7	h2	a368	subdominant	resident	1	1	2	1	3
4	3	7	h3	a368	subdominant	resident	2	0	2	0	2
4	3	7	h4	a368	subdominant	resident	1	0	1	1	2
4	3	7	h1	a378	avoider	resident	1	0	1	0	1
4	3	7	h2	a378	avoider	resident	1	1	2	0	2
4	3	7	h3	a378	avoider	resident	0	2	2	0	2
4	3	7	h4	a378	avoider	resident	0	0	0	0	0
4	3	7	h1	a379	dominant	resident	0	0	0	1	1
4	3	7	h2	a379	dominant	resident	1	2	3	1	4
4	3	7	h3	a379	dominant	resident	1	4	5	0	5
4	3	7	h4	a379	dominant	resident	1	2	3	0	3
4	3	7	h1	a380	avoider	resident	0	2	2	0	2
4	3	7	h2	a380	avoider	resident	0	3	3	0	3
4	3	7	h3	a380	avoider	resident	0	5	5	0	5
4	3	7	h4	a380	avoider	resident	0	3	3	0	3
4	3	7	h1	a382	subdominant	resident	0	5	5	0	5
4	3	7	h2	a382	subdominant	resident	2	4	6	0	6
4	3	7	h3	a382	subdominant	resident	9	4	13	0	13
4	3	7	h4	a382	subdominant	resident	1	3	4	1	5
4	3	7	h1	a390	avoider	resident	0	0	0	0	0
4	3	7	h2	a390	avoider	resident	0	1	1	0	1
4	3	7	h3	a390	avoider	resident	1	3	4	0	4
4	3	7	h4	a390	avoider	resident	0	1	1	0	1
4	3	7	h1	a395	loser	resident	5	4	9	0	9
4	3	7	h2	a395	loser	resident	0	0	0	0	0
4	3	7	h3	a395	loser	resident	6	4	10	0	10
4	3	7	h4	a395	loser	resident	1	0	1	0	1
4	3	7	h1	a396	loser	resident	1	2	3	0	3
4	3	7	h2	a396	loser	resident	0	0	0	1	1
4	3	7	h3	a396	loser	resident	1	3	4	0	4
4	3	7	h4	a396	loser	resident	0	1	1	0	1
4	3	7	h1	a4	avoider	new	0	3	3	0	3
4	3	7	h2	a4	avoider	new	0	2	2	0	2
4	3	7	h3	a4	avoider	new	0	1	1	0	1
4	3	7	h4	a4	avoider	new	0	3	3	0	3
4	3	7	h1	a400	avoider	resident	0	1	1	0	1
4	3	7	h2	a400	avoider	resident	0	1	1	0	1
4	3	7	h3	a400	avoider	resident	0	4	4	0	4
4	3	7	h4	a400	avoider	resident	0	0	0	0	0
4	3	7	h1	a403	avoider	resident	0	2	2	0	2
4	3	7	h2	a403	avoider	resident	0	0	0	0	0
4	3	7	h3	a403	avoider	resident	0	0	0	0	0
4	3	7	h4	a403	avoider	resident	0	0	0	0	0
4	3	7	h1	a413	avoider	resident	0	2	2	0	2
4	3	7	h2	a413	avoider	resident	0	0	0	0	0
4	3	7	h3	a413	avoider	resident	0	7	7	0	7
4	3	7	h4	a413	avoider	resident	2	4	6	0	6
4	3	7	h1	a70	loser	new	0	1	1	0	1
4	3	7	h2	a70	loser	new	0	0	0	0	0
4	3	7	h3	a70	loser	new	0	0	0	0	0
4	3	7	h4	a70	loser	new	3	0	3	1	4
4	3	7	h1	a75	loser	new	0	0	0	1	1
4	3	7	h2	a75	loser	new	0	1	1	1	2
4	3	7	h3	a75	loser	new	3	1	4	0	4
4	3	7	h4	a75	loser	new	0	0	0	0	0
4	3	7	h1	a79	subdominant	resident	0	1	1	1	2
4	3	7	h2	a79	subdominant	resident	2	0	2	2	4
4	3	7	h3	a79	subdominant	resident	0	0	0	0	0
[truncated: 2,977 more rows]

## Sheet: Caption
Item	Definition
Replicate	replicate number
Rotation	rotation number
Group	group number
Observation_hour	observation hour
Sow_id	sow identity
Social_status	social status
Prev_exp_grp	previous experience in the group
NRacts_d	number of non-reciprocal acts delivered
NRacts_r	number of non-reciprocal acts received
NRacts_dr	total number of non-reciprocal acts delivered and received
Fight_tot	number of fights
Fight-NRacts_tot	total number of fights and non-reciprocal acts delivered and received
