# Supplementary material for: Social status and previous experience in the group as predictors of welfare of sows housed in large semi-static groups
Source: PLoS One. 2021 Jun 8;16(6):e0244704. doi: 10.1371/journal.pone.0244704 (PMC8186791; doi:10.1371/journal.pone.0244704)
Supplement: S2 Table — (XLSX) [file pone.0244704.s002.xlsx]

## Sheet: Behaviour_ObsDays
Replicate	Rotation	Group	Observation_day	Sow_id	Social_status	Prev_exp_grp	bite-knock_d	bite-knock_r	bully_d	bully_r	threat_d	threat_r	NRacts_d	NRacts_r	Fight_d	Fight_r	Fight_tot	Fighting_duration	Mean_Fight_duration
1	3	1	d0	a10	avoider	resident	0	11	0	1	0	2	0	14	0	0	0	0	0
1	3	1	d2	a10	avoider	resident	0	0	0	0	0	0	0	0	0	0	0	0	0
1	3	1	d0	a103	dominant	new	6	0	1	1	0	0	7	1	5	0	5	445.963	89.1926
1	3	1	d2	a103	dominant	new	0	0	0	0	0	0	0	0	0	0	0	0	0
1	3	1	d27	a103	dominant	new	5	3	2	1	0	1	7	5	0	0	0	0	0
1	3	1	d29	a103	dominant	new	0	0	0	0	0	0	0	0	0	0	0	0	0
1	3	1	d0	a12	subdominantinant	new	10	5	6	7	1	0	17	12	7	0	7	541.33	77.3329
1	3	1	d2	a12	subdominantinant	new	0	0	0	0	0	0	0	0	0	0	0	0	0
1	3	1	d27	a12	subdominantinant	new	0	0	0	0	0	0	0	0	0	0	0	0	0
1	3	1	d29	a12	subdominantinant	new	0	0	0	0	0	0	0	0	0	0	0	0	0
1	3	1	d0	a126	subdominantinant	resident	0	5	0	6	1	0	1	11	1	1	2	19.4857	9.74287
1	3	1	d2	a126	subdominantinant	resident	0	0	0	0	0	0	0	0	0	1	1	9.34248	9.34248
1	3	1	d27	a126	subdominantinant	resident	1	1	0	2	1	2	2	5	0	0	0	0	0
1	3	1	d29	a126	subdominantinant	resident	0	0	0	0	0	0	0	0	0	1	1	3.80372	3.80372
1	3	1	d0	a127	subdominantinant	resident	0	4	0	2	0	0	0	6	0	0	0	0	0
1	3	1	d2	a127	subdominantinant	resident	0	3	0	0	0	2	0	5	0	2	2	39.3386	19.6693
1	3	1	d0	a129	subdominantinant	resident	2	5	2	4	1	1	5	10	0	6	6	364.39	60.7317
1	3	1	d2	a129	subdominantinant	resident	0	0	0	0	0	0	0	0	0	0	0	0	0
1	3	1	d27	a129	subdominantinant	resident	0	0	0	0	0	1	0	1	0	0	0	0	0
1	3	1	d29	a129	subdominantinant	resident	2	2	0	0	0	0	2	2	0	0	0	0	0
1	3	1	d0	a138	avoider	resident	3	16	0	5	0	0	3	21	0	0	0	0	0
1	3	1	d2	a138	avoider	resident	0	0	0	0	0	0	0	0	0	0	0	0	0
1	3	1	d27	a138	avoider	resident	1	16	0	2	0	7	1	25	0	0	0	0	0
1	3	1	d29	a138	avoider	resident	1	5	0	0	0	2	1	7	0	0	0	0	0
1	3	1	d0	a141	avoider	resident	1	2	0	1	0	1	1	4	0	0	0	0	0
1	3	1	d2	a141	avoider	resident	0	0	0	0	0	0	0	0	0	0	0	0	0
1	3	1	d27	a141	avoider	resident	0	0	0	0	0	0	0	0	0	0	0	0	0
1	3	1	d29	a141	avoider	resident	0	0	0	0	0	2	0	2	0	0	0	0	0
1	3	1	d0	a147	loser	new	4	4	1	2	0	0	5	6	1	0	1	16.3901	16.3901
1	3	1	d2	a147	loser	new	2	1	0	0	0	0	2	1	1	0	1	9.41325	9.41325
1	3	1	d27	a147	loser	new	0	0	0	0	1	0	1	0	0	0	0	0	0
1	3	1	d29	a147	loser	new	1	2	0	0	0	0	1	2	1	0	1	3.80372	3.80372
1	3	1	d0	a16	subdominantinant	resident	8	0	15	4	2	0	25	4	8	3	11	245.607	22.3279
1	3	1	d2	a16	subdominantinant	resident	0	0	0	0	0	0	0	0	0	0	0	0	0
1	3	1	d27	a16	subdominantinant	resident	3	0	0	0	2	2	5	2	0	0	0	0	0
1	3	1	d29	a16	subdominantinant	resident	0	0	0	0	0	0	0	0	0	0	0	0	0
1	3	1	d0	a18	subdominantinant	new	0	7	2	0	0	0	2	7	1	2	3	137.214	45.7379
1	3	1	d2	a18	subdominantinant	new	0	0	0	1	0	0	0	1	0	0	0	0	0
1	3	1	d0	a204	subdominantinant	new	4	9	3	4	0	2	7	15	4	4	8	608.496	76.062
1	3	1	d2	a204	subdominantinant	new	0	0	0	0	0	0	0	0	0	0	0	0	0
1	3	1	d27	a204	subdominantinant	new	0	2	0	0	0	1	0	3	0	0	0	0	0
1	3	1	d29	a204	subdominantinant	new	3	6	0	0	1	0	4	6	0	0	0	0	0
1	3	1	d0	a206	avoider	resident	0	3	0	1	0	0	0	4	0	0	0	0	0
1	3	1	d2	a206	avoider	resident	0	0	0	0	0	0	0	0	0	0	0	0	0
1	3	1	d27	a206	avoider	resident	0	0	0	0	0	0	0	0	0	0	0	0	0
1	3	1	d0	a210	subdominantinant	resident	1	4	1	3	0	0	2	7	0	2	2	18.4514	9.22571
1	3	1	d2	a210	subdominantinant	resident	0	0	0	0	0	0	0	0	0	0	0	0	0
1	3	1	d27	a210	subdominantinant	resident	3	5	0	0	0	7	3	12	0	0	0	0	0
1	3	1	d29	a210	subdominantinant	resident	0	0	0	0	0	0	0	0	0	0	0	0	0
1	3	1	d0	a211	dominant	resident	3	8	3	2	0	1	6	11	2	2	4	171.502	42.8754
1	3	1	d2	a211	dominant	resident	0	0	0	0	0	0	0	0	0	0	0	0	0
1	3	1	d27	a211	dominant	resident	0	1	0	0	1	0	1	1	0	1	1	3.03631	3.03631
1	3	1	d29	a211	dominant	resident	0	0	0	0	0	0	0	0	0	0	0	0	0
1	3	1	d0	a215	loser	resident	0	9	0	1	0	2	0	12	0	0	0	0	0
1	3	1	d2	a215	loser	resident	3	6	0	0	1	1	4	7	1	0	1	6.23944	6.23944
1	3	1	d27	a215	loser	resident	0	2	0	0	1	0	1	2	0	0	0	0	0
1	3	1	d29	a215	loser	resident	0	0	0	0	0	1	0	1	0	0	0	0	0
1	3	1	d0	a220	avoider	new	0	7	0	1	0	1	0	9	0	0	0	0	0
1	3	1	d2	a220	avoider	new	0	0	0	0	0	0	0	0	0	0	0	0	0
1	3	1	d27	a220	avoider	new	0	5	0	0	1	1	1	6	0	0	0	0	0
1	3	1	d29	a220	avoider	new	3	1	0	0	0	1	3	2	0	0	0	0	0
1	3	1	d0	a222	subdominantinant	resident	4	5	1	2	0	0	5	7	3	1	4	158.029	39.5073
1	3	1	d2	a222	subdominantinant	resident	0	0	0	0	0	1	0	1	0	0	0	0	0
1	3	1	d27	a222	subdominantinant	resident	0	16	0	3	1	4	1	23	0	0	0	0	0
1	3	1	d0	a224	avoider	new	1	4	0	0	0	0	1	4	0	0	0	0	0
1	3	1	d2	a224	avoider	new	0	0	0	0	0	0	0	0	0	0	0	0	0
1	3	1	d27	a224	avoider	new	1	0	0	0	0	0	1	0	0	0	0	0	0
1	3	1	d29	a224	avoider	new	0	0	0	0	0	0	0	0	0	0	0	0	0
1	3	1	d0	a231	subdominantinant	new	1	6	4	1	0	0	5	7	3	1	4	513.803	128.451
1	3	1	d2	a231	subdominantinant	new	0	0	0	0	0	0	0	0	0	0	0	0	0
1	3	1	d27	a231	subdominantinant	new	5	9	0	0	7	1	12	10	1	0	1	3.03631	3.03631
1	3	1	d29	a231	subdominantinant	new	0	1	0	0	1	0	1	1	0	0	0	0	0
1	3	1	d0	a233	dominant	resident	4	8	0	1	0	1	4	10	1	2	3	227.33	75.7766
1	3	1	d2	a233	dominant	resident	0	0	0	0	0	0	0	0	0	0	0	0	0
1	3	1	d27	a233	dominant	resident	0	3	0	0	0	0	0	3	0	0	0	0	0
1	3	1	d29	a233	dominant	resident	0	3	0	0	0	1	0	4	0	0	0	0	0
1	3	1	d0	a239	dominant	new	19	11	6	3	2	0	27	14	10	6	16	634.488	39.6555
1	3	1	d2	a239	dominant	new	0	1	0	0	1	1	1	2	2	0	2	19.4858	9.74289
1	3	1	d0	a246	dominant	new	6	4	4	0	1	0	11	4	0	6	6	126.465	21.0774
1	3	1	d2	a246	dominant	new	0	0	0	0	0	0	0	0	0	0	0	0	0
1	3	1	d27	a246	dominant	new	0	1	0	0	0	1	0	2	0	0	0	0	0
1	3	1	d29	a246	dominant	new	0	0	0	0	0	0	0	0	0	0	0	0	0
1	3	1	d0	a256	avoider	new	0	6	0	2	0	1	0	9	0	0	0	0	0
1	3	1	d2	a256	avoider	new	0	0	0	0	0	0	0	0	0	0	0	0	0
1	3	1	d27	a256	avoider	new	0	0	0	0	0	0	0	0	0	0	0	0	0
1	3	1	d0	a257	subdominantinant	resident	3	6	0	0	0	0	3	6	1	5	6	129.226	21.5377
1	3	1	d2	a257	subdominantinant	resident	2	0	0	0	2	0	4	0	1	0	1	29.1953	29.1953
1	3	1	d27	a257	subdominantinant	resident	0	0	0	0	0	0	0	0	0	0	0	0	0
1	3	1	d29	a257	subdominantinant	resident	0	0	0	0	0	0	0	0	0	0	0	0	0
1	3	1	d0	a260	subdominantinant	new	4	0	0	2	0	0	4	2	0	5	5	91.4228	18.2846
1	3	1	d2	a260	subdominantinant	new	0	0	0	0	0	0	0	0	0	0	0	0	0
1	3	1	d27	a260	subdominantinant	new	1	3	0	0	0	2	1	5	0	0	0	0	0
1	3	1	d0	a261	dominant	new	14	3	5	1	2	2	21	6	2	1	3	42.5083	14.1694
1	3	1	d2	a261	dominant	new	0	0	0	0	0	0	0	0	0	0	0	0	0
1	3	1	d27	a261	dominant	new	0	0	1	0	0	1	1	1	0	0	0	0	0
1	3	1	d29	a261	dominant	new	3	0	0	0	1	0	4	0	0	0	0	0	0
1	3	1	d0	a263	avoider	resident	0	4	0	0	0	0	0	4	0	0	0	0	0
1	3	1	d2	a263	avoider	resident	0	0	0	0	0	0	0	0	0	0	0	0	0
1	3	1	d27	a263	avoider	resident	0	2	0	1	0	3	0	6	0	0	0	0	0
1	3	1	d29	a263	avoider	resident	0	0	0	0	0	0	0	0	0	0	0	0	0
1	3	1	d0	a267	subdominantinant	new	0	4	0	3	0	1	0	8	1	6	7	285.513	40.7875
1	3	1	d2	a267	subdominantinant	new	0	0	0	0	0	0	0	0	0	0	0	0	0
1	3	1	d0	a268	subdominantinant	new	1	4	2	1	0	1	3	6	1	1	2	20.5534	10.2767
1	3	1	d2	a268	subdominantinant	new	0	0	0	0	0	0	0	0	0	0	0	0	0
1	3	1	d27	a268	subdominantinant	new	0	6	0	0	0	2	0	8	0	0	0	0	0
1	3	1	d29	a268	subdominantinant	new	0	3	0	1	1	2	1	6	0	0	0	0	0
1	3	1	d0	a270	avoider	new	0	4	0	0	0	0	0	4	0	0	0	0	0
1	3	1	d2	a270	avoider	new	0	0	0	0	0	0	0	0	0	0	0	0	0
1	3	1	d27	a270	avoider	new	3	7	0	1	1	1	4	9	0	0	0	0	0
1	3	1	d29	a270	avoider	new	1	0	0	0	0	0	1	0	0	0	0	0	0
1	3	1	d0	a273	loser	resident	0	5	0	5	0	0	0	10	1	0	1	16.683	16.683
1	3	1	d2	a273	loser	resident	2	1	0	0	0	2	2	3	0	0	0	0	0
1	3	1	d0	a276	loser	resident	4	9	0	2	0	1	4	12	0	3	3	174.037	58.0123
1	3	1	d2	a276	loser	resident	0	0	0	0	0	0	0	0	0	0	0	0	0
1	3	1	d27	a276	loser	resident	0	1	0	0	0	0	0	1	0	0	0	0	0
1	3	1	d0	a280	loser	new	4	7	0	2	2	2	6	11	1	0	1	45.3444	45.3444
1	3	1	d2	a280	loser	new	0	0	0	0	0	0	0	0	0	0	0	0	0
1	3	1	d27	a280	loser	new	0	1	0	0	0	1	0	2	0	0	0	0	0
1	3	1	d29	a280	loser	new	0	0	0	0	0	0	0	0	0	0	0	0	0
1	3	1	d0	a287	loser	new	0	5	0	4	0	0	0	9	0	2	2	10.5437	5.27183
1	3	1	d2	a287	loser	new	0	0	0	0	0	0	0	0	0	0	0	0	0
1	3	1	d27	a287	loser	new	2	10	0	1	4	3	6	14	0	0	0	0	0
1	3	1	d29	a287	loser	new	1	3	0	0	0	0	1	3	0	0	0	0	0
1	3	1	d0	a298	loser	new	1	3	0	3	0	1	1	7	0	2	2	41.5407	20.7704
1	3	1	d2	a298	loser	new	0	0	0	0	0	0	0	0	0	0	0	0	0
1	3	1	d27	a298	loser	new	0	4	1	0	1	1	2	5	0	0	0	0	0
1	3	1	d29	a298	loser	new	0	0	0	0	3	0	3	0	0	0	0	0	0
1	3	1	d0	a305	avoider	new	0	1	0	0	0	0	0	1	0	0	0	0	0
1	3	1	d2	a305	avoider	new	1	2	0	0	0	0	1	2	0	0	0	0	0
1	3	1	d27	a305	avoider	new	0	0	0	0	0	0	0	0	0	0	0	0	0
1	3	1	d29	a305	avoider	new	0	1	0	0	0	1	0	2	0	0	0	0	0
1	3	1	d0	a333	dominant	new	10	10	5	5	2	0	17	15	4	7	11	578.728	52.6117
1	3	1	d2	a333	dominant	new	0	0	0	0	0	0	0	0	0	0	0	0	0
1	3	1	d27	a333	dominant	new	5	0	1	1	1	1	7	2	0	0	0	0	0
1	3	1	d29	a333	dominant	new	0	0	2	0	1	1	3	1	0	0	0	0	0
1	3	1	d0	a334	loser	resident	0	12	0	2	0	0	0	14	0	1	1	65.9581	65.9581
1	3	1	d2	a334	loser	resident	0	0	0	0	0	0	0	0	0	0	0	0	0
1	3	1	d0	a345	dominant	new	3	2	1	3	0	0	4	5	5	5	10	725.805	72.5805
1	3	1	d2	a345	dominant	new	0	0	0	0	0	0	0	0	0	0	0	0	0
1	3	1	d27	a345	dominant	new	0	0	0	0	0	0	0	0	0	0	0	0	0
1	3	1	d29	a345	dominant	new	0	0	0	0	0	0	0	0	0	0	0	0	0
1	3	1	d0	a356	dominant	new	7	3	6	2	0	1	13	6	6	4	10	675.587	67.5587
1	3	1	d2	a356	dominant	new	0	0	0	0	0	0	0	0	0	0	0	0	0
1	3	1	d27	a356	dominant	new	0	0	1	0	0	0	1	0	0	0	0	0	0
1	3	1	d29	a356	dominant	new	2	1	0	0	0	1	2	2	0	0	0	0	0
1	3	1	d0	a358	dominant	new	15	5	3	4	0	1	18	10	4	0	4	46.0191	11.5048
1	3	1	d2	a358	dominant	new	0	0	0	0	0	1	0	1	0	0	0	0	0
1	3	1	d0	a360	avoider	resident	0	0	0	0	0	0	0	0	0	0	0	0	0
1	3	1	d2	a360	avoider	resident	0	0	0	0	0	0	0	0	0	0	0	0	0
1	3	1	d27	a360	avoider	resident	0	0	0	0	0	0	0	0	0	0	0	0	0
1	3	1	d29	a360	avoider	resident	1	2	0	0	0	0	1	2	0	0	0	0	0
1	3	1	d0	a365	dominant	resident	2	2	0	1	1	0	3	3	5	4	9	1159.29	128.81
1	3	1	d2	a365	dominant	resident	0	0	0	0	0	0	0	0	0	0	0	0	0
1	3	1	d27	a365	dominant	resident	0	0	0	0	0	0	0	0	0	0	0	0	0
1	3	1	d29	a365	dominant	resident	0	0	0	0	0	0	0	0	0	0	0	0	0
1	3	1	d0	a366	dominant	resident	10	2	1	1	1	0	12	3	4	8	12	946.827	78.9023
1	3	1	d2	a366	dominant	resident	0	0	0	0	0	0	0	0	0	0	0	0	0
1	3	1	d27	a366	dominant	resident	1	0	0	0	0	0	1	0	0	0	0	0	0
1	3	1	d0	a367	subdominantinant	resident	14	2	3	1	2	0	19	3	2	4	6	166.663	27.7772
1	3	1	d2	a367	subdominantinant	resident	2	0	0	0	1	0	3	0	0	0	0	0	0
1	3	1	d27	a367	subdominantinant	resident	2	0	0	0	0	2	2	2	0	0	0	0	0
1	3	1	d29	a367	subdominantinant	resident	0	0	0	0	0	0	0	0	0	0	0	0	0
1	3	1	d0	a369	subdominantinant	resident	7	3	1	2	1	1	9	6	2	4	6	143.941	23.9902
1	3	1	d2	a369	subdominantinant	resident	0	0	0	0	0	0	0	0	0	0	0	0	0
1	3	1	d27	a369	subdominantinant	resident	4	1	0	1	0	1	4	3	0	0	0	0	0
1	3	1	d29	a369	subdominantinant	resident	7	0	0	0	3	0	10	0	0	0	0	0	0
1	3	1	d0	a383	avoider	new	0	3	0	4	0	0	0	7	0	0	0	0	0
1	3	1	d2	a383	avoider	new	0	0	0	0	0	0	0	0	0	0	0	0	0
1	3	1	d27	a383	avoider	new	0	1	0	0	0	0	0	1	0	0	0	0	0
1	3	1	d29	a383	avoider	new	0	0	0	0	0	0	0	0	0	0	0	0	0
1	3	1	d0	a385	avoider	new	0	2	0	0	0	2	0	4	0	0	0	0	0
1	3	1	d2	a385	avoider	new	1	0	0	0	0	0	1	0	0	0	0	0	0
1	3	1	d27	a385	avoider	new	0	0	0	0	0	0	0	0	0	0	0	0	0
1	3	1	d29	a385	avoider	new	0	0	0	0	0	3	0	3	0	0	0	0	0
1	3	1	d0	a387	avoider	new	1	3	0	1	0	1	1	5	0	0	0	0	0
1	3	1	d2	a387	avoider	new	0	0	0	0	0	0	0	0	0	0	0	0	0
1	3	1	d27	a387	avoider	new	0	1	0	0	0	0	0	1	0	0	0	0	0
1	3	1	d29	a387	avoider	new	2	4	0	0	0	2	2	6	0	0	0	0	0
1	3	1	d0	a388	subdominantinant	new	1	7	2	4	0	0	3	11	4	4	8	1453.86	181.732
1	3	1	d2	a388	subdominantinant	new	0	0	0	1	0	0	0	1	0	0	0	0	0
1	3	1	d27	a388	subdominantinant	new	3	3	0	0	0	0	3	3	0	0	0	0	0
1	3	1	d29	a388	subdominantinant	new	0	2	0	0	2	1	2	3	0	0	0	0	0
1	3	1	d0	a398	avoider	new	0	4	0	2	0	0	0	6	0	0	0	0	0
1	3	1	d2	a398	avoider	new	0	0	0	0	0	0	0	0	0	0	0	0	0
1	3	1	d27	a398	avoider	new	8	0	1	0	4	1	13	1	0	0	0	0	0
1	3	1	d29	a398	avoider	new	0	0	0	0	0	0	0	0	0	0	0	0	0
1	3	1	d0	a399	dominant	new	2	5	0	0	0	1	2	6	0	1	1	81.4798	81.4798
1	3	1	d2	a399	dominant	new	0	0	0	0	0	0	0	0	0	0	0	0	0
1	3	1	d27	a399	dominant	new	1	5	0	2	2	0	3	7	0	0	0	0	0
1	3	1	d29	a399	dominant	new	2	1	0	0	3	1	5	2	0	0	0	0	0
1	3	1	d0	a405	dominant	new	0	3	1	7	0	0	1	10	1	0	1	69.5014	69.5014
1	3	1	d2	a405	dominant	new	0	0	0	0	0	0	0	0	0	0	0	0	0
1	3	1	d27	a405	dominant	new	2	3	1	1	0	0	3	4	0	0	0	0	0
1	3	1	d29	a405	dominant	new	0	1	0	0	0	0	0	1	0	0	0	0	0
1	3	1	d0	a406	dominant	new	31	1	13	1	2	0	46	2	5	5	10	530.252	53.0252
1	3	1	d2	a406	dominant	new	0	0	1	0	0	1	1	1	0	0	0	0	0
1	3	1	d27	a406	dominant	new	8	0	1	0	4	1	13	1	0	0	0	0	0
1	3	1	d29	a406	dominant	new	0	0	0	0	2	0	2	0	0	0	0	0	0
1	3	1	d0	a407	subdominantinant	new	3	3	0	1	0	1	3	5	0	3	3	58.0902	19.3634
1	3	1	d2	a407	subdominantinant	new	0	0	0	0	0	1	0	1	0	0	0	0	0
1	3	1	d27	a407	subdominantinant	new	0	0	0	0	0	0	0	0	0	0	0	0	0
1	3	1	d29	a407	subdominantinant	new	0	4	0	0	0	3	0	7	0	0	0	0	0
1	3	1	d0	a408	dominant	new	17	4	3	4	2	1	22	9	4	5	9	952.786	105.865
1	3	1	d2	a408	dominant	new	0	0	0	0	0	0	0	0	0	0	0	0	0
1	3	1	d27	a408	dominant	new	0	0	0	0	0	0	0	0	0	0	0	0	0
1	3	1	d29	a408	dominant	new	0	2	0	0	0	1	0	3	0	0	0	0	0
1	3	1	d0	a409	subdominantinant	new	5	4	3	3	0	0	8	7	4	3	7	174.17	24.8815
1	3	1	d2	a409	subdominantinant	new	0	0	0	0	0	0	0	0	0	0	0	0	0
1	3	1	d27	a409	subdominantinant	new	1	0	0	0	1	0	2	0	0	0	0	0	0
1	3	1	d29	a409	subdominantinant	new	2	0	0	0	0	0	2	0	0	0	0	0	0
1	3	1	d0	a411	dominant	new	18	5	15	2	0	1	33	8	2	3	5	89.4209	17.8842
1	3	1	d2	a411	dominant	new	0	0	0	0	0	0	0	0	0	0	0	0	0
1	3	1	d27	a411	dominant	new	1	0	0	0	1	2	2	2	0	0	0	0	0
1	3	1	d29	a411	dominant	new	1	3	0	1	0	0	1	4	0	0	0	0	0
1	3	1	d0	a412	avoider	new	0	7	0	1	0	1	0	9	0	0	0	0	0
1	3	1	d2	a412	avoider	new	0	0	0	0	0	0	0	0	0	0	0	0	0
1	3	1	d27	a412	avoider	new	0	0	0	0	0	0	0	0	0	0	0	0	0
1	3	1	d29	a412	avoider	new	0	0	0	0	0	0	0	0	0	0	0	0	0
1	3	1	d0	a415	dominant	new	14	5	8	0	1	0	23	5	7	4	11	329.99	29.9991
1	3	1	d2	a415	dominant	new	0	0	0	0	0	0	0	0	0	0	0	0	0
1	3	1	d27	a415	dominant	new	0	0	0	0	0	0	0	0	0	0	0	0	0
1	3	1	d29	a415	dominant	new	1	0	0	0	2	0	3	0	0	0	0	0	0
1	3	1	d0	a419	dominant	new	12	5	4	2	1	0	17	7	2	1	3	251.079	83.693
1	3	1	d2	a419	dominant	new	3	0	0	0	4	1	7	1	0	1	1	6.23944	6.23944
1	3	1	d27	a419	dominant	new	0	0	0	0	2	0	2	0	0	0	0	0	0
1	3	1	d29	a419	dominant	new	0	0	0	0	0	1	0	1	0	0	0	0	0
1	3	1	d0	a423	loser	resident	0	5	0	2	0	0	0	7	0	1	1	24.0569	24.0569
1	3	1	d2	a423	loser	resident	0	0	0	0	0	0	0	0	0	0	0	0	0
1	3	1	d0	a424	subdominantinant	resident	10	5	2	1	3	0	15	6	2	4	6	377.469	62.9115
1	3	1	d2	a424	subdominantinant	resident	0	1	0	0	0	0	0	1	0	0	0	0	0
1	3	1	d27	a424	subdominantinant	resident	1	0	0	1	0	0	1	1	0	0	0	0	0
1	3	1	d29	a424	subdominantinant	resident	0	0	0	0	0	0	0	0	0	0	0	0	0
1	3	1	d0	a425	subdominantinant	resident	10	1	1	1	1	1	12	3	2	1	3	907.006	302.335
1	3	1	d2	a425	subdominantinant	resident	0	0	0	0	0	0	0	0	0	0	0	0	0
1	3	1	d27	a425	subdominantinant	resident	7	6	0	0	1	2	8	8	0	0	0	0	0
1	3	1	d29	a425	subdominantinant	resident	9	2	0	0	2	1	11	3	0	0	0	0	0
1	3	1	d0	a428	dominant	resident	18	4	5	0	1	2	24	6	8	2	10	1097.37	109.737
1	3	1	d2	a428	dominant	resident	0	0	0	0	1	0	1	0	0	0	0	0	0
1	3	1	d27	a428	dominant	resident	7	0	1	0	3	0	11	0	0	0	0	0	0
1	3	1	d29	a428	dominant	resident	0	0	0	0	0	0	0	0	0	0	0	0	0
1	3	1	d0	a431	loser	resident	0	8	0	1	0	0	0	9	0	1	1	23.6639	23.6639
1	3	1	d2	a431	loser	resident	0	0	0	0	0	0	0	0	0	0	0	0	0
1	3	1	d27	a431	loser	resident	0	2	0	0	2	3	2	5	0	0	0	0	0
1	3	1	d29	a431	loser	resident	3	2	0	0	1	2	4	4	0	0	0	0	0
1	3	1	d0	a433	subdominantinant	resident	13	9	1	5	0	5	14	19	2	1	3	25.525	8.50833
1	3	1	d2	a433	subdominantinant	resident	2	2	0	0	4	1	6	3	1	1	2	13.3798	6.68988
1	3	1	d27	a433	subdominantinant	resident	4	3	0	1	1	0	5	4	0	0	0	0	0
1	3	1	d0	a435	avoider	resident	0	0	0	0	0	0	0	0	0	0	0	0	0
1	3	1	d2	a435	avoider	resident	0	0	0	0	0	0	0	0	0	0	0	0	0
1	3	1	d27	a435	avoider	resident	6	3	2	2	3	2	11	7	0	0	0	0	0
1	3	1	d29	a435	avoider	resident	0	0	0	0	0	0	0	0	0	0	0	0	0
1	3	1	d0	a436	avoider	resident	0	4	0	1	0	1	0	6	0	0	0	0	0
1	3	1	d2	a436	avoider	resident	0	0	0	0	0	0	0	0	0	0	0	0	0
1	3	1	d27	a436	avoider	resident	1	1	0	0	0	0	1	1	0	0	0	0	0
1	3	1	d29	a436	avoider	resident	3	5	0	0	0	4	3	9	0	0	0	0	0
1	3	1	d0	a437	subdominantinant	resident	9	4	3	2	2	2	14	8	5	1	6	148.979	24.8299
1	3	1	d2	a437	subdominantinant	resident	0	0	0	0	0	0	0	0	0	0	0	0	0
1	3	1	d27	a437	subdominantinant	resident	11	1	0	0	6	0	17	1	0	0	0	0	0
1	3	1	d29	a437	subdominantinant	resident	1	0	0	0	0	1	1	1	0	0	0	0	0
1	3	1	d0	a440	loser	resident	1	5	0	2	1	0	2	7	0	1	1	6.07261	6.07261
1	3	1	d2	a440	loser	resident	0	1	0	0	0	2	0	3	0	1	1	3.96651	3.96651
1	3	1	d27	a440	loser	resident	2	4	0	0	2	3	4	7	0	0	0	0	0
1	3	1	d0	a441	subdominantinant	resident	10	2	2	1	2	0	14	3	1	3	4	292.846	73.2114
1	3	1	d2	a441	subdominantinant	resident	0	0	0	0	0	0	0	0	0	0	0	0	0
1	3	1	d27	a441	subdominantinant	resident	3	0	0	0	0	0	3	0	0	0	0	0	0
1	3	1	d29	a441	subdominantinant	resident	4	2	1	0	2	0	7	2	0	0	0	0	0
1	3	1	d0	a443	avoider	resident	1	5	1	1	1	2	3	8	0	0	0	0	0
1	3	1	d2	a443	avoider	resident	0	0	0	0	0	0	0	0	0	0	0	0	0
1	3	1	d27	a443	avoider	resident	2	2	1	0	0	1	3	3	0	0	0	0	0
1	3	1	d29	a443	avoider	resident	0	1	0	0	1	0	1	1	0	0	0	0	0
1	3	1	d0	a444	avoider	resident	0	9	0	1	0	3	0	13	0	0	0	0	0
1	3	1	d2	a444	avoider	resident	0	0	0	0	0	0	0	0	0	0	0	0	0
1	3	1	d0	a448	subdominantinant	resident	1	4	0	3	0	2	1	9	1	3	4	125.056	31.264
1	3	1	d2	a448	subdominantinant	resident	0	1	0	0	0	0	0	1	0	0	0	0	0
1	3	1	d27	a448	subdominantinant	resident	3	10	0	0	0	2	3	12	0	0	0	0	0
1	3	1	d29	a448	subdominantinant	resident	1	2	0	1	0	0	1	3	0	0	0	0	0
1	3	1	d0	a449	loser	resident	1	0	1	2	0	0	2	2	0	2	2	20.6869	10.3434
1	3	1	d2	a449	loser	resident	0	0	0	0	0	0	0	0	0	0	0	0	0
1	3	1	d27	a449	loser	resident	1	1	0	0	1	0	2	1	0	0	0	0	0
1	3	1	d29	a449	loser	resident	6	0	2	0	3	0	11	0	0	0	0	0	0
1	3	1	d0	a45	subdominantinant	new	3	1	3	0	1	0	7	1	2	3	5	244.339	48.8678
1	3	1	d2	a45	subdominantinant	new	0	2	0	0	0	5	0	7	0	0	0	0	0
1	3	1	d27	a45	subdominantinant	new	7	1	2	1	2	3	11	5	0	0	0	0	0
1	3	1	d29	a45	subdominantinant	new	0	0	0	0	1	0	1	0	0	0	0	0	0
1	3	1	d0	a450	loser	new	1	3	0	0	0	0	1	3	1	0	1	2.26889	2.26889
1	3	1	d2	a450	loser	new	0	0	0	0	0	0	0	0	0	0	0	0	0
1	3	1	d27	a450	loser	new	1	0	1	0	1	0	3	0	0	0	0	0	0
1	3	1	d29	a450	loser	new	0	0	0	0	0	0	0	0	0	0	0	0	0
1	3	1	d0	a451	loser	resident	0	0	0	1	0	0	0	1	0	1	1	5.13836	5.13836
1	3	1	d2	a451	loser	resident	0	0	0	0	0	0	0	0	0	0	0	0	0
1	3	1	d27	a451	loser	resident	0	5	0	2	0	1	0	8	0	0	0	0	0
1	3	1	d29	a451	loser	resident	1	2	0	1	0	1	1	4	0	0	0	0	0
1	3	1	d0	a452	subdominantinant	resident	15	3	8	1	2	0	25	4	6	0	6	202.224	33.7041
1	3	1	d2	a452	subdominantinant	resident	0	0	0	0	0	0	0	0	0	0	0	0	0
1	3	1	d27	a452	subdominantinant	resident	9	0	0	0	1	0	10	0	0	0	0	0	0
1	3	1	d29	a452	subdominantinant	resident	0	0	0	0	0	0	0	0	0	0	0	0	0
1	3	1	d0	a457	loser	resident	1	2	1	0	0	0	2	2	2	1	3	83.3149	27.7716
1	3	1	d2	a457	loser	resident	0	0	0	0	0	0	0	0	0	0	0	0	0
1	3	1	d0	a458	loser	resident	0	1	0	3	2	0	2	4	1	0	1	22.6889	22.6889
1	3	1	d2	a458	loser	resident	0	0	0	0	0	0	0	0	0	0	0	0	0
1	3	1	d27	a458	loser	resident	0	0	0	0	2	0	2	0	0	0	0	0	0
1	3	1	d0	a49	dominant	new	3	5	0	1	0	1	3	7	0	1	1	20.2865	20.2865
1	3	1	d2	a49	dominant	new	1	1	0	0	2	0	3	1	0	0	0	0	0
1	3	1	d27	a49	dominant	new	0	0	0	0	0	0	0	0	0	0	0	0	0
1	3	1	d29	a49	dominant	new	2	1	0	0	1	0	3	1	0	0	0	0	0
1	3	1	d0	a59	loser	resident	2	3	0	2	0	0	2	5	3	0	3	27.1599	9.05331
1	3	1	d2	a59	loser	resident	0	0	0	0	0	0	0	0	0	0	0	0	0
1	3	1	d27	a59	loser	resident	3	1	0	0	1	1	4	2	0	0	0	0	0
1	3	1	d29	a59	loser	resident	0	0	0	0	0	0	0	0	0	0	0	0	0
1	3	1	d0	a65	dominant	new	1	7	0	0	0	0	1	7	2	0	2	248.276	124.138
1	3	1	d2	a65	dominant	new	0	0	0	0	0	0	0	0	0	0	0	0	0
1	3	1	d27	a65	dominant	new	8	2	1	0	1	2	10	4	0	0	0	0	0
1	3	1	d29	a65	dominant	new	4	5	1	1	2	2	7	8	0	0	0	0	0
1	3	1	d0	a74	avoider	resident	0	12	0	6	2	1	2	19	0	0	0	0	0
1	3	1	d2	a74	avoider	resident	0	0	0	0	0	0	0	0	0	0	0	0	0
1	3	1	d27	a74	avoider	resident	7	5	3	0	5	0	15	5	0	0	0	0	0
1	3	1	d29	a74	avoider	resident	5	1	0	0	3	0	8	1	0	0	0	0	0
1	3	1	d0	a91	subdominantinant	new	13	6	15	4	2	0	30	10	2	2	4	28.4278	7.10696
1	3	1	d2	a91	subdominantinant	new	0	0	0	0	0	0	0	0	0	0	0	0	0
1	3	1	d27	a91	subdominantinant	new	12	2	3	0	3	1	18	3	0	0	0	0	0
1	3	1	d29	a91	subdominantinant	new	0	5	0	0	0	1	0	6	0	0	0	0	0
1	3	1	d0	a93	avoider	new	0	1	0	1	0	1	0	3	0	0	0	0	0
1	3	1	d2	a93	avoider	new	0	0	0	0	0	0	0	0	0	0	0	0	0
1	3	1	d27	a93	avoider	new	0	0	0	0	0	1	0	1	0	0	0	0	0
1	3	1	d29	a93	avoider	new	0	0	0	0	0	0	0	0	0	0	0	0	0
1	3	2	d0	b101	loser	new	3	4	0	1	0	0	3	5	1	0	1	229.932	229.932
1	3	2	d2	b101	loser	new	0	4	0	0	0	0	0	4	0	0	0	0	0
1	3	2	d27	b101	loser	new	1	3	0	2	2	0	3	5	0	0	0	0	0
1	3	2	d29	b101	loser	new	3	0	0	0	0	0	3	0	0	0	0	0	0
1	3	2	d0	b106	subdominantinant	resident	8	7	2	4	1	0	11	11	5	3	8	144.268	18.0335
1	3	2	d2	b106	subdominantinant	resident	0	0	0	0	0	0	0	0	0	0	0	0	0
1	3	2	d27	b106	subdominantinant	resident	0	3	0	0	1	1	1	4	0	0	0	0	0
1	3	2	d29	b106	subdominantinant	resident	0	2	0	0	0	4	0	6	0	0	0	0	0
1	3	2	d0	b11	dominant	resident	1	3	2	1	1	0	4	4	4	8	12	1572.87	131.072
1	3	2	d2	b11	dominant	resident	0	0	0	0	0	0	0	0	0	0	0	0	0
1	3	2	d27	b11	dominant	resident	5	2	3	0	3	0	11	2	0	0	0	0	0
1	3	2	d29	b11	dominant	resident	0	0	0	0	0	0	0	0	0	0	0	0	0
1	3	2	d0	b110	avoider	new	2	2	0	2	0	0	2	4	0	0	0	0	0
1	3	2	d2	b110	avoider	new	0	1	0	0	0	0	0	1	0	0	0	0	0
1	3	2	d0	b112	avoider	new	0	4	2	2	0	0	2	6	0	0	0	0	0
1	3	2	d2	b112	avoider	new	0	0	0	0	0	0	0	0	0	0	0	0	0
1	3	2	d27	b112	avoider	new	2	5	0	2	1	2	3	9	0	0	0	0	0
1	3	2	d29	b112	avoider	new	0	0	0	1	0	0	0	1	0	0	0	0	0
1	3	2	d0	b13	subdominantinant	resident	4	2	1	2	0	1	5	5	0	3	3	74.3061	24.7687
1	3	2	d2	b13	subdominantinant	resident	0	0	0	0	0	0	0	0	0	0	0	0	0
1	3	2	d27	b13	subdominantinant	resident	4	4	0	1	2	5	6	10	1	0	1	4.57114	4.57114
1	3	2	d29	b13	subdominantinant	resident	0	0	0	0	0	0	0	0	0	0	0	0	0
1	3	2	d0	b130	subdominantinant	resident	5	4	3	2	0	0	8	6	6	3	9	775.459	86.1621
1	3	2	d2	b130	subdominantinant	resident	0	0	0	0	0	0	0	0	0	0	0	0	0
1	3	2	d27	b130	subdominantinant	resident	3	1	0	0	1	0	4	1	0	0	0	0	0
1	3	2	d0	b136	loser	new	0	1	0	2	0	1	0	4	1	1	2	17.9578	8.97889
1	3	2	d2	b136	loser	new	0	0	0	0	0	0	0	0	0	0	0	0	0
1	3	2	d27	b136	loser	new	0	0	0	0	0	1	0	1	0	0	0	0	0
1	3	2	d29	b136	loser	new	0	1	0	0	0	0	0	1	0	0	0	0	0
1	3	2	d0	b147	dominant	new	19	0	9	1	0	0	28	1	3	5	9	338.739	37.6377
1	3	2	d2	b147	dominant	new	0	0	0	0	0	0	0	0	0	0	0	0	0
1	3	2	d27	b147	dominant	new	0	1	0	0	1	1	1	2	0	0	0	0	0
1	3	2	d29	b147	dominant	new	0	0	0	0	0	0	0	0	0	0	0	0	0
1	3	2	d0	b170	avoider	new	1	4	1	1	0	0	2	5	0	0	0	0	0
1	3	2	d2	b170	avoider	new	2	3	1	1	0	0	3	4	0	0	0	0	0
1	3	2	d27	b170	avoider	new	3	3	0	0	1	4	4	7	0	0	0	0	0
1	3	2	d29	b170	avoider	new	2	4	0	0	1	0	3	4	0	0	0	0	0
1	3	2	d0	b173	loser	new	0	4	3	2	0	1	3	7	1	0	1	3.67026	3.67026
1	3	2	d2	b173	loser	new	0	0	0	0	0	0	0	0	0	0	0	0	0
1	3	2	d27	b173	loser	new	0	4	0	1	0	0	0	5	0	0	0	0	0
1	3	2	d29	b173	loser	new	1	0	0	0	0	0	1	0	0	0	0	0	0
1	3	2	d0	b175	dominant	resident	1	1	3	1	0	0	4	2	2	1	3	77.1089	25.703
1	3	2	d2	b175	dominant	resident	1	0	0	0	4	0	5	0	0	0	0	0	0
1	3	2	d27	b175	dominant	resident	1	0	0	0	0	0	1	0	0	0	0	0	0
1	3	2	d29	b175	dominant	resident	1	2	0	0	0	0	1	2	0	0	0	0	0
1	3	2	d0	b18	loser	new	0	6	0	1	0	1	0	8	0	1	2	23.2895	11.6447
1	3	2	d2	b18	loser	new	0	0	0	0	0	5	0	5	1	0	1	10.1766	10.1766
1	3	2	d0	b180	avoider	new	2	4	0	2	0	1	2	7	0	0	0	0	0
1	3	2	d2	b180	avoider	new	1	0	0	0	0	0	1	0	0	0	0	0	0
1	3	2	d27	b180	avoider	new	2	5	0	0	3	4	5	9	0	0	0	0	0
1	3	2	d29	b180	avoider	new	4	1	0	0	0	0	4	1	0	0	0	0	0
1	3	2	d0	b186	dominant		3	2	0	2	1	0	4	4	4	4	9	537.088	59.6764
1	3	2	d2	b186	dominant		0	0	0	0	0	0	0	0	0	0	0	0	0
1	3	2	d0	b190	dominant	new	24	3	13	0	5	0	42	3	3	1	4	46.8459	11.7115
1	3	2	d2	b190	dominant	new	0	0	0	0	0	0	0	0	0	0	0	0	0
1	3	2	d27	b190	dominant	new	4	4	1	0	4	1	9	5	0	0	0	0	0
1	3	2	d29	b190	dominant	new	2	0	0	0	0	1	2	1	0	0	0	0	0
1	3	2	d0	b20	subdominantinant	resident	0	5	0	2	0	1	0	8	0	2	2	76.942	38.471
1	3	2	d2	b20	subdominantinant	resident	3	3	0	1	0	0	3	4	0	0	0	0	0
1	3	2	d27	b20	subdominantinant	resident	12	2	2	0	6	0	20	2	0	0	0	0	0
1	3	2	d29	b20	subdominantinant	resident	1	1	0	0	1	1	2	2	0	0	0	0	0
1	3	2	d0	b201	dominant	resident	0	1	0	3	0	0	0	4	4	1	5	78.3767	15.6753
1	3	2	d2	b201	dominant	resident	0	0	0	0	0	0	0	0	0	0	0	0	0
1	3	2	d27	b201	dominant	resident	2	0	0	0	1	1	3	1	0	0	0	0	0
1	3	2	d0	b202	avoider	new	0	0	0	0	0	0	0	0	0	0	0	0	0
1	3	2	d2	b202	avoider	new	0	0	0	0	0	0	0	0	0	0	0	0	0
1	3	2	d27	b202	avoider	new	0	2	0	0	1	2	1	4	0	0	0	0	0
1	3	2	d29	b202	avoider	new	0	3	0	0	0	3	0	6	0	0	0	0	0
1	3	2	d0	b204	avoider	resident	1	0	0	7	0	1	1	8	0	0	0	0	0
1	3	2	d2	b204	avoider	resident	0	0	0	0	0	0	0	0	0	0	0	0	0
1	3	2	d27	b204	avoider	resident	1	3	0	3	0	2	1	8	0	0	0	0	0
1	3	2	d29	b204	avoider	resident	0	0	0	0	0	0	0	0	0	0	0	0	0
1	3	2	d0	b214	avoider	new	0	6	0	4	0	0	0	10	0	0	0	0	0
1	3	2	d2	b214	avoider	new	1	1	0	0	0	0	1	1	0	0	0	0	0
1	3	2	d27	b214	avoider	new	0	0	0	0	0	0	0	0	0	0	0	0	0
1	3	2	d29	b214	avoider	new	0	0	0	0	0	0	0	0	0	0	0	0	0
1	3	2	d0	b218	loser	new	6	4	2	1	0	0	8	5	1	3	4	109.941	27.4852
1	3	2	d2	b218	loser	new	0	0	1	0	0	0	1	0	0	0	0	0	0
1	3	2	d27	b218	loser	new	12	0	2	0	4	1	18	1	0	1	1	4.57114	4.57114
1	3	2	d29	b218	loser	new	2	1	0	0	1	1	3	2	0	0	0	0	0
1	3	2	d0	b219	avoider	resident	0	2	1	1	1	0	2	3	0	0	0	0	0
1	3	2	d2	b219	avoider	resident	0	0	0	0	0	0	0	0	0	0	0	0	0
1	3	2	d27	b219	avoider	resident	2	4	0	0	1	0	3	4	0	0	0	0	0
1	3	2	d0	b22	subdominantinant	resident	0	0	1	1	1	3	2	4	2	7	9	136.627	15.1808
1	3	2	d2	b22	subdominantinant	resident	0	0	0	0	0	0	0	0	0	0	0	0	0
1	3	2	d27	b22	subdominantinant	resident	1	0	0	0	0	0	1	0	0	0	0	0	0
1	3	2	d29	b22	subdominantinant	resident	0	0	0	0	1	0	1	0	0	0	0	0	0
1	3	2	d0	b221	avoider	resident	0	0	0	1	0	0	0	1	0	0	0	0	0
1	3	2	d2	b221	avoider	resident	0	0	0	0	0	0	0	0	0	0	0	0	0
1	3	2	d27	b221	avoider	resident	0	2	0	0	0	1	0	3	0	0	0	0	0
1	3	2	d29	b221	avoider	resident	0	2	0	0	0	1	0	3	0	0	0	0	0
1	3	2	d0	b23	loser	resident	1	12	1	8	0	2	2	22	0	1	1	24.0235	24.0235
1	3	2	d2	b23	loser	resident	0	0	0	0	0	0	0	0	0	0	0	0	0
1	3	2	d27	b23	loser	resident	4	7	1	1	1	5	6	13	0	0	0	0	0
1	3	2	d29	b23	loser	resident	0	0	0	0	2	0	2	0	0	0	0	0	0
1	3	2	d0	b239	dominant	new	13	2	20	2	0	1	33	5	11	5	16	514.678	32.1674
1	3	2	d2	b239	dominant	new	0	0	0	0	0	0	0	0	0	0	0	0	0
1	3	2	d27	b239	dominant	new	0	0	0	0	1	0	1	0	1	0	1	3.26987	3.26987
1	3	2	d29	b239	dominant	new	1	1	0	0	3	0	4	1	0	0	0	0	0
1	3	2	d0	b24	dominant	new	4	1	4	3	0	0	8	4	1	3	5	381.299	76.2599
1	3	2	d2	b24	dominant	new	0	0	0	0	0	0	0	0	0	0	0	0	0
1	3	2	d0	b246	dominant	new	0	5	0	4	0	2	0	11	2	1	3	250.578	83.5261
1	3	2	d2	b246	dominant	new	1	0	0	0	0	0	1	0	0	0	0	0	0
1	3	2	d27	b246	dominant	new	0	0	0	0	0	0	0	0	0	0	0	0	0
1	3	2	d29	b246	dominant	new	0	0	0	0	1	0	1	0	0	0	0	0	0
1	3	2	d0	b25	avoider	new	0	6	0	3	0	1	0	10	0	0	0	0	0
1	3	2	d2	b25	avoider	new	0	0	0	0	0	0	0	0	0	0	0	0	0
1	3	2	d27	b25	avoider	new	0	0	0	0	0	0	0	0	0	0	0	0	0
1	3	2	d29	b25	avoider	new	0	0	0	0	1	0	1	0	0	0	0	0	0
1	3	2	d0	b252	subdominantinant	new	0	1	0	1	0	0	0	2	0	2	2	16.9499	8.47495
1	3	2	d2	b252	subdominantinant	new	0	1	0	0	0	0	0	1	0	0	0	0	0
1	3	2	d27	b252	subdominantinant	new	0	1	0	1	0	5	0	7	0	0	0	0	0
1	3	2	d29	b252	subdominantinant	new	0	0	1	0	1	0	2	0	0	0	0	0	0
1	3	2	d0	b256	avoider	new	0	2	0	2	0	1	0	5	0	0	0	0	0
1	3	2	d2	b256	avoider	new	0	0	0	0	0	0	0	0	0	0	0	0	0
1	3	2	d27	b256	avoider	new	0	0	0	1	0	0	0	1	0	0	0	0	0
1	3	2	d29	b256	avoider	new	0	2	0	0	0	0	0	2	0	0	0	0	0
1	3	2	d0	b257	subdominantinant	new	1	5	4	4	0	0	5	9	1	3	5	397.89	79.578
1	3	2	d2	b257	subdominantinant	new	0	0	0	0	0	0	0	0	0	0	0	0	0
1	3	2	d27	b257	subdominantinant	new	0	0	0	0	0	0	0	0	0	0	0	0	0
1	3	2	d29	b257	subdominantinant	new	0	0	0	0	0	0	0	0	0	0	0	0	0
1	3	2	d0	b26	subdominantinant	resident	4	6	5	4	1	2	10	12	1	4	5	39.0458	7.80916
1	3	2	d2	b26	subdominantinant	resident	0	0	0	0	0	0	0	0	0	0	0	0	0
1	3	2	d0	b264	avoider	new	0	4	0	2	0	1	0	7	0	0	0	0	0
1	3	2	d2	b264	avoider	new	0	0	0	0	0	0	0	0	0	0	0	0	0
1	3	2	d27	b264	avoider	new	0	1	0	0	0	0	0	1	0	0	0	0	0
1	3	2	d29	b264	avoider	new	0	0	0	0	0	0	0	0	0	0	0	0	0
1	3	2	d0	b27	loser	new	4	3	2	0	1	0	7	3	1	0	1	7.14032	7.14032
1	3	2	d2	b27	loser	new	0	0	0	0	1	0	1	0	0	0	0	0	0
1	3	2	d27	b27	loser	new	5	2	0	0	3	0	8	2	0	0	0	0	0
1	3	2	d29	b27	loser	new	0	0	0	0	0	0	0	0	0	0	0	0	0
1	3	2	d0	b270	dominant	new	3	5	3	6	1	0	7	11	3	8	11	1390.05	126.368
1	3	2	d2	b270	dominant	new	0	0	0	0	0	0	0	0	0	0	0	0	0
1	3	2	d27	b270	dominant	new	0	2	0	1	0	2	0	5	0	0	0	0	0
1	3	2	d29	b270	dominant	new	0	0	0	0	0	0	0	0	0	0	0	0	0
1	3	2	d0	b282	subdominantinant	new	1	6	1	5	0	1	2	12	1	3	4	110.868	27.7169
1	3	2	d2	b282	subdominantinant	new	0	0	0	0	0	0	0	0	0	0	0	0	0
1	3	2	d27	b282	subdominantinant	new	0	2	0	0	0	0	0	2	0	0	0	0	0
1	3	2	d29	b282	subdominantinant	new	0	0	0	0	0	0	0	0	0	0	0	0	0
1	3	2	d0	b286	avoider	resident	1	1	1	1	0	0	2	2	0	0	0	0	0
1	3	2	d2	b286	avoider	resident	0	0	0	0	0	0	0	0	0	0	0	0	0
1	3	2	d27	b286	avoider	resident	0	1	0	0	0	2	0	3	0	0	0	0	0
1	3	2	d29	b286	avoider	resident	0	0	0	0	0	0	0	0	0	0	0	0	0
1	3	2	d0	b290	subdominantinant	new	3	0	2	0	0	1	5	1	1	1	3	34.6339	11.5446
1	3	2	d2	b290	subdominantinant	new	0	0	0	0	0	0	0	0	0	0	0	0	0
1	3	2	d27	b290	subdominantinant	new	1	3	0	0	1	1	2	4	0	0	0	0	0
1	3	2	d29	b290	subdominantinant	new	0	0	0	0	0	0	0	0	0	0	0	0	0
1	3	2	d0	b292	loser	new	2	4	0	1	0	1	2	6	1	0	1	7.97447	7.97447
1	3	2	d2	b292	loser	new	0	0	0	0	0	0	0	0	0	0	0	0	0
1	3	2	d27	b292	loser	new	0	2	0	0	2	1	2	3	0	0	0	0	0
1	3	2	d29	b292	loser	new	2	3	0	0	1	6	3	9	0	0	0	0	0
1	3	2	d0	b299	loser	new	0	3	1	0	0	0	1	3	0	1	1	6.7733	6.7733
1	3	2	d2	b299	loser	new	0	0	0	1	0	0	0	1	0	0	0	0	0
1	3	2	d27	b299	loser	new	0	1	0	0	0	0	0	1	0	0	0	0	0
1	3	2	d29	b299	loser	new	1	2	0	0	0	2	1	4	0	0	0	0	0
1	3	2	d0	b305	dominant	new	13	0	4	1	2	0	19	1	10	2	12	541.316	45.1097
1	3	2	d2	b305	dominant	new	4	0	0	0	0	0	4	0	0	0	0	0	0
1	3	2	d27	b305	dominant	new	1	0	1	0	0	1	2	1	0	0	0	0	0
1	3	2	d29	b305	dominant	new	2	0	0	0	0	0	2	0	0	0	0	0	0
1	3	2	d0	b306	subdominantinant	resident	0	2	0	3	0	1	0	6	2	0	2	25.4583	12.7291
1	3	2	d2	b306	subdominantinant	resident	1	0	0	0	0	0	1	0	0	1	1	15.4119	15.4119
1	3	2	d27	b306	subdominantinant	resident	0	0	0	0	0	0	0	0	0	0	0	0	0
1	3	2	d29	b306	subdominantinant	resident	0	0	0	0	2	0	2	0	0	0	0	0	0
1	3	2	d0	b317	loser	resident	0	0	0	1	0	0	0	1	1	1	2	51.0431	25.5215
1	3	2	d2	b317	loser	resident	0	0	0	0	0	0	0	0	0	0	0	0	0
1	3	2	d0	b324	avoider	new	0	0	0	0	0	0	0	0	0	0	0	0	0
1	3	2	d2	b324	avoider	new	0	0	0	0	0	0	0	0	0	0	0	0	0
1	3	2	d27	b324	avoider	new	3	1	0	1	0	0	3	2	0	0	0	0	0
1	3	2	d29	b324	avoider	new	0	2	0	0	0	1	0	3	0	0	0	0	0
1	3	2	d0	b325	avoider	resident	3	1	1	1	2	2	6	4	0	0	0	0	0
1	3	2	d2	b325	avoider	resident	0	0	0	0	0	0	0	0	0	0	0	0	0
1	3	2	d27	b325	avoider	resident	0	2	0	2	2	0	2	4	0	0	0	0	0
1	3	2	d0	b327	avoider	resident	0	1	0	1	0	1	0	3	0	0	0	0	0
1	3	2	d2	b327	avoider	resident	0	0	0	0	0	0	0	0	0	0	0	0	0
1	3	2	d27	b327	avoider	resident	0	0	0	0	0	1	0	1	0	0	0	0	0
1	3	2	d29	b327	avoider	resident	1	1	0	0	1	0	2	1	0	1	1	3.30323	3.30323
1	3	2	d0	b331	subdominantinant	new	6	3	7	1	3	0	16	4	1	2	3	158.829	52.9429
1	3	2	d2	b331	subdominantinant	new	0	0	0	0	0	0	0	0	0	0	0	0	0
1	3	2	d27	b331	subdominantinant	new	0	0	0	0	0	2	0	2	0	0	0	0	0
1	3	2	d29	b331	subdominantinant	new	0	0	0	0	0	0	0	0	0	0	0	0	0
1	3	2	d0	b340	avoider	new	1	4	0	1	0	0	1	5	0	0	0	0	0
1	3	2	d2	b340	avoider	new	0	0	0	0	0	0	0	0	0	0	0	0	0
1	3	2	d27	b340	avoider	new	0	4	0	0	0	1	0	5	0	0	0	0	0
1	3	2	d29	b340	avoider	new	0	0	0	0	0	0	0	0	0	0	0	0	0
1	3	2	d0	b345	subdominantinant	new	1	1	5	1	0	0	6	2	3	1	4	520.21	130.052
1	3	2	d2	b345	subdominantinant	new	0	0	0	0	0	0	0	0	0	0	0	0	0
1	3	2	d27	b345	subdominantinant	new	1	0	0	0	1	3	2	3	0	0	0	0	0
1	3	2	d29	b345	subdominantinant	new	1	1	0	0	0	3	1	4	0	0	0	0	0
1	3	2	d0	b35	avoider	resident	0	2	0	1	0	0	0	3	0	0	0	0	0
1	3	2	d2	b35	avoider	resident	0	0	0	0	0	0	0	0	0	0	0	0	0
1	3	2	d27	b35	avoider	resident	1	3	1	1	0	5	2	9	0	0	0	0	0
1	3	2	d29	b35	avoider	resident	1	2	0	0	1	1	2	3	0	0	0	0	0
1	3	2	d0	b353	avoider	new	0	3	0	0	0	1	0	4	0	0	0	0	0
1	3	2	d2	b353	avoider	new	0	0	0	0	0	0	0	0	0	0	0	0	0
1	3	2	d27	b353	avoider	new	0	5	0	0	1	1	1	6	0	0	0	0	0
1	3	2	d29	b353	avoider	new	1	2	0	0	0	0	1	2	0	0	0	0	0
1	3	2	d0	b355	subdominantinant	resident	5	1	6	6	0	0	11	7	2	1	3	329.856	109.952
1	3	2	d2	b355	subdominantinant	resident	0	0	0	0	0	0	0	0	0	0	0	0	0
1	3	2	d27	b355	subdominantinant	resident	0	0	0	0	0	0	0	0	0	0	0	0	0
1	3	2	d29	b355	subdominantinant	resident	4	0	0	0	3	0	7	0	0	0	0	0	0
1	3	2	d0	b370	avoider	new	2	2	1	1	0	0	3	3	0	0	0	0	0
1	3	2	d2	b370	avoider	new	0	0	0	0	0	0	0	0	0	0	0	0	0
1	3	2	d27	b370	avoider	new	3	0	0	0	2	1	5	1	0	0	0	0	0
1	3	2	d29	b370	avoider	new	5	4	0	0	1	0	6	4	0	0	0	0	0
1	3	2	d0	b375	avoider	new	0	4	0	0	0	0	0	4	0	0	0	0	0
1	3	2	d2	b375	avoider	new	0	1	0	0	0	0	0	1	0	0	0	0	0
1	3	2	d27	b375	avoider	new	0	0	0	0	0	0	0	0	0	0	0	0	0
1	3	2	d0	b38	loser	resident	6	4	0	5	0	0	6	9	1	0	1	11.2777	11.2777
1	3	2	d2	b38	loser	resident	0	0	0	0	0	0	0	0	0	0	0	0	0
1	3	2	d27	b38	loser	resident	1	0	0	0	1	1	2	1	0	0	0	0	0
1	3	2	d29	b38	loser	resident	2	0	0	0	3	1	5	1	0	0	0	0	0
1	3	2	d0	b386	avoider	resident	0	2	0	5	0	1	0	8	0	0	0	0	0
1	3	2	d2	b386	avoider	resident	0	0	0	2	0	0	0	2	0	0	0	0	0
1	3	2	d27	b386	avoider	resident	0	2	0	0	0	1	0	3	0	0	0	0	0
1	3	2	d29	b386	avoider	resident	0	0	0	0	0	0	0	0	0	0	0	0	0
1	3	2	d0	b398	subdominantinant	new	0	1	0	0	0	0	0	1	0	2	2	371.497	185.749
1	3	2	d2	b398	subdominantinant	new	0	0	0	0	0	1	0	1	0	0	0	0	0
1	3	2	d27	b398	subdominantinant	new	0	1	0	0	0	1	0	2	0	0	0	0	0
1	3	2	d29	b398	subdominantinant	new	0	0	0	0	0	0	0	0	0	0	0	0	0
1	3	2	d0	b399	loser	new	0	0	0	0	0	0	0	0	1	1	2	15.6153	7.80764
1	3	2	d2	b399	loser	new	0	0	0	0	0	0	0	0	0	0	0	0	0
1	3	2	d27	b399	loser	new	1	4	1	1	0	1	2	6	0	0	0	0	0
1	3	2	d0	b401	subdominantinant	new	0	0	0	3	0	0	0	3	0	3	3	228.457	76.1522
1	3	2	d2	b401	subdominantinant	new	0	0	0	0	0	0	0	0	0	1	1	3.87046	3.87046
1	3	2	d27	b401	subdominantinant	new	1	0	0	0	0	1	1	1	0	0	0	0	0
1	3	2	d29	b401	subdominantinant	new	2	2	0	0	1	0	3	2	0	0	0	0	0
1	3	2	d0	b404	loser	resident	0	1	0	1	0	0	0	2	1	0	1	103.168	103.168
1	3	2	d2	b404	loser	resident	0	0	0	0	0	0	0	0	0	0	0	0	0
1	3	2	d27	b404	loser	resident	0	0	0	0	0	0	0	0	0	0	0	0	0
1	3	2	d29	b404	loser	resident	3	1	0	0	4	0	7	1	0	0	0	0	0
1	3	2	d0	b408	dominant	resident	2	7	11	3	0	1	13	11	0	1	1	22.0216	22.0216
1	3	2	d2	b408	dominant	resident	0	1	0	0	2	2	2	3	0	0	0	0	0
1	3	2	d27	b408	dominant	resident	2	6	1	2	0	2	3	10	0	0	0	0	0
1	3	2	d29	b408	dominant	resident	0	1	0	0	0	0	0	1	0	0	0	0	0
1	3	2	d0	b410	avoider	resident	0	0	0	0	0	0	0	0	0	0	0	0	0
1	3	2	d2	b410	avoider	resident	0	0	0	0	0	0	0	0	0	0	0	0	0
1	3	2	d27	b410	avoider	resident	1	7	0	0	2	1	3	8	0	0	0	0	0
1	3	2	d0	b413	loser	resident	1	3	1	0	0	0	2	3	1	0	1	8.07457	8.07457
1	3	2	d2	b413	loser	resident	0	0	0	0	0	0	0	0	0	0	0	0	0
1	3	2	d27	b413	loser	resident	1	3	3	1	2	1	6	5	0	0	0	0	0
1	3	2	d29	b413	loser	resident	0	0	0	0	0	0	0	0	0	0	0	0	0
1	3	2	d0	b415	subdominantinant	resident	14	5	7	1	3	1	24	7	2	0	2	23.8567	11.9284
1	3	2	d2	b415	subdominantinant	resident	0	0	0	0	0	0	0	0	0	0	0	0	0
1	3	2	d27	b415	subdominantinant	resident	2	1	0	0	1	1	3	2	0	0	0	0	0
1	3	2	d29	b415	subdominantinant	resident	0	0	0	0	0	0	0	0	0	0	0	0	0
1	3	2	d0	b418	subdominantinant	resident	5	6	1	2	1	0	7	8	4	0	4	42.3673	10.5918
1	3	2	d2	b418	subdominantinant	resident	0	1	0	0	0	0	0	1	0	0	0	0	0
1	3	2	d27	b418	subdominantinant	resident	7	5	5	1	4	2	16	8	0	0	0	0	0
1	3	2	d29	b418	subdominantinant	resident	2	1	0	0	0	3	2	4	0	0	0	0	0
1	3	2	d0	b419	avoider		0	6	0	3	0	0	0	9	0	0	0	0	0
1	3	2	d2	b419	avoider		0	0	0	0	0	0	0	0	0	0	0	0	0
1	3	2	d27	b419	avoider		0	0	0	0	0	0	0	0	0	0	0	0	0
1	3	2	d0	b42	subdominantinant	resident	5	2	1	4	0	0	6	6	1	2	3	585.199	195.066
1	3	2	d2	b42	subdominantinant	resident	0	0	0	0	0	0	0	0	0	0	0	0	0
1	3	2	d27	b42	subdominantinant	resident	2	3	0	0	1	1	3	4	0	0	0	0	0
1	3	2	d29	b42	subdominantinant	resident	0	0	0	0	1	0	1	0	0	0	0	0	0
1	3	2	d0	b44	loser	new	2	2	0	1	0	0	2	3	0	1	1	55.8282	55.8282
1	3	2	d2	b44	loser	new	0	0	0	0	0	0	0	0	0	0	0	0	0
1	3	2	d27	b44	loser	new	0	0	1	0	0	3	1	3	0	0	0	0	0
1	3	2	d29	b44	loser	new	0	0	0	0	0	0	0	0	0	0	0	0	0
1	3	2	d0	b49	loser	new	20	3	4	3	1	1	25	7	1	0	1	22.0216	22.0216
1	3	2	d2	b49	loser	new	0	0	0	0	0	0	0	0	0	0	0	0	0
1	3	2	d27	b49	loser	new	5	0	0	0	0	2	5	2	0	0	0	0	0
1	3	2	d0	b54	subdominantinant	resident	5	2	4	1	2	0	11	3	2	2	4	124.696	31.1741
1	3	2	d2	b54	subdominantinant	resident	1	0	0	0	1	0	2	0	0	0	0	0	0
1	3	2	d27	b54	subdominantinant	resident	2	1	0	0	2	0	4	1	0	0	0	0	0
1	3	2	d29	b54	subdominantinant	resident	0	0	0	0	0	0	0	0	0	0	0	0	0
1	3	2	d0	b55	dominant	resident	6	5	9	1	0	0	15	6	1	2	3	31.6643	10.5548
1	3	2	d2	b55	dominant	resident	0	0	0	0	0	0	0	0	0	0	0	0	0
1	3	2	d27	b55	dominant	resident	0	0	0	0	0	0	0	0	0	0	0	0	0
1	3	2	d29	b55	dominant	resident	0	0	0	0	0	0	0	0	0	0	0	0	0
1	3	2	d0	b56	dominant	new	0	6	1	1	0	0	1	7	1	1	2	14.7478	7.37388
1	3	2	d2	b56	dominant	new	3	4	0	0	0	0	3	4	1	0	1	15.4119	15.4119
1	3	2	d27	b56	dominant	new	3	0	0	0	1	2	4	2	0	0	0	0	0
1	3	2	d0	b57	loser	resident	1	8	1	5	0	0	2	13	0	1	1	16.8832	16.8832
1	3	2	d2	b57	loser	resident	0	0	0	0	0	0	0	0	0	0	0	0	0
1	3	2	d27	b57	loser	resident	0	0	0	0	0	0	0	0	0	0	0	0	0
1	3	2	d29	b57	loser	resident	0	2	0	0	0	0	0	2	0	0	0	0	0
1	3	2	d0	b61	avoider	resident	1	6	0	3	1	0	2	9	0	0	0	0	0
1	3	2	d2	b61	avoider	resident	0	0	0	0	0	0	0	0	0	0	0	0	0
1	3	2	d27	b61	avoider	resident	6	2	1	0	4	2	11	4	0	0	0	0	0
1	3	2	d29	b61	avoider	resident	1	7	0	0	0	3	1	10	0	0	0	0	0
1	3	2	d0	b63	subdominantinant	resident	3	6	0	3	1	0	4	9	3	3	6	63.1027	10.5171
1	3	2	d2	b63	subdominantinant	resident	0	1	0	0	0	0	0	1	0	0	0	0	0
1	3	2	d27	b63	subdominantinant	resident	0	0	0	0	0	0	0	0	0	0	0	0	0
1	3	2	d29	b63	subdominantinant	resident	0	0	0	0	0	0	0	0	0	0	0	0	0
1	3	2	d0	b64	avoider	new	0	2	0	1	0	0	0	3	0	0	0	0	0
1	3	2	d2	b64	avoider	new	0	0	0	0	0	0	0	0	0	0	0	0	0
1	3	2	d27	b64	avoider	new	3	0	1	0	1	1	5	1	0	0	0	0	0
1	3	2	d29	b64	avoider	new	0	0	0	0	0	0	0	0	0	0	0	0	0
1	3	2	d0	b67	dominant	resident	4	3	2	2	0	0	6	5	1	3	5	175.739	35.1477
1	3	2	d2	b67	dominant	resident	0	0	0	0	0	0	0	0	0	0	0	0	0
1	3	2	d27	b67	dominant	resident	1	1	0	0	2	0	3	1	0	1	1	3.26987	3.26987
1	3	2	d0	b71	avoider	resident	1	5	0	5	1	0	2	10	0	0	0	0	0
1	3	2	d2	b71	avoider	resident	0	0	0	0	0	0	0	0	0	0	0	0	0
1	3	2	d27	b71	avoider	resident	0	4	0	0	3	1	3	5	0	0	0	0	0
1	3	2	d29	b71	avoider	resident	0	3	0	0	0	1	0	4	1	0	1	3.30323	3.30323
1	3	2	d0	b72	loser	new	0	1	0	2	0	1	0	4	1	0	1	5.77232	5.77232
1	3	2	d2	b72	loser	new	0	0	1	1	0	0	1	1	0	0	0	0	0
1	3	2	d27	b72	loser	new	0	0	0	0	0	0	0	0	0	0	0	0	0
1	3	2	d29	b72	loser	new	2	0	0	1	0	4	2	5	0	0	0	0	0
1	3	2	d0	b79	loser	new	2	0	0	0	0	0	2	0	0	1	1	10.1099	10.1099
1	3	2	d2	b79	loser	new	0	0	0	0	0	0	0	0	0	0	0	0	0
1	3	2	d27	b79	loser	new	0	0	0	1	0	0	0	1	0	0	0	0	0
1	3	2	d29	b79	loser	new	1	1	0	0	0	1	1	2	0	0	0	0	0
1	3	2	d0	b83	dominant	new	6	2	12	0	0	1	18	3	3	1	4	78.3101	19.5775
1	3	2	d2	b83	dominant	new	0	1	1	0	0	0	1	1	0	0	0	0	0
1	3	2	d27	b83	dominant	new	0	0	0	1	2	0	2	1	0	0	0	0	0
1	3	2	d29	b83	dominant	new	4	3	1	0	0	0	5	3	0	0	0	0	0
1	3	2	d0	b85	subdominantinant	new	3	3	1	0	0	0	4	3	1	0	1	10.1766	10.1766
1	3	2	d2	b85	subdominantinant	new	1	0	1	0	0	0	2	0	1	1	2	14.0471	7.02353
1	3	2	d27	b85	subdominantinant	new	0	0	0	0	1	0	1	0	0	0	0	0	0
1	3	2	d0	b86	avoider	resident	0	7	0	0	0	1	0	8	0	0	0	0	0
1	3	2	d2	b86	avoider	resident	0	0	0	0	0	0	0	0	0	0	0	0	0
1	3	2	d27	b86	avoider	resident	0	0	0	0	1	0	1	0	0	0	0	0	0
1	3	2	d29	b86	avoider	resident	0	0	0	0	1	0	1	0	0	0	0	0	0
1	3	2	d0	b87	subdominantinant	resident	15	4	8	1	2	1	25	6	8	7	16	621.617	38.851
1	3	2	d2	b87	subdominantinant	resident	0	0	0	0	0	0	0	0	0	0	0	0	0
1	3	2	d27	b87	subdominantinant	resident	0	0	0	0	1	0	1	0	0	0	0	0	0
1	3	2	d29	b87	subdominantinant	resident	4	0	0	0	3	3	7	3	0	0	0	0	0
1	3	2	d0	nomarqu	loser		1	0	0	6	0	0	1	6	1	0	1	87.0853	87.0853
1	3	2	d2	nomarqu	loser		0	0	0	0	0	0	0	0	0	0	0	0	0
1	3	2	d27	nomarqu	loser		0	0	0	0	0	0	0	0	0	0	0	0	0
1	3	2	d29	nomarqu	loser		0	0	0	0	0	0	0	0	0	0	0	0	0
2	3	3	d0	a102	loser	new	0	4	0	2	0	0	0	6	0	1	1	11	11
2	3	3	d2	a102	loser	new	0	1	0	1	0	1	0	3	0	0	0	0	0
2	3	3	d27	a102	loser	new	0	0	0	0	0	0	0	0	0	0	0	0	0
2	3	3	d29	a102	loser	new	0	0	0	0	0	0	0	0	0	0	0	0	0
2	3	3	d0	a111	loser	resident	2	0	0	1	0	0	2	1	0	1	1	5	5
2	3	3	d2	a111	loser	resident	2	3	0	0	0	1	2	4	0	0	0	0	0
2	3	3	d27	a111	loser	resident	5	2	0	1	0	0	5	3	0	0	0	0	0
2	3	3	d29	a111	loser	resident	0	0	0	0	0	0	0	0	0	0	0	0	0
2	3	3	d0	a118	subdominantinant	resident	0	5	0	0	0	0	0	5	1	2	3	27	9
2	3	3	d2	a118	subdominantinant	resident	2	2	0	0	0	0	2	2	0	0	0	0	0
2	3	3	d27	a118	subdominantinant	resident	0	1	0	0	0	1	0	2	0	0	0	0	0
2	3	3	d29	a118	subdominantinant	resident	0	2	0	0	0	1	0	3	0	0	0	0	0
2	3	3	d0	a122	dominant	resident	8	5	0	0	1	0	9	5	2	3	6	1461	243.5
2	3	3	d2	a122	dominant	resident	4	1	0	0	0	1	4	2	0	0	0	0	0
2	3	3	d27	a122	dominant	resident	0	0	0	0	0	0	0	0	0	0	0	0	0
2	3	3	d29	a122	dominant	resident	0	0	0	0	0	0	0	0	0	0	0	0	0
2	3	3	d0	a20	avoider	new	0	7	0	1	1	5	1	13	0	0	0	0	0
2	3	3	d2	a20	avoider	new	2	2	0	0	2	4	4	6	0	0	0	0	0
2	3	3	d27	a20	avoider	new	0	1	0	0	0	0	0	1	0	0	0	0	0
2	3	3	d29	a20	avoider	new	0	0	0	0	0	0	0	0	0	0	0	0	0
2	3	3	d0	a201	loser	resident	1	5	0	0	0	3	1	8	0	3	3	52	17.3333
2	3	3	d2	a201	loser	resident	0	1	0	0	0	1	0	2	0	0	0	0	0
2	3	3	d0	a206	avoider	new	0	6	0	1	0	1	0	8	0	0	0	0	0
2	3	3	d2	a206	avoider	new	0	0	0	0	0	0	0	0	0	0	0	0	0
2	3	3	d27	a206	avoider	new	0	3	0	0	0	1	0	4	0	0	0	0	0
2	3	3	d29	a206	avoider	new	0	1	0	0	0	2	0	3	0	0	0	0	0
2	3	3	d0	a212	avoider	resident	1	10	0	4	0	5	1	19	0	0	0	0	0
2	3	3	d2	a212	avoider	resident	0	2	0	0	1	2	1	4	0	0	0	0	0
2	3	3	d27	a212	avoider	resident	0	0	0	0	0	1	0	1	0	0	0	0	0
2	3	3	d29	a212	avoider	resident	0	0	0	0	0	0	0	0	0	0	0	0	0
2	3	3	d0	a217	subdominantinant	new	5	7	0	2	1	1	6	10	2	2	4	31	7.75
2	3	3	d2	a217	subdominantinant	new	3	2	0	0	0	2	3	4	1	0	1	6.10598	6.10598
2	3	3	d27	a217	subdominantinant	new	1	3	0	0	1	2	2	5	0	0	0	0	0
2	3	3	d29	a217	subdominantinant	new	1	0	0	1	0	3	1	4	0	0	0	0	0
2	3	3	d0	a218	subdominantinant	resident	15	7	3	2	4	4	22	13	4	5	9	79	8.77778
2	3	3	d2	a218	subdominantinant	resident	0	4	1	1	1	1	2	6	0	0	0	0	0
2	3	3	d27	a218	subdominantinant	resident	0	1	0	0	0	0	0	1	0	0	0	0	0
2	3	3	d29	a218	subdominantinant	resident	0	0	0	0	0	1	0	1	0	0	0	0	0
2	3	3	d0	a222	loser	new	0	2	0	0	0	0	0	2	0	1	1	37	37
2	3	3	d2	a222	loser	new	1	0	1	0	0	0	2	0	0	0	0	0	0
2	3	3	d27	a222	loser	new	0	0	0	0	0	0	0	0	0	0	0	0	0
2	3	3	d29	a222	loser	new	0	0	0	0	0	0	0	0	0	0	0	0	0
2	3	3	d0	a245	loser	resident	0	6	0	1	0	2	0	9	1	0	1	9	9
2	3	3	d2	a245	loser	resident	0	0	0	0	0	0	0	0	0	0	0	0	0
2	3	3	d27	a245	loser	resident	2	0	0	1	0	0	2	1	0	0	0	0	0
2	3	3	d29	a245	loser	resident	0	0	0	0	0	0	0	0	0	0	0	0	0
2	3	3	d0	a247	dominant	new	17	1	2	0	0	0	19	1	7	3	10	869	86.9
2	3	3	d2	a247	dominant	new	3	1	1	0	2	0	6	1	0	0	0	0	0
2	3	3	d27	a247	dominant	new	0	0	0	0	0	0	0	0	0	0	0	0	0
2	3	3	d29	a247	dominant	new	0	0	0	0	0	0	0	0	0	0	0	0	0
2	3	3	d0	a251	avoider	resident	1	9	2	3	0	6	3	18	0	0	0	0	0
2	3	3	d2	a251	avoider	resident	1	2	0	0	2	0	3	2	0	0	0	0	0
2	3	3	d27	a251	avoider	resident	1	0	0	0	0	0	1	0	0	0	0	0	0
2	3	3	d29	a251	avoider	resident	0	0	0	0	0	0	0	0	0	0	0	0	0
2	3	3	d0	a253	loser	resident	1	3	0	4	0	1	1	8	2	1	3	26	8.66667
2	3	3	d2	a253	loser	resident	0	0	0	1	0	0	0	1	0	0	0	0	0
2	3	3	d27	a253	loser	resident	0	0	0	0	2	0	2	0	0	0	0	0	0
2	3	3	d29	a253	loser	resident	0	0	0	0	0	0	0	0	0	0	0	0	0
2	3	3	d0	a258	dominant	resident	5	0	0	1	1	0	6	1	4	4	10	1693	169.3
2	3	3	d2	a258	dominant	resident	0	0	0	0	0	0	0	0	0	0	0	0	0
2	3	3	d27	a258	dominant	resident	1	1	1	0	0	1	2	2	0	0	0	0	0
2	3	3	d0	a260	dominant	new	5	1	2	0	1	0	8	1	0	3	3	338	112.667
2	3	3	d2	a260	dominant	new	2	3	0	0	2	0	4	3	0	0	0	0	0
2	3	3	d27	a260	dominant	new	0	0	0	0	0	0	0	0	0	0	0	0	0
2	3	3	d0	a276	dominant	new	2	1	2	0	3	1	7	2	2	1	3	17	5.66667
2	3	3	d2	a276	dominant	new	1	0	0	0	1	0	2	0	0	2	2	17.05	8.52501
2	3	3	d27	a276	dominant	new	0	0	1	0	0	1	1	1	0	0	0	0	0
2	3	3	d29	a276	dominant	new	0	0	0	0	1	0	1	0	0	0	0	0	0
2	3	3	d0	a278	avoider	resident	0	7	0	1	0	0	0	8	0	0	0	0	0
2	3	3	d2	a278	avoider	resident	1	0	0	0	1	0	2	0	0	0	0	0	0
2	3	3	d27	a278	avoider	resident	1	5	0	0	1	0	2	5	0	0	0	0	0
2	3	3	d29	a278	avoider	resident	0	0	0	0	0	0	0	0	0	0	0	0	0
2	3	3	d0	a282	loser	resident	8	6	7	0	3	1	18	7	0	1	1	7	7
2	3	3	d2	a282	loser	resident	5	0	0	1	6	1	11	2	0	0	0	0	0
2	3	3	d27	a282	loser	resident	2	0	0	0	3	0	5	0	0	0	0	0	0
2	3	3	d29	a282	loser	resident	0	0	0	0	0	0	0	0	0	0	0	0	0
2	3	3	d0	a294	dominant	resident	3	1	0	2	4	1	7	4	2	6	8	305	38.125
2	3	3	d2	a294	dominant	resident	1	0	0	0	0	1	1	1	1	0	1	11.3778	11.3778
2	3	3	d27	a294	dominant	resident	0	0	0	0	0	0	0	0	0	0	0	0	0
2	3	3	d29	a294	dominant	resident	0	0	1	0	0	0	1	0	1	0	1	6.20608	6.20608
2	3	3	d0	a296	loser	resident	3	2	0	2	0	0	3	4	1	0	1	2	2
2	3	3	d2	a296	loser	resident	1	1	0	0	0	0	1	1	0	0	0	0	0
2	3	3	d27	a296	loser	resident	0	0	0	0	0	0	0	0	0	0	0	0	0
2	3	3	d29	a296	loser	resident	2	0	0	0	1	0	3	0	0	0	0	0	0
2	3	3	d0	a304	dominant	resident	9	2	5	0	1	0	15	2	3	2	6	744	124
2	3	3	d2	a304	dominant	resident	2	1	0	0	0	0	2	1	0	0	0	0	0
2	3	3	d27	a304	dominant	resident	1	1	0	0	1	0	2	1	0	0	0	0	0
2	3	3	d29	a304	dominant	resident	0	0	0	0	0	0	0	0	0	0	0	0	0
2	3	3	d0	a322	subdominantinant	new	2	10	0	1	0	3	2	14	1	3	4	40	10
2	3	3	d2	a322	subdominantinant	new	0	4	0	2	1	3	1	9	0	1	1	11.3778	11.3778
2	3	3	d27	a322	subdominantinant	new	0	0	0	0	0	0	0	0	0	0	0	0	0
2	3	3	d29	a322	subdominantinant	new	0	0	0	0	0	0	0	0	0	0	0	0	0
2	3	3	d0	a366	subdominantinant	new	2	2	0	0	0	0	2	2	3	1	4	1968	492
2	3	3	d2	a366	subdominantinant	new	1	3	1	2	1	0	3	5	0	0	0	0	0
2	3	3	d0	a4	dominant	resident	4	2	2	0	2	1	8	3	2	6	8	132	16.5
2	3	3	d2	a4	dominant	resident	4	2	0	0	1	3	5	5	2	0	2	17.05	8.52501
2	3	3	d27	a4	dominant	resident	1	0	0	0	0	0	1	0	0	0	0	0	0
2	3	3	d0	a426	subdominantinant	resident	0	0	0	1	0	1	0	2	1	2	5	862	172.4
2	3	3	d2	a426	subdominantinant	resident	0	1	1	1	0	1	1	3	0	0	0	0	0
2	3	3	d27	a426	subdominantinant	resident	1	3	0	0	0	0	1	3	0	0	0	0	0
2	3	3	d29	a426	subdominantinant	resident	2	1	1	0	2	3	5	4	0	0	0	0	0
2	3	3	d0	a429	loser	resident	2	0	0	0	2	3	4	3	0	2	3	98	32.6667
2	3	3	d2	a429	loser	resident	0	0	0	0	0	0	0	0	0	0	0	0	0
2	3	3	d27	a429	loser	resident	0	1	0	0	0	1	0	2	0	0	0	0	0
2	3	3	d29	a429	loser	resident	0	0	0	0	0	0	0	0	0	0	0	0	0
2	3	3	d0	a432	subdominantinant	new	7	3	2	0	1	2	10	5	2	3	5	68	13.6
2	3	3	d2	a432	subdominantinant	new	4	1	0	0	1	0	5	1	0	0	0	0	0
2	3	3	d27	a432	subdominantinant	new	0	0	0	0	0	1	0	1	0	0	0	0	0
2	3	3	d29	a432	subdominantinant	new	0	0	0	0	0	0	0	0	0	0	0	0	0
2	3	3	d0	a433	subdominantinant	new	3	0	0	1	2	0	5	1	3	1	4	95	23.75
2	3	3	d2	a433	subdominantinant	new	0	0	0	0	0	0	0	0	1	0	1	4.40431	4.40431
2	3	3	d0	a434	subdominantinant	resident	8	4	2	3	2	1	12	8	11	2	15	182	12.1333
2	3	3	d2	a434	subdominantinant	resident	0	0	0	0	0	0	0	0	0	0	0	0	0
2	3	3	d27	a434	subdominantinant	resident	1	0	0	0	0	0	1	0	0	0	0	0	0
2	3	3	d29	a434	subdominantinant	resident	0	1	0	1	0	1	0	3	0	0	0	0	0
2	3	3	d0	a440	loser	new	4	4	0	0	2	0	6	4	2	0	2	27	13.5
2	3	3	d2	a440	loser	new	0	0	1	0	1	0	2	0	0	0	0	0	0
2	3	3	d27	a440	loser	new	0	0	0	1	0	0	0	1	0	0	0	0	0
2	3	3	d29	a440	loser	new	1	0	0	0	1	0	2	0	0	1	1	6.20608	6.20608
2	3	3	d0	a442	loser	new	6	9	1	2	1	2	8	13	1	0	2	15	7.5
2	3	3	d2	a442	loser	new	1	8	1	1	0	0	2	9	0	0	0	0	0
2	3	3	d27	a442	loser	new	0	2	0	0	0	1	0	3	0	0	0	0	0
2	3	3	d29	a442	loser	new	0	0	0	0	0	1	0	1	0	0	0	0	0
2	3	3	d0	a456	dominant	resident	1	4	1	0	1	1	3	5	4	4	8	575	71.875
2	3	3	d2	a456	dominant	resident	0	0	0	0	0	0	0	0	0	0	0	0	0
2	3	3	d27	a456	dominant	resident	0	4	0	0	1	1	1	5	0	0	0	0	0
2	3	3	d29	a456	dominant	resident	0	0	0	0	0	0	0	0	0	0	0	0	0
2	3	3	d0	a458	loser	new	2	3	0	2	2	0	4	5	2	0	2	35	17.5
2	3	3	d2	a458	loser	new	0	0	0	0	0	0	0	0	0	0	0	0	0
2	3	3	d27	a458	loser	new	2	0	0	0	1	0	3	0	0	0	0	0	0
2	3	3	d29	a458	loser	new	0	0	0	0	0	0	0	0	0	0	0	0	0
2	3	3	d0	a46	dominant	new	0	5	0	1	1	3	1	9	1	4	5	67	13.4
2	3	3	d2	a46	dominant	new	3	0	0	0	2	1	5	1	0	0	0	0	0
2	3	3	d0	a50	subdominantinant	resident	1	5	0	0	0	0	1	5	2	2	9	900	100
2	3	3	d2	a50	subdominantinant	resident	1	0	1	1	0	0	2	1	0	0	0	0	0
2	3	3	d27	a50	subdominantinant	resident	3	0	0	0	0	0	3	0	0	0	0	0	0
2	3	3	d29	a50	subdominantinant	resident	0	0	0	0	0	0	0	0	0	0	0	0	0
2	3	3	d0	a51	loser	resident	4	6	0	2	0	1	4	9	3	0	3	12	4
2	3	3	d2	a51	loser	resident	0	6	0	2	0	4	0	12	0	0	0	0	0
2	3	3	d27	a51	loser	resident	0	0	0	0	0	0	0	0	0	0	0	0	0
2	3	3	d29	a51	loser	resident	0	1	0	0	2	0	2	1	0	0	0	0	0
2	3	3	d0	a63	dominant	resident	8	4	3	3	1	1	12	8	6	1	7	284	40.5714
2	3	3	d2	a63	dominant	resident	2	0	2	0	0	1	4	1	0	0	0	0	0
2	3	3	d27	a63	dominant	resident	0	0	0	0	0	0	0	0	0	0	0	0	0
2	3	3	d29	a63	dominant	resident	1	0	0	0	1	0	2	0	0	0	0	0	0
2	3	3	d0	a71	avoider	resident	0	5	0	0	0	2	0	7	0	0	0	0	0
2	3	3	d2	a71	avoider	resident	0	2	0	0	1	1	1	3	0	0	0	0	0
2	3	3	d27	a71	avoider	resident	0	0	0	0	0	0	0	0	0	0	0	0	0
2	3	3	d29	a71	avoider	resident	0	0	0	0	0	0	0	0	0	0	0	0	0
2	3	3	d0	a72	dominant	new	8	3	2	0	1	1	11	4	2	4	7	932	133.143
2	3	3	d2	a72	dominant	new	2	2	0	0	0	1	2	3	0	0	0	0	0
2	3	3	d27	a72	dominant	new	3	3	0	0	2	2	5	5	0	0	0	0	0
2	3	3	d29	a72	dominant	new	0	0	0	0	0	0	0	0	0	0	0	0	0
2	3	3	d0	a73	dominant	new	19	4	17	2	3	0	39	6	5	8	15	217	14.4667
2	3	3	d2	a73	dominant	new	1	0	1	1	1	0	3	1	0	0	0	0	0
2	3	3	d27	a73	dominant	new	0	0	0	0	0	1	0	1	0	0	0	0	0
2	3	3	d29	a73	dominant	new	0	0	0	0	1	0	1	0	0	0	0	0	0
2	3	3	d0	a8	dominant	resident	8	7	4	2	8	1	20	10	7	6	14	2299	164.214
2	3	3	d2	a8	dominant	resident	2	0	0	0	0	0	2	0	0	0	0	0	0
2	3	3	d27	a8	dominant	resident	3	0	0	0	2	0	5	0	0	0	0	0	0
2	3	3	d29	a8	dominant	resident	1	0	0	0	0	0	1	0	0	0	0	0	0
2	3	3	d0	a82	loser	resident	1	11	0	4	0	1	1	16	0	1	2	4	2
2	3	3	d2	a82	loser	resident	0	0	1	0	0	1	1	1	0	0	0	0	0
2	3	3	d27	a82	loser	resident	0	0	0	0	0	0	0	0	0	0	0	0	0
2	3	3	d29	a82	loser	resident	0	0	0	0	0	0	0	0	0	0	0	0	0
2	3	3	d0	a84	subdominantinant	resident	1	3	2	0	2	2	5	5	2	3	5	126	25.2
2	3	3	d2	a84	subdominantinant	resident	0	0	0	0	2	0	2	0	0	1	1	4.40431	4.40431
2	3	3	d27	a84	subdominantinant	resident	0	0	0	0	0	0	0	0	0	0	0	0	0
2	3	3	d0	a85	loser	resident	0	4	1	3	0	1	1	8	0	1	1	4	4
2	3	3	d2	a85	loser	resident	1	1	0	0	2	0	3	1	0	0	0	0	0
2	3	3	d27	a85	loser	resident	0	0	0	0	0	0	0	0	0	0	0	0	0
2	3	3	d29	a85	loser	resident	0	0	0	0	0	0	0	0	0	0	0	0	0
2	3	3	d0	a88	dominant	resident	7	0	0	0	0	0	7	0	3	2	6	168	28
2	3	3	d2	a88	dominant	resident	2	1	0	0	1	1	3	2	0	0	0	0	0
2	3	3	d27	a88	dominant	resident	0	0	0	0	0	0	0	0	0	0	0	0	0
2	3	3	d0	a9	subdominantinant	resident	4	3	1	2	2	0	7	5	0	1	2	240	120
2	3	3	d2	a9	subdominantinant	resident	2	1	0	0	1	0	3	1	0	1	1	6.10598	6.10598
2	3	3	d27	a9	subdominantinant	resident	0	1	0	0	0	1	0	2	0	0	0	0	0
2	3	3	d29	a9	subdominantinant	resident	0	0	0	0	0	0	0	0	0	0	0	0	0
2	3	3	d0	a90	loser	resident	2	8	0	4	1	0	3	12	1	2	3	40	13.3333
2	3	3	d2	a90	loser	resident	1	0	1	0	0	1	2	1	0	0	0	0	0
2	3	3	d27	a90	loser	resident	0	0	0	0	0	0	0	0	0	0	0	0	0
2	3	3	d29	a90	loser	resident	0	1	0	0	1	0	1	1	0	0	0	0	0
2	3	3	d0	a95	subdominantinant	resident	10	6	1	2	3	2	14	10	3	1	5	44	8.8
2	3	3	d2	a95	subdominantinant	resident	0	0	0	0	0	2	0	2	0	0	0	0	0
2	3	3	d27	a95	subdominantinant	resident	0	1	0	0	1	0	1	1	0	0	0	0	0
2	3	3	d29	a95	subdominantinant	resident	0	1	0	0	0	0	0	1	0	0	0	0	0
2	3	4	d0	b105	subdominantinant	resident	4	4	4	1	2	4	10	9	4	4	8	121	15.125
2	3	4	d2	b105	subdominantinant	resident	1	4	1	1	1	2	3	7	2	0	2	28.628	14.314
2	3	4	d27	b105	subdominantinant	resident	0	1	0	0	0	1	0	2	0	0	0	0	0
2	3	4	d29	b105	subdominantinant	resident	0	0	0	0	0	0	0	0	0	0	0	0	0
2	3	4	d0	b107	avoider	new	1	4	0	1	0	2	1	7	0	0	0	0	0
2	3	4	d2	b107	avoider	new	0	0	0	1	0	2	0	3	0	0	0	0	0
2	3	4	d0	b114	subdominantinant	resident	0	3	0	2	2	3	2	8	0	2	2	33	16.5
2	3	4	d2	b114	subdominantinant	resident	0	0	0	0	0	0	0	0	0	0	0	0	0
2	3	4	d27	b114	subdominantinant	resident	0	0	0	0	0	2	0	2	0	0	0	0	0
2	3	4	d29	b114	subdominantinant	resident	0	0	0	1	1	0	1	1	0	0	0	0	0
2	3	4	d0	b115	dominant	resident	5	6	2	3	0	3	7	12	2	2	4	96	24
2	3	4	d2	b115	dominant	resident	0	1	0	0	2	0	2	1	0	0	0	0	0
2	3	4	d27	b115	dominant	resident	0	0	0	0	0	0	0	0	0	0	0	0	0
2	3	4	d29	b115	dominant	resident	0	0	0	0	0	0	0	0	0	0	0	0	0
2	3	4	d0	b12	subdominantinant	resident	4	8	5	8	3	5	12	21	5	3	8	96	12
2	3	4	d2	b12	subdominantinant	resident	0	1	0	2	2	0	2	3	0	0	0	0	0
2	3	4	d27	b12	subdominantinant	resident	0	0	0	1	1	0	1	1	0	0	0	0	0
2	3	4	d29	b12	subdominantinant	resident	0	0	0	0	0	2	0	2	0	0	0	0	0
2	3	4	d0	b129	subdominantinant	new	0	9	0	1	1	3	1	13	1	2	3	283	94.3333
2	3	4	d2	b129	subdominantinant	new	0	1	1	1	1	0	2	2	0	1	1	10.7439	10.7439
2	3	4	d0	b130	subdominantinant	new	3	1	2	2	3	0	8	3	5	1	6	658	109.667
2	3	4	d2	b130	subdominantinant	new	1	0	0	0	0	2	1	2	0	1	1	25.1246	25.1246
2	3	4	d27	b130	subdominantinant	new	0	0	0	0	0	0	0	0	0	0	0	0	0
2	3	4	d29	b130	subdominantinant	new	0	0	0	0	0	0	0	0	0	0	0	0	0
2	3	4	d0	b134	subdominantinant	new	3	2	3	2	4	0	10	4	3	3	6	164	27.3333
2	3	4	d2	b134	subdominantinant	new	1	0	0	3	2	0	3	3	0	0	0	0	0
2	3	4	d0	b135	subdominantinant	resident	2	3	1	0	1	2	4	5	0	3	3	37	12.3333
2	3	4	d2	b135	subdominantinant	resident	1	3	0	0	0	2	1	5	0	0	0	0	0
2	3	4	d27	b135	subdominantinant	resident	1	0	0	0	0	0	1	0	0	0	0	0	0
2	3	4	d29	b135	subdominantinant	resident	0	0	0	0	0	2	0	2	0	0	0	0	0
2	3	4	d0	b137	subdominantinant	resident	13	2	11	3	1	2	25	7	8	4	12	187	15.5833
2	3	4	d2	b137	subdominantinant	resident	3	0	1	0	0	1	4	1	1	0	1	18.0844	18.0844
2	3	4	d27	b137	subdominantinant	resident	0	0	0	0	0	0	0	0	0	0	0	0	0
2	3	4	d29	b137	subdominantinant	resident	0	0	0	0	0	0	0	0	0	0	0	0	0
2	3	4	d0	b141	dominant	resident	4	6	1	6	2	3	7	15	5	6	11	152	13.8182
2	3	4	d2	b141	dominant	resident	0	2	0	2	1	2	1	6	0	1	1	11.6114	11.6114
2	3	4	d0	b143	avoider	new	2	4	0	2	0	0	2	6	0	0	0	0	0
2	3	4	d2	b143	avoider	new	0	2	0	0	1	1	1	3	0	0	0	0	0
2	3	4	d27	b143	avoider	new	0	0	0	0	0	0	0	0	0	0	0	0	0
2	3	4	d29	b143	avoider	new	0	0	0	0	0	0	0	0	0	0	0	0	0
2	3	4	d0	b153	dominant	new	17	2	7	0	6	0	30	2	6	4	10	351	35.1
2	3	4	d2	b153	dominant	new	0	0	0	0	1	0	1	0	1	0	1	54.7536	54.7536
2	3	4	d0	b157	loser	new	0	3	1	2	1	2	2	7	0	2	2	18	9
2	3	4	d2	b157	loser	new	0	2	0	1	2	0	2	3	0	0	0	0	0
2	3	4	d27	b157	loser	new	0	1	0	0	0	0	0	1	0	0	0	0	0
2	3	4	d29	b157	loser	new	0	0	0	0	0	0	0	0	0	0	0	0	0
2	3	4	d0	b159	dominant	resident	2	1	0	3	2	0	4	4	0	3	3	39	13
2	3	4	d2	b159	dominant	resident	0	0	0	1	1	0	1	1	1	1	2	160.257	80.1283
2	3	4	d27	b159	dominant	resident	0	0	0	0	0	0	0	0	0	0	0	0	0
2	3	4	d29	b159	dominant	resident	0	0	0	0	0	0	0	0	0	0	0	0	0
2	3	4	d0	b162	subdominantinant	resident	1	2	0	1	1	2	2	5	2	2	4	26	6.5
2	3	4	d2	b162	subdominantinant	resident	0	0	1	0	0	0	1	0	0	0	0	0	0
2	3	4	d27	b162	subdominantinant	resident	0	0	0	0	0	0	0	0	0	0	0	0	0
2	3	4	d29	b162	subdominantinant	resident	0	0	0	0	1	0	1	0	0	0	0	0	0
2	3	4	d0	b167	loser	resident	1	8	1	2	2	2	4	12	0	1	1	10	10
2	3	4	d2	b167	loser	resident	0	0	0	0	0	2	0	2	0	0	0	0	0
2	3	4	d27	b167	loser	resident	0	0	0	0	0	0	0	0	0	0	0	0	0
2	3	4	d29	b167	loser	resident	1	1	0	0	0	1	1	2	0	0	0	0	0
2	3	4	d0	b171	dominant	new	38	4	14	0	13	1	65	5	7	4	11	544	49.4545
2	3	4	d2	b171	dominant	new	3	1	1	1	2	0	6	2	3	0	3	55.8547	18.6182
2	3	4	d27	b171	dominant	new	2	0	0	0	0	0	2	0	0	0	0	0	0
2	3	4	d29	b171	dominant	new	0	0	0	0	0	0	0	0	0	0	0	0	0
2	3	4	d0	b172	dominant	resident	4	1	2	0	0	0	6	1	1	4	5	386	77.2
2	3	4	d2	b172	dominant	resident	2	2	1	0	1	2	4	4	0	1	1	54.7536	54.7536
2	3	4	d27	b172	dominant	resident	0	0	0	0	0	0	0	0	0	0	0	0	0
2	3	4	d29	b172	dominant	resident	0	0	0	0	0	0	0	0	0	0	0	0	0
2	3	4	d0	b179	avoider	resident	0	1	0	3	0	1	0	5	0	0	0	0	0
2	3	4	d2	b179	avoider	resident	0	2	0	0	0	1	0	3	0	0	0	0	0
2	3	4	d27	b179	avoider	resident	0	2	0	0	0	2	0	4	0	0	0	0	0
2	3	4	d29	b179	avoider	resident	1	0	1	0	2	2	4	2	0	0	0	0	0
2	3	4	d0	b182	loser	resident	5	4	0	1	3	3	8	8	0	1	1	115	115
2	3	4	d2	b182	loser	resident	2	0	1	1	4	0	7	1	0	1	1	11.0775	11.0775
2	3	4	d27	b182	loser	resident	0	2	0	0	1	0	1	2	0	0	0	0	0
2	3	4	d29	b182	loser	resident	0	0	0	0	1	0	1	0	0	0	0	0	0
2	3	4	d0	b184	avoider	resident	0	0	0	0	0	0	0	0	0	0	0	0	0
2	3	4	d2	b184	avoider	resident	0	0	0	0	0	0	0	0	0	0	0	0	0
2	3	4	d27	b184	avoider	resident	0	0	1	0	0	0	1	0	0	0	0	0	0
2	3	4	d29	b184	avoider	resident	0	0	0	0	0	0	0	0	0	0	0	0	0
2	3	4	d0	b185	dominant	resident	4	5	2	0	5	1	11	6	2	2	4	52	13
2	3	4	d2	b185	dominant	resident	0	0	1	0	3	1	4	1	0	0	0	0	0
2	3	4	d27	b185	dominant	resident	0	0	0	1	0	0	0	1	0	0	0	0	0
2	3	4	d29	b185	dominant	resident	0	0	0	0	0	0	0	0	0	0	0	0	0
2	3	4	d0	b189	loser	resident	2	2	2	6	1	2	5	10	0	1	1	55	55
2	3	4	d2	b189	loser	resident	1	2	1	1	0	0	2	3	0	0	0	0	0
2	3	4	d27	b189	loser	resident	6	1	0	0	3	0	9	1	0	0	0	0	0
2	3	4	d29	b189	loser	resident	2	3	0	0	2	0	4	3	0	0	0	0	0
2	3	4	d0	b19	subdominantinant	resident	4	9	0	5	1	2	5	16	1	0	1	20	20
2	3	4	d2	b19	subdominantinant	resident	3	1	0	1	0	3	3	5	0	1	1	18.0844	18.0844
2	3	4	d27	b19	subdominantinant	resident	0	0	0	0	0	1	0	1	0	0	0	0	0
2	3	4	d29	b19	subdominantinant	resident	4	4	0	0	1	1	5	5	0	0	0	0	0
2	3	4	d0	b191	subdominantinant	resident	0	3	0	0	0	1	0	4	1	3	4	33	8.25
2	3	4	d2	b191	subdominantinant	resident	0	1	0	0	0	0	0	1	0	0	0	0	0
2	3	4	d27	b191	subdominantinant	resident	0	1	0	0	0	0	0	1	0	0	0	0	0
2	3	4	d29	b191	subdominantinant	resident	0	0	0	0	0	0	0	0	0	0	0	0	0
2	3	4	d0	b193	loser	resident	3	3	2	1	1	7	6	11	3	0	3	31	10.3333
2	3	4	d2	b193	loser	resident	3	0	1	0	0	1	4	1	2	0	2	25.4249	12.7125
2	3	4	d27	b193	loser	resident	0	0	0	0	0	0	0	0	0	0	0	0	0
2	3	4	d29	b193	loser	resident	0	0	0	0	0	0	0	0	0	0	0	0	0
2	3	4	d0	b201	dominant	new	0	0	3	0	3	0	6	0	4	8	12	694	57.8333
2	3	4	d2	b201	dominant	new	0	0	1	0	1	0	2	0	0	0	0	0	0
2	3	4	d27	b201	dominant	new	0	0	0	0	0	1	0	1	0	0	0	0	0
2	3	4	d29	b201	dominant	new	0	1	0	0	1	0	1	1	0	0	0	0	0
2	3	4	d0	b209	loser	resident	1	2	0	1	0	0	1	3	1	0	1	2	2
2	3	4	d2	b209	loser	resident	0	0	0	3	1	1	1	4	0	0	0	0	0
2	3	4	d27	b209	loser	resident	0	1	0	0	0	1	0	2	0	0	0	0	0
2	3	4	d29	b209	loser	resident	0	0	0	0	0	0	0	0	0	0	0	0	0
2	3	4	d0	b211	subdominantinant	resident	3	3	3	0	2	0	8	3	2	2	4	64	16
2	3	4	d2	b211	subdominantinant	resident	4	0	1	0	0	3	5	3	0	0	0	0	0
2	3	4	d27	b211	subdominantinant	resident	0	0	0	0	0	0	0	0	0	0	0	0	0
2	3	4	d29	b211	subdominantinant	resident	0	0	0	0	0	0	0	0	0	0	0	0	0
2	3	4	d0	b219	subdominantinant	new	0	1	0	2	0	0	0	3	0	2	2	85	42.5
2	3	4	d2	b219	subdominantinant	new	1	0	0	0	1	0	2	0	0	1	1	5.43866	5.43866
2	3	4	d27	b219	subdominantinant	new	0	1	0	1	0	0	0	2	0	0	0	0	0
2	3	4	d29	b219	subdominantinant	new	0	0	0	0	0	0	0	0	0	0	0	0	0
2	3	4	d0	b237	dominant	resident	1	7	0	3	1	2	2	12	1	0	1	4	4
2	3	4	d2	b237	dominant	resident	1	0	0	0	1	2	2	2	0	0	0	0	0
2	3	4	d27	b237	dominant	resident	0	5	0	0	0	1	0	6	0	0	0	0	0
2	3	4	d29	b237	dominant	resident	1	2	0	0	1	0	2	2	0	0	0	0	0
2	3	4	d0	b247	loser	resident	2	2	0	3	0	2	2	7	0	1	1	14	14
2	3	4	d2	b247	loser	resident	0	0	0	0	0	2	0	2	0	0	0	0	0
2	3	4	d27	b247	loser	resident	0	3	0	0	0	0	0	3	0	0	0	0	0
2	3	4	d29	b247	loser	resident	0	0	0	0	0	0	0	0	0	0	0	0	0
2	3	4	d0	b255	loser	resident	2	2	2	1	1	1	5	4	1	1	2	15	7.5
2	3	4	d2	b255	loser	resident	1	0	0	0	3	0	4	0	0	0	0	0	0
2	3	4	d27	b255	loser	resident	0	0	0	0	0	0	0	0	0	0	0	0	0
2	3	4	d29	b255	loser	resident	0	0	0	0	0	0	0	0	0	0	0	0	0
2	3	4	d0	b262	avoider	resident	1	3	0	2	0	5	1	10	0	0	0	0	0
2	3	4	d2	b262	avoider	resident	0	0	0	0	0	0	0	0	0	0	0	0	0
2	3	4	d27	b262	avoider	resident	0	0	0	0	0	1	0	1	0	0	0	0	0
2	3	4	d29	b262	avoider	resident	1	1	0	0	0	0	1	1	0	0	0	0	0
2	3	4	d0	b271	loser	resident	2	4	3	2	1	0	6	6	1	0	1	2	2
2	3	4	d2	b271	loser	resident	0	0	0	0	0	0	0	0	0	0	0	0	0
2	3	4	d27	b271	loser	resident	4	0	0	0	1	0	5	0	0	0	0	0	0
2	3	4	d29	b271	loser	resident	0	0	0	0	0	0	0	0	0	0	0	0	0
2	3	4	d0	b273	avoider	resident	0	6	0	1	0	0	0	7	0	0	0	0	0
2	3	4	d2	b273	avoider	resident	0	1	0	1	0	1	0	3	0	0	0	0	0
2	3	4	d27	b273	avoider	resident	0	3	0	2	0	1	0	6	0	0	0	0	0
2	3	4	d29	b273	avoider	resident	0	0	0	0	0	2	0	2	0	0	0	0	0
2	3	4	d0	b274	dominant	resident	0	5	0	3	2	0	2	8	0	1	1	14	14
2	3	4	d2	b274	dominant	resident	3	3	2	0	0	0	5	3	1	1	2	65.4975	32.7488
2	3	4	d27	b274	dominant	resident	0	0	0	0	0	0	0	0	0	0	0	0	0
2	3	4	d29	b274	dominant	resident	0	0	0	0	0	0	0	0	0	0	0	0	0
2	3	4	d0	b278	dominant	resident	0	4	0	0	1	0	1	4	2	1	3	95	31.6667
2	3	4	d2	b278	dominant	resident	0	0	3	1	0	1	3	2	2	2	4	215.444	53.861
2	3	4	d27	b278	dominant	resident	4	3	0	0	9	0	13	3	0	0	0	0	0
2	3	4	d29	b278	dominant	resident	2	2	0	0	0	3	2	5	0	0	0	0	0
2	3	4	d0	b279	dominant	resident	1	5	0	1	0	2	1	8	0	1	1	55	55
2	3	4	d2	b279	dominant	resident	2	1	0	0	1	0	3	1	0	0	0	0	0
2	3	4	d27	b279	dominant	resident	0	0	0	0	0	0	0	0	0	0	0	0	0
2	3	4	d29	b279	dominant	resident	2	2	0	0	2	0	4	2	0	0	0	0	0
2	3	4	d0	b297	subdominantinant	new	2	1	1	2	0	0	3	3	3	1	4	48	12
2	3	4	d2	b297	subdominantinant	new	0	0	1	1	0	0	1	1	2	0	2	15.1482	7.5741
2	3	4	d27	b297	subdominantinant	new	2	2	0	1	1	0	3	3	0	0	0	0	0
2	3	4	d29	b297	subdominantinant	new	5	3	0	0	0	0	5	3	0	0	0	0	0
2	3	4	d0	b30	dominant	resident	3	7	0	1	0	5	3	13	0	5	5	494	98.8
2	3	4	d2	b30	dominant	resident	1	1	0	0	0	0	1	1	0	0	0	0	0
2	3	4	d27	b30	dominant	resident	0	1	1	0	1	0	2	1	0	0	0	0	0
2	3	4	d29	b30	dominant	resident	0	0	0	0	0	0	0	0	0	0	0	0	0
2	3	4	d0	b304	loser	resident	0	1	0	2	1	1	1	4	1	2	3	87	29
2	3	4	d2	b304	loser	resident	1	4	0	0	1	0	2	4	0	0	0	0	0
2	3	4	d0	b325	loser	new	9	11	6	4	6	7	21	22	1	0	1	35	35
2	3	4	d2	b325	loser	new	0	0	0	0	0	0	0	0	0	0	0	0	0
2	3	4	d27	b325	loser	new	2	0	1	0	2	0	5	0	0	0	0	0	0
2	3	4	d29	b325	loser	new	0	1	0	0	3	2	3	3	0	0	0	0	0
2	3	4	d0	b358	subdominantinant	new	0	0	0	2	1	2	1	4	0	4	4	180	45
2	3	4	d2	b358	subdominantinant	new	0	0	0	0	0	0	0	0	0	0	0	0	0
2	3	4	d27	b358	subdominantinant	new	0	1	0	0	0	2	0	3	0	0	0	0	0
2	3	4	d29	b358	subdominantinant	new	2	1	0	0	0	0	2	1	0	0	0	0	0
2	3	4	d0	b359	dominant	resident	5	2	3	3	3	0	11	5	12	2	14	997	71.2143
2	3	4	d2	b359	dominant	resident	2	0	1	0	4	1	7	1	0	1	1	8.40823	8.40823
2	3	4	d27	b359	dominant	resident	0	0	0	0	0	0	0	0	0	0	0	0	0
2	3	4	d29	b359	dominant	resident	0	0	0	0	0	0	0	0	0	0	0	0	0
2	3	4	d0	b36	dominant	new	13	3	6	0	2	1	21	4	3	5	8	215	26.875
2	3	4	d2	b36	dominant	new	2	4	1	0	0	2	3	6	0	0	0	0	0
2	3	4	d27	b36	dominant	new	1	0	0	0	1	1	2	1	0	0	0	0	0
2	3	4	d29	b36	dominant	new	0	0	0	0	1	0	1	0	0	0	0	0	0
2	3	4	d0	b37	dominant	new	1	3	0	2	2	0	3	5	0	1	1	55	55
2	3	4	d2	b37	dominant	new	2	1	1	0	1	0	4	1	0	0	0	0	0
2	3	4	d27	b37	dominant	new	1	0	0	0	0	0	1	0	0	0	0	0	0
2	3	4	d29	b37	dominant	new	0	0	0	0	0	0	0	0	0	0	0	0	0
2	3	4	d0	b375	avoider	new	1	3	0	1	0	0	1	4	0	0	0	0	0
2	3	4	d2	b375	avoider	new	0	1	0	0	0	0	0	1	0	0	0	0	0
2	3	4	d0	b399	subdominantinant	new	0	1	0	2	1	2	1	5	0	1	1	6	6
2	3	4	d2	b399	subdominantinant	new	0	0	0	0	1	0	1	0	0	1	1	20.1531	20.1531
2	3	4	d27	b399	subdominantinant	new	0	0	0	0	0	0	0	0	0	0	0	0	0
2	3	4	d29	b399	subdominantinant	new	0	0	0	0	0	0	0	0	0	0	0	0	0
2	3	4	d0	b405	subdominantinant	new	4	3	1	1	0	6	5	10	3	0	3	38	12.6667
2	3	4	d2	b405	subdominantinant	new	0	1	0	0	0	0	0	1	0	0	0	0	0
2	3	4	d27	b405	subdominantinant	new	1	0	0	0	0	3	1	3	0	0	0	0	0
2	3	4	d29	b405	subdominantinant	new	0	0	0	0	0	1	0	1	0	0	0	0	0
2	3	4	d0	b411	avoider	new	1	7	1	1	0	2	2	10	0	0	0	0	0
2	3	4	d2	b411	avoider	new	0	1	1	0	0	1	1	2	0	0	0	0	0
2	3	4	d27	b411	avoider	new	0	1	0	0	2	1	2	2	0	0	0	0	0
2	3	4	d29	b411	avoider	new	0	0	0	0	0	0	0	0	0	0	0	0	0
2	3	4	d0	b413	dominant	new	0	4	0	1	0	0	0	5	1	0	1	4	4
2	3	4	d2	b413	dominant	new	0	0	0	0	0	0	0	0	0	0	0	0	0
2	3	4	d27	b413	dominant	new	1	1	0	0	0	0	1	1	0	0	0	0	0
2	3	4	d29	b413	dominant	new	0	0	0	0	0	0	0	0	0	0	0	0	0
2	3	4	d0	b419	subdominantinant	new	7	2	3	1	1	3	11	6	6	1	7	62	8.85714
2	3	4	d2	b419	subdominantinant	new	0	2	0	2	0	1	0	5	0	0	0	0	0
2	3	4	d27	b419	subdominantinant	new	2	2	0	0	1	2	3	4	0	0	0	0	0
2	3	4	d29	b419	subdominantinant	new	0	0	0	0	0	3	0	3	0	0	0	0	0
2	3	4	d0	b420	subdominantinant	new	10	6	4	3	2	0	16	9	4	5	9	461	51.2222
2	3	4	d2	b420	subdominantinant	new	3	1	0	0	0	0	3	1	0	0	0	0	0
2	3	4	d27	b420	subdominantinant	new	0	0	0	0	0	0	0	0	0	0	0	0	0
2	3	4	d29	b420	subdominantinant	new	0	0	0	0	2	0	2	0	0	0	0	0	0
2	3	4	d0	b47	subdominantinant	resident	1	6	1	2	0	2	2	10	0	0	0	0	0
2	3	4	d2	b47	subdominantinant	resident	0	4	0	1	0	2	0	7	1	1	2	20.6869	10.3435
2	3	4	d27	b47	subdominantinant	resident	3	2	1	0	0	1	4	3	0	0	0	0	0
2	3	4	d29	b47	subdominantinant	resident	0	0	0	0	0	1	0	1	0	0	0	0	0
2	3	4	d0	b48	loser	resident	0	9	0	1	2	2	2	12	1	2	3	74	24.6667
2	3	4	d2	b48	loser	resident	0	0	0	0	1	0	1	0	0	0	0	0	0
2	3	4	d27	b48	loser	resident	1	1	0	0	1	2	2	3	0	0	0	0	0
2	3	4	d29	b48	loser	resident	1	0	0	0	1	2	2	2	0	0	0	0	0
2	3	4	d0	b5	dominant	resident	22	0	8	0	4	0	34	0	11	3	14	333	23.7857
2	3	4	d2	b5	dominant	resident	3	1	3	0	0	0	6	1	0	0	0	0	0
2	3	4	d0	b53	dominant	resident	9	6	1	1	1	1	11	8	5	6	11	312	28.3636
2	3	4	d2	b53	dominant	resident	1	3	0	0	0	0	1	3	1	1	2	41.5407	20.7704
2	3	4	d27	b53	dominant	resident	4	2	0	0	0	2	4	4	0	0	0	0	0
2	3	4	d29	b53	dominant	resident	1	2	0	0	2	1	3	3	0	0	0	0	0
2	3	4	d0	b66	dominant	resident	3	5	0	0	2	0	5	5	0	4	4	88	22
2	3	4	d2	b66	dominant	resident	1	3	0	0	0	1	1	4	0	1	1	45.2777	45.2777
2	3	4	d27	b66	dominant	resident	0	0	0	0	0	0	0	0	0	0	0	0	0
2	3	4	d29	b66	dominant	resident	0	0	0	0	0	0	0	0	0	0	0	0	0
2	3	4	d0	b67	subdominantinant	new	2	8	0	2	0	1	2	11	3	3	6	143	23.8333
2	3	4	d2	b67	subdominantinant	new	5	2	0	2	1	0	6	4	1	1	2	16.3493	8.17467
2	3	4	d27	b67	subdominantinant	new	0	0	0	0	0	1	0	1	0	0	0	0	0
2	3	4	d29	b67	subdominantinant	new	0	0	0	0	0	0	0	0	0	0	0	0	0
2	3	4	d0	b75	loser	resident	4	4	3	1	1	0	8	5	4	3	7	363	51.8571
2	3	4	d2	b75	loser	resident	1	2	0	0	0	1	1	3	1	1	2	20.6869	10.3435
2	3	4	d27	b75	loser	resident	0	1	0	0	0	0	0	1	0	0	0	0	0
2	3	4	d29	b75	loser	resident	1	1	0	0	2	1	3	2	0	0	0	0	0
2	3	4	d0	b97	loser	new	5	3	0	2	1	1	6	6	1	5	6	50	8.33333
2	3	4	d2	b97	loser	new	4	4	0	0	0	0	4	4	0	1	1	4.43768	4.43768
2	3	4	d27	b97	loser	new	3	0	1	0	0	0	4	0	0	0	0	0	0
2	3	4	d29	b97	loser	new	0	0	0	0	1	0	1	0	0	0	0	0	0
3	3	5	d0	a100	subdominantinant	new	7	5	1	2	4	0	12	7	6	5	11	238	21.6364
3	3	5	d2	a100	subdominantinant	new	1	1	0	2	0	1	1	4	0	1	1	3.60353	3.60353
3	3	5	d0	a106	avoider	new	0	13	0	4	1	3	1	20	0	0	0	0	0
3	3	5	d2	a106	avoider	new	1	3	0	1	0	0	1	4	0	0	0	0	0
3	3	5	d27	a106	avoider	new	1	1	0	0	1	2	2	3	0	0	0	0	0
3	3	5	d29	a106	avoider	new	2	7	0	0	0	2	2	9	0	0	0	0	0
3	3	5	d0	a108	subdominantinant	resident	13	7	3	1	4	5	20	13	6	5	11	320	29.0909
3	3	5	d2	a108	subdominantinant	resident	1	0	0	0	0	1	1	1	0	0	0	0	0
3	3	5	d27	a108	subdominantinant	resident	0	1	0	0	0	2	0	3	0	0	0	0	0
3	3	5	d29	a108	subdominantinant	resident	0	2	0	0	0	1	0	3	0	0	0	0	0
3	3	5	d0	a11	dominant	resident	2	8	1	2	1	2	4	12	0	0	0	0	0
3	3	5	d2	a11	dominant	resident	0	1	0	1	0	4	0	6	1	0	1	13.0127	13.0127
3	3	5	d27	a11	dominant	resident	1	4	0	0	0	5	1	9	0	0	0	0	0
3	3	5	d0	a123	loser	resident	2	2	0	4	3	1	5	7	0	2	2	12	6
3	3	5	d2	a123	loser	resident	1	0	0	0	4	1	5	1	0	1	1	13.0127	13.0127
3	3	5	d27	a123	loser	resident	1	0	0	0	0	0	1	0	0	0	0	0	0
3	3	5	d29	a123	loser	resident	2	1	0	0	0	0	2	1	0	0	0	0	0
3	3	5	d0	a13	dominant	resident	5	10	0	2	0	2	5	14	1	0	1	4	4
3	3	5	d2	a13	dominant	resident	2	2	0	2	1	0	3	4	1	0	1	8.27477	8.27477
3	3	5	d27	a13	dominant	resident	2	7	0	1	1	1	3	9	0	0	0	0	0
3	3	5	d29	a13	dominant	resident	0	0	0	0	0	0	0	0	0	0	0	0	0
3	3	5	d0	a130	subdominantinant	resident	12	6	9	1	3	0	24	7	3	1	5	44	8.8
3	3	5	d2	a130	subdominantinant	resident	4	0	1	0	1	0	6	0	2	0	2	24.3869	12.1934
3	3	5	d27	a130	subdominantinant	resident	4	0	0	1	2	0	6	1	0	0	0	0	0
3	3	5	d29	a130	subdominantinant	resident	0	0	0	0	1	0	1	0	0	0	0	0	0
3	3	5	d0	a131	loser	resident	6	4	2	1	1	1	9	6	0	2	2	17	8.5
3	3	5	d2	a131	loser	resident	1	1	0	0	2	0	3	1	0	0	0	0	0
3	3	5	d27	a131	loser	resident	0	0	0	0	0	0	0	0	0	0	0	0	0
3	3	5	d29	a131	loser	resident	0	0	0	0	0	0	0	0	0	0	0	0	0
3	3	5	d0	a14	avoider	resident	4	8	0	0	0	4	4	12	0	0	0	0	0
3	3	5	d2	a14	avoider	resident	3	1	1	0	3	0	7	1	0	0	0	0	0
3	3	5	d27	a14	avoider	resident	1	1	0	0	1	0	2	1	0	0	0	0	0
3	3	5	d29	a14	avoider	resident	2	0	0	0	0	0	2	0	0	0	0	0	0
3	3	5	d0	a205	dominant	resident	15	5	2	1	2	2	19	8	3	1	5	146	29.2
3	3	5	d2	a205	dominant	resident	6	3	5	0	4	2	15	5	0	0	0	0	0
3	3	5	d27	a205	dominant	resident	0	0	0	0	0	0	0	0	0	0	0	0	0
3	3	5	d29	a205	dominant	resident	4	6	1	0	6	3	11	9	0	0	0	0	0
3	3	5	d0	a225	avoider	resident	0	4	0	0	1	0	1	4	0	0	0	0	0
3	3	5	d2	a225	avoider	resident	0	3	1	0	1	0	2	3	0	0	0	0	0
3	3	5	d27	a225	avoider	resident	1	0	0	0	1	1	2	1	0	0	0	0	0
3	3	5	d29	a225	avoider	resident	1	6	0	0	1	1	2	7	0	0	0	0	0
3	3	5	d0	a228	avoider	resident	1	3	0	1	0	1	1	5	0	0	0	0	0
3	3	5	d2	a228	avoider	resident	1	1	2	0	1	0	4	1	0	0	0	0	0
3	3	5	d27	a228	avoider	resident	2	0	0	0	2	0	4	0	0	0	0	0	0
3	3	5	d29	a228	avoider	resident	0	0	0	0	0	0	0	0	0	0	0	0	0
3	3	5	d0	a23	avoider	resident	0	5	0	2	0	1	0	8	0	0	0	0	0
3	3	5	d2	a23	avoider	resident	0	2	0	0	0	0	0	2	0	0	0	0	0
3	3	5	d27	a23	avoider	resident	3	3	0	0	1	0	4	3	0	0	0	0	0
3	3	5	d0	a232	loser	resident	1	6	0	5	0	2	1	13	0	1	1	5	5
3	3	5	d2	a232	loser	resident	0	1	0	1	0	0	0	2	0	0	0	0	0
3	3	5	d27	a232	loser	resident	2	4	0	1	0	2	2	7	0	0	0	0	0
3	3	5	d29	a232	loser	resident	2	2	0	0	1	0	3	2	0	0	0	0	0
3	3	5	d0	a235	loser	resident	2	2	0	0	0	1	2	3	0	2	2	152	76
3	3	5	d2	a235	loser	resident	4	5	2	2	0	1	6	8	0	0	0	0	0
3	3	5	d27	a235	loser	resident	1	1	0	0	0	2	1	3	0	0	0	0	0
3	3	5	d29	a235	loser	resident	0	1	1	0	1	2	2	3	0	0	0	0	0
3	3	5	d0	a244	avoider	resident	1	1	0	1	1	0	2	2	0	0	0	0	0
3	3	5	d2	a244	avoider	resident	0	0	0	2	1	1	1	3	0	0	0	0	0
3	3	5	d27	a244	avoider	resident	5	0	1	0	0	3	6	3	0	0	0	0	0
3	3	5	d29	a244	avoider	resident	1	2	0	0	1	2	2	4	0	0	0	0	0
3	3	5	d0	a249	dominant	resident	1	5	0	2	0	2	1	9	0	0	0	0	0
3	3	5	d2	a249	dominant	resident	0	2	1	3	1	2	2	7	1	0	1	4.63787	4.63787
3	3	5	d27	a249	dominant	resident	0	0	0	0	0	0	0	0	0	0	0	0	0
3	3	5	d29	a249	dominant	resident	0	0	0	0	1	0	1	0	0	0	0	0	0
3	3	5	d0	a254	avoider	resident	1	3	0	1	0	2	1	6	0	0	0	0	0
3	3	5	d2	a254	avoider	resident	0	3	1	0	0	2	1	5	0	0	0	0	0
3	3	5	d27	a254	avoider	resident	0	0	0	0	0	0	0	0	0	0	0	0	0
3	3	5	d29	a254	avoider	resident	0	0	0	0	1	0	1	0	0	0	0	0	0
3	3	5	d0	a26	subdominantinant	new	2	8	3	2	1	1	6	11	2	2	4	30	7.5
3	3	5	d2	a26	subdominantinant	new	1	0	1	0	1	0	3	0	0	1	1	4.63787	4.63787
3	3	5	d27	a26	subdominantinant	new	0	3	0	2	0	3	0	8	0	0	0	0	0
3	3	5	d29	a26	subdominantinant	new	0	3	0	0	0	2	0	5	0	0	0	0	0
3	3	5	d0	a269	loser	resident	6	3	0	0	1	1	7	4	0	1	1	6	6
3	3	5	d2	a269	loser	resident	2	0	1	0	1	0	4	0	0	0	0	0	0
3	3	5	d27	a269	loser	resident	0	1	0	0	0	0	0	1	0	0	0	0	0
3	3	5	d29	a269	loser	resident	1	0	0	0	1	0	2	0	0	0	0	0	0
3	3	5	d0	a27	subdominantinant	resident	3	6	2	2	3	1	8	9	0	5	6	100	16.6667
3	3	5	d2	a27	subdominantinant	resident	0	0	0	0	0	2	0	2	1	0	1	34.6673	34.6673
3	3	5	d27	a27	subdominantinant	resident	0	0	0	0	0	1	0	1	0	0	0	0	0
3	3	5	d29	a27	subdominantinant	resident	0	2	0	0	0	0	0	2	0	0	0	0	0
3	3	5	d0	a271	avoider	resident	2	3	1	0	0	0	3	3	0	0	0	0	0
3	3	5	d2	a271	avoider	resident	0	1	0	0	0	1	0	2	0	0	0	0	0
3	3	5	d0	a272	dominant	resident	29	1	11	2	7	0	47	3	2	0	2	11	5.5
3	3	5	d2	a272	dominant	resident	2	0	3	0	1	1	6	1	0	0	0	0	0
3	3	5	d27	a272	dominant	resident	2	1	0	0	0	0	2	1	0	0	0	0	0
3	3	5	d29	a272	dominant	resident	0	0	0	0	0	0	0	0	0	0	0	0	0
3	3	5	d0	a277	subdominantinant	resident	5	10	0	2	2	0	7	12	0	2	2	26	13
3	3	5	d2	a277	subdominantinant	resident	0	5	0	0	0	1	0	6	0	0	0	0	0
3	3	5	d27	a277	subdominantinant	resident	0	0	0	0	0	0	0	0	0	0	0	0	0
3	3	5	d0	a293	avoider	resident	1	13	0	1	1	2	2	16	0	0	0	0	0
3	3	5	d2	a293	avoider	resident	0	0	0	0	0	0	0	0	0	0	0	0	0
3	3	5	d27	a293	avoider	resident	0	1	0	0	2	2	2	3	0	0	0	0	0
3	3	5	d29	a293	avoider	resident	0	1	0	0	1	1	1	2	0	0	0	0	0
3	3	5	d0	a3	dominant	resident	0	6	0	3	0	1	0	10	0	2	2	45	22.5
3	3	5	d2	a3	dominant	resident	2	1	0	1	1	3	3	5	0	0	0	0	0
3	3	5	d27	a3	dominant	resident	0	2	0	0	0	1	0	3	0	0	0	0	0
3	3	5	d0	a300	subdominantinant	resident	1	2	0	1	0	0	1	3	2	1	3	66	22
3	3	5	d2	a300	subdominantinant	resident	1	2	0	0	2	0	3	2	0	0	0	0	0
3	3	5	d27	a300	subdominantinant	resident	1	0	0	0	1	0	2	0	0	0	0	0	0
3	3	5	d29	a300	subdominantinant	resident	8	0	0	0	2	0	10	0	0	0	0	0	0
3	3	5	d0	a303	loser	resident	1	10	0	4	1	3	2	17	0	1	1	4	4
3	3	5	d2	a303	loser	resident	0	3	0	1	0	4	0	8	0	0	0	0	0
3	3	5	d0	a307	avoider	resident	3	11	0	2	0	0	3	13	0	0	0	0	0
3	3	5	d2	a307	avoider	resident	1	0	0	0	0	0	1	0	0	0	0	0	0
3	3	5	d27	a307	avoider	resident	0	0	0	0	0	0	0	0	0	0	0	0	0
3	3	5	d0	a308	dominant	resident	4	3	6	1	0	0	10	4	1	0	1	164	164
3	3	5	d2	a308	dominant	resident	8	2	3	1	2	1	13	4	0	0	0	0	0
3	3	5	d27	a308	dominant	resident	0	2	0	0	3	1	3	3	0	0	0	0	0
3	3	5	d29	a308	dominant	resident	2	3	0	0	1	1	3	4	0	0	0	0	0
3	3	5	d0	a309	avoider	resident	8	10	1	2	2	3	11	15	0	0	0	0	0
3	3	5	d2	a309	avoider	resident	0	0	0	0	0	0	0	0	0	0	0	0	0
3	3	5	d27	a309	avoider	resident	1	0	0	0	1	0	2	0	0	0	0	0	0
3	3	5	d29	a309	avoider	resident	3	3	0	0	2	4	5	7	0	0	0	0	0
3	3	5	d0	a311	subdominantinant	resident	7	0	0	0	0	1	7	1	2	2	4	327	81.75
3	3	5	d2	a311	subdominantinant	resident	4	1	0	0	3	0	7	1	0	0	0	0	0
3	3	5	d27	a311	subdominantinant	resident	0	0	0	0	0	0	0	0	0	0	0	0	0
3	3	5	d29	a311	subdominantinant	resident	0	0	0	0	0	0	0	0	0	0	0	0	0
3	3	5	d0	a314	dominant	resident	5	7	0	2	0	1	5	10	0	2	2	181	90.5
3	3	5	d2	a314	dominant	resident	4	8	2	2	3	3	9	13	1	0	1	4.00392	4.00392
3	3	5	d27	a314	dominant	resident	1	1	1	0	2	1	4	2	0	0	0	0	0
3	3	5	d29	a314	dominant	resident	2	0	0	1	0	0	2	1	0	0	0	0	0
3	3	5	d0	a315	loser	resident	2	8	0	2	0	0	2	10	1	1	2	41	20.5
3	3	5	d2	a315	loser	resident	0	1	0	1	1	4	1	6	0	0	0	0	0
3	3	5	d27	a315	loser	resident	0	0	0	0	0	0	0	0	0	0	0	0	0
3	3	5	d29	a315	loser	resident	0	0	0	0	0	1	0	1	0	0	0	0	0
3	3	5	d0	a316	dominant	resident	9	4	0	2	3	0	12	6	0	0	1	15	15
3	3	5	d2	a316	dominant	resident	0	0	0	0	0	0	0	0	0	0	0	0	0
3	3	5	d27	a316	dominant	resident	5	2	1	0	3	1	9	3	0	0	0	0	0
3	3	5	d0	a318	dominant	resident	4	2	0	1	1	0	5	3	1	4	5	513	102.6
3	3	5	d2	a318	dominant	resident	1	0	0	0	0	0	1	0	0	0	0	0	0
3	3	5	d27	a318	dominant	resident	0	0	0	0	0	0	0	0	0	0	0	0	0
3	3	5	d29	a318	dominant	resident	0	0	0	0	0	0	0	0	0	0	0	0	0
3	3	5	d0	a320	dominant	resident	6	0	1	0	0	1	7	1	1	3	4	107	26.75
3	3	5	d2	a320	dominant	resident	2	0	0	0	0	0	2	0	0	0	0	0	0
3	3	5	d0	a327	dominant	resident	10	8	5	1	5	1	20	10	3	0	3	65	21.6667
3	3	5	d2	a327	dominant	resident	2	2	3	1	6	0	11	3	0	0	0	0	0
3	3	5	d27	a327	dominant	resident	0	0	0	0	0	0	0	0	0	0	0	0	0
3	3	5	d29	a327	dominant	resident	0	0	0	0	0	1	0	1	0	0	0	0	0
3	3	5	d0	a328	subdominantinant	resident	24	1	6	1	1	1	31	3	2	0	2	26	13
3	3	5	d2	a328	subdominantinant	resident	1	0	1	1	1	0	3	1	0	0	0	0	0
3	3	5	d27	a328	subdominantinant	resident	0	0	0	0	0	0	0	0	0	0	0	0	0
3	3	5	d29	a328	subdominantinant	resident	0	6	0	1	2	1	2	8	0	0	0	0	0
3	3	5	d0	a330	loser	new	1	2	0	0	0	1	1	3	0	1	2	38	19
3	3	5	d2	a330	loser	new	1	0	0	2	2	1	3	3	0	1	1	7.57408	7.57408
3	3	5	d27	a330	loser	new	1	1	1	0	0	0	2	1	0	0	0	0	0
3	3	5	d29	a330	loser	new	1	0	0	0	0	0	1	0	0	0	0	0	0
3	3	5	d0	a332	loser		0	4	0	4	0	0	0	8	1	0	1	5	5
3	3	5	d0	a335	avoider	resident	5	3	0	1	4	4	9	8	0	0	0	0	0
3	3	5	d2	a335	avoider	resident	0	0	0	0	0	1	0	1	0	0	0	0	0
3	3	5	d27	a335	avoider	resident	0	2	0	0	0	0	0	2	0	0	0	0	0
3	3	5	d29	a335	avoider	resident	3	2	0	0	5	0	8	2	0	0	0	0	0
3	3	5	d0	a336	loser	resident	3	4	0	1	1	0	4	5	0	2	2	234	117
3	3	5	d2	a336	loser	resident	2	2	0	0	0	1	2	3	0	0	0	0	0
3	3	5	d27	a336	loser	resident	2	1	0	0	0	0	2	1	0	0	0	0	0
3	3	5	d29	a336	loser	resident	1	1	0	0	0	0	1	1	0	0	0	0	0
3	3	5	d0	a337	dominant	resident	0	2	0	0	0	0	0	2	0	0	0	0	0
3	3	5	d2	a337	dominant	resident	0	0	0	0	1	0	1	0	0	1	1	5.53876	5.53876
3	3	5	d27	a337	dominant	resident	0	0	0	0	0	0	0	0	0	0	0	0	0
3	3	5	d29	a337	dominant	resident	0	0	0	0	0	0	0	0	0	0	0	0	0
3	3	5	d0	a338	dominant	resident	5	4	2	0	3	3	10	7	0	2	2	8	4
3	3	5	d2	a338	dominant	resident	2	2	0	1	1	0	3	3	0	0	0	0	0
3	3	5	d27	a338	dominant	resident	0	3	0	1	0	0	0	4	0	0	0	0	0
3	3	5	d29	a338	dominant	resident	2	1	0	0	0	3	2	4	0	0	0	0	0
3	3	5	d0	a34	avoider	resident	0	4	0	0	0	3	0	7	0	0	0	0	0
3	3	5	d2	a34	avoider	resident	0	5	0	0	1	1	1	6	0	0	0	0	0
3	3	5	d27	a34	avoider	resident	0	1	0	0	3	0	3	1	0	0	0	0	0
3	3	5	d29	a34	avoider	resident	9	1	0	0	1	4	10	5	0	0	0	0	0
3	3	5	d0	a340	avoider	resident	0	1	0	0	0	0	0	1	0	0	0	0	0
3	3	5	d2	a340	avoider	resident	3	3	0	0	0	1	3	4	0	0	0	0	0
3	3	5	d0	a341	loser	resident	0	4	1	3	4	0	5	7	1	0	1	9	9
3	3	5	d2	a341	loser	resident	2	3	0	0	3	2	5	5	0	0	0	0	0
3	3	5	d27	a341	loser	resident	0	2	0	0	0	1	0	3	0	0	0	0	0
3	3	5	d29	a341	loser	resident	0	0	0	0	0	1	0	1	0	0	0	0	0
3	3	5	d0	a342	avoider	resident	7	5	1	1	1	1	9	7	0	0	0	0	0
3	3	5	d2	a342	avoider	resident	0	0	0	0	0	0	0	0	0	0	0	0	0
3	3	5	d27	a342	avoider	resident	8	1	2	0	6	0	16	1	0	0	0	0	0
3	3	5	d29	a342	avoider	resident	1	0	0	0	5	0	6	0	0	0	0	0	0
3	3	5	d0	a343	dominant	resident	19	7	1	0	6	1	26	8	0	1	1	5	5
3	3	5	d2	a343	dominant	resident	3	0	0	0	1	0	4	0	0	0	0	0	0
3	3	5	d27	a343	dominant	resident	6	2	0	0	3	0	9	2	0	0	0	0	0
3	3	5	d29	a343	dominant	resident	4	6	0	0	6	5	10	11	0	0	0	0	0
3	3	5	d0	a344	avoider	resident	0	1	0	0	0	2	0	3	0	0	0	0	0
3	3	5	d2	a344	avoider	resident	1	1	0	1	0	2	1	4	0	0	0	0	0
3	3	5	d27	a344	avoider	resident	1	2	0	0	1	1	2	3	0	0	0	0	0
3	3	5	d29	a344	avoider	resident	1	0	0	0	1	0	2	0	0	0	0	0	0
3	3	5	d0	a347	avoider	resident	1	0	0	0	0	1	1	1	0	0	0	0	0
3	3	5	d2	a347	avoider	resident	0	0	0	1	0	0	0	1	0	0	0	0	0
3	3	5	d27	a347	avoider	resident	0	1	0	0	0	0	0	1	0	0	0	0	0
3	3	5	d29	a347	avoider	resident	1	0	0	0	0	0	1	0	0	0	0	0	0
3	3	5	d0	a349	avoider	resident	3	5	1	3	0	0	4	8	0	0	0	0	0
3	3	5	d2	a349	avoider	resident	2	2	0	1	3	2	5	5	0	0	0	0	0
3	3	5	d27	a349	avoider	resident	1	2	0	0	0	2	1	4	0	0	0	0	0
3	3	5	d29	a349	avoider	resident	3	2	1	0	1	0	5	2	0	0	0	0	0
3	3	5	d0	a35	loser	resident	1	3	0	2	0	7	1	12	0	2	2	18	9
3	3	5	d2	a35	loser	resident	0	1	0	0	0	1	0	2	0	0	0	0	0
3	3	5	d27	a35	loser	resident	0	1	0	0	0	0	0	1	0	0	0	0	0
3	3	5	d29	a35	loser	resident	0	0	0	0	0	0	0	0	0	0	0	0	0
3	3	5	d0	a355	subdominantinant	resident	5	7	1	1	2	1	8	9	6	1	7	122	17.4286
3	3	5	d2	a355	subdominantinant	resident	4	4	2	0	2	3	8	7	1	0	1	3.60353	3.60353
3	3	5	d27	a355	subdominantinant	resident	2	2	0	0	1	1	3	3	0	0	0	0	0
3	3	5	d29	a355	subdominantinant	resident	2	1	0	0	1	1	3	2	0	0	0	0	0
3	3	5	d0	a357	subdominantinant	resident	2	0	2	0	2	0	6	0	1	1	2	53	26.5
3	3	5	d2	a357	subdominantinant	resident	0	0	0	0	0	0	0	0	0	0	0	0	0
3	3	5	d27	a357	subdominantinant	resident	0	0	0	0	0	0	0	0	0	0	0	0	0
3	3	5	d29	a357	subdominantinant	resident	0	0	0	0	0	0	0	0	0	0	0	0	0
3	3	5	d0	a359	subdominantinant	resident	12	2	8	1	1	0	21	3	5	4	9	357	39.6667
3	3	5	d2	a359	subdominantinant	resident	0	1	0	0	1	0	1	1	0	0	0	0	0
3	3	5	d27	a359	subdominantinant	resident	0	0	1	0	0	0	1	0	0	0	0	0	0
3	3	5	d29	a359	subdominantinant	resident	0	0	0	0	0	1	0	1	0	0	0	0	0
3	3	5	d0	a364	dominant	resident	19	6	12	1	3	3	34	10	2	1	3	33	11
3	3	5	d2	a364	dominant	resident	3	0	0	0	1	0	4	0	0	0	0	0	0
3	3	5	d27	a364	dominant	resident	0	0	0	0	0	0	0	0	0	0	0	0	0
3	3	5	d29	a364	dominant	resident	2	1	0	0	0	1	2	2	0	0	0	0	0
3	3	5	d0	a366	dominant	new	17	0	5	0	7	0	29	0	11	2	13	1047	80.5385
3	3	5	d2	a366	dominant	new	0	1	0	0	0	0	0	1	0	0	0	0	0
3	3	5	d0	a377	subdominantinant	new	2	11	1	5	1	1	4	17	1	0	1	4	4
3	3	5	d2	a377	subdominantinant	new	0	4	0	3	0	6	0	13	1	1	2	11.578	5.789
3	3	5	d27	a377	subdominantinant	new	2	1	1	2	1	0	4	3	0	0	0	0	0
3	3	5	d29	a377	subdominantinant	new	0	0	0	0	0	1	0	1	0	0	0	0	0
3	3	5	d0	a389	dominant	new	0	1	0	1	0	5	0	7	1	0	1	7	7
3	3	5	d2	a389	dominant	new	0	0	0	0	0	0	0	0	0	0	0	0	0
3	3	5	d27	a389	dominant	new	0	2	0	0	0	0	0	2	0	0	0	0	0
3	3	5	d29	a389	dominant	new	1	1	0	0	0	2	1	3	0	0	0	0	0
3	3	5	d0	a40	loser	resident	1	8	0	3	0	0	1	11	0	1	1	9	9
3	3	5	d2	a40	loser	resident	0	2	0	1	0	0	0	3	0	1	1	8.27477	8.27477
3	3	5	d27	a40	loser	resident	0	0	0	0	1	3	1	3	0	0	0	0	0
3	3	5	d29	a40	loser	resident	0	1	0	0	0	0	0	1	0	0	0	0	0
3	3	5	d0	a407	loser	new	1	5	0	1	0	2	1	8	0	1	1	14	14
3	3	5	d2	a407	loser	new	0	2	0	2	0	1	0	5	0	0	0	0	0
3	3	5	d27	a407	loser	new	2	4	0	0	2	1	4	5	0	0	0	0	0
3	3	5	d29	a407	loser	new	0	0	0	0	0	2	0	2	0	0	0	0	0
3	3	5	d0	a46	loser	new	0	6	1	0	0	2	1	8	0	0	1	25	25
3	3	5	d2	a46	loser	new	0	5	0	0	0	2	0	7	0	2	2	53.5154	26.7577
3	3	5	d27	a46	loser	new	0	1	0	0	0	2	0	3	0	0	0	0	0
3	3	5	d0	a48	subdominantinant	resident	2	7	0	1	0	0	2	8	1	1	2	15	7.5
3	3	5	d2	a48	subdominantinant	resident	1	4	1	0	0	1	2	5	0	0	0	0	0
3	3	5	d27	a48	subdominantinant	resident	1	1	0	0	0	1	1	2	0	0	0	0	0
3	3	5	d0	a55	avoider	resident	1	2	0	2	0	0	1	4	0	0	0	0	0
3	3	5	d2	a55	avoider	resident	1	0	0	0	0	0	1	0	0	0	0	0	0
3	3	5	d27	a55	avoider	resident	0	0	0	0	0	1	0	1	0	0	0	0	0
3	3	5	d29	a55	avoider	resident	1	0	0	0	0	0	1	0	0	0	0	0	0
3	3	5	d0	a66	avoider	resident	6	6	0	0	2	3	8	9	0	0	0	0	0
3	3	5	d2	a66	avoider	resident	8	1	1	0	1	0	10	1	0	0	0	0	0
3	3	5	d27	a66	avoider	resident	1	0	0	0	0	0	1	0	0	0	0	0	0
3	3	5	d29	a66	avoider	resident	1	0	0	1	0	1	1	2	0	0	0	0	0
3	3	5	d0	a70	loser	resident	1	5	1	0	0	1	2	6	0	1	1	32	32
3	3	5	d2	a70	loser	resident	1	0	1	0	0	1	2	1	0	0	0	0	0
3	3	6	d0	b10	dominant	resident	0	5	0	3	0	2	0	10	0	2	2	13.8803	6.94013
3	3	6	d2	b10	dominant	resident	0	0	0	0	0	0	0	0	0	0	0	0	0
3	3	6	d27	b10	dominant	resident	0	4	0	0	0	0	0	4	0	0	0	0	0
3	3	6	d0	b109	subdominantinant	resident	16	8	9	2	6	7	31	17	2	1	3	17.0167	5.67222
3	3	6	d2	b109	subdominantinant	resident	5	4	3	0	7	1	15	5	0	0	0	0	0
3	3	6	d27	b109	subdominantinant	resident	0	0	0	0	0	0	0	0	0	0	0	0	0
3	3	6	d0	b111	dominant	resident	4	6	0	5	0	1	4	12	1	2	3	44.1766	14.7255
3	3	6	d2	b111	dominant	resident	1	3	0	0	0	0	1	3	0	1	1	6.473	6.473
3	3	6	d27	b111	dominant	resident	0	0	0	0	0	0	0	0	0	0	0	0	0
3	3	6	d29	b111	dominant	resident	2	0	0	0	1	0	3	0	0	0	0	0	0
3	3	6	d0	b117	dominant	resident	1	2	3	2	1	0	5	4	0	2	2	29.6958	14.8479
3	3	6	d2	b117	dominant	resident	0	1	0	0	1	0	1	1	0	0	0	0	0
3	3	6	d27	b117	dominant	resident	0	4	0	0	0	1	0	5	0	0	0	0	0
3	3	6	d0	b118	avoider	resident	1	3	0	2	0	3	1	8	0	0	0	0	0
3	3	6	d2	b118	avoider	resident	0	1	0	2	0	0	0	3	0	0	0	0	0
3	3	6	d27	b118	avoider	resident	0	2	0	0	0	2	0	4	0	0	0	0	0
3	3	6	d29	b118	avoider	resident	2	2	0	0	0	2	2	4	0	0	0	0	0
3	3	6	d0	b121	dominant	resident	1	4	0	2	0	0	1	6	2	0	2	49.2842	24.6421
3	3	6	d2	b121	dominant	resident	0	0	1	0	0	1	1	1	0	0	0	0	0
3	3	6	d27	b121	dominant	resident	1	0	0	0	1	0	2	0	0	0	0	0	0
3	3	6	d29	b121	dominant	resident	0	0	0	0	0	0	0	0	0	0	0	0	0
3	3	6	d0	b122	dominant	resident	7	2	0	2	2	1	9	5	2	5	7	92.7241	13.2463
3	3	6	d2	b122	dominant	resident	2	2	1	0	1	0	4	2	0	0	0	0	0
3	3	6	d27	b122	dominant	resident	3	1	0	0	2	0	5	1	0	0	0	0	0
3	3	6	d29	b122	dominant	resident	0	0	1	1	2	0	3	1	0	0	0	0	0
3	3	6	d0	b124	dominant	resident	3	4	1	2	0	2	4	8	3	0	3	256.618	85.5393
3	3	6	d2	b124	dominant	resident	1	3	1	0	0	1	2	4	0	0	0	0	0
3	3	6	d27	b124	dominant	resident	2	2	0	0	2	1	4	3	0	0	0	0	0
3	3	6	d0	b129	loser	new	1	5	0	3	3	1	4	9	2	0	2	29.1953	14.5976
3	3	6	d2	b129	loser	new	0	2	0	0	0	2	0	4	1	0	1	26.1256	26.1256
3	3	6	d27	b129	loser	new	0	3	0	0	1	0	1	3	0	0	0	0	0
3	3	6	d29	b129	loser	new	0	0	0	0	1	2	1	2	0	0	0	0	0
3	3	6	d0	b132	avoider	resident	0	6	0	2	0	2	0	10	0	0	0	0	0
3	3	6	d2	b132	avoider	resident	0	1	0	0	0	0	0	1	0	0	0	0	0
3	3	6	d27	b132	avoider	resident	0	2	0	1	0	1	0	4	0	0	0	0	0
3	3	6	d29	b132	avoider	resident	0	0	0	0	0	0	0	0	0	0	0	0	0
3	3	6	d0	b133	avoider	resident	0	4	0	3	0	0	0	7	0	0	0	0	0
3	3	6	d2	b133	avoider	resident	1	1	0	1	0	1	1	3	0	0	0	0	0
3	3	6	d27	b133	avoider	resident	1	0	0	1	0	5	1	6	0	0	0	0	0
3	3	6	d0	b141	loser	new	0	10	1	2	0	2	1	14	1	4	5	50.3055	10.0611
3	3	6	d2	b141	loser	new	0	3	0	0	0	2	0	5	0	0	0	0	0
3	3	6	d27	b141	loser	new	0	0	0	0	0	0	0	0	0	0	0	0	0
3	3	6	d29	b141	loser	new	0	1	0	0	0	0	0	1	0	0	0	0	0
3	3	6	d0	b144	subdominantinant	resident	1	3	1	1	1	1	3	5	2	3	5	446.504	89.3008
3	3	6	d2	b144	subdominantinant	resident	1	0	0	0	1	0	2	0	1	1	2	13.9803	6.99017
3	3	6	d27	b144	subdominantinant	resident	0	0	0	0	0	0	0	0	0	0	0	0	0
3	3	6	d29	b144	subdominantinant	resident	0	2	0	0	2	0	2	2	0	0	0	0	0
3	3	6	d0	b145	loser	new	5	5	2	2	1	0	8	7	1	1	2	18.5181	9.25905
3	3	6	d2	b145	loser	new	0	0	0	0	0	2	0	2	0	0	0	0	0
3	3	6	d27	b145	loser	new	0	1	0	0	2	0	2	1	0	0	0	0	0
3	3	6	d29	b145	loser	new	1	0	0	0	0	0	1	0	0	0	0	0	0
3	3	6	d0	b148	loser	new	0	3	0	1	0	3	0	7	0	4	4	164.491	41.1228
3	3	6	d2	b148	loser	new	0	1	0	0	0	1	0	2	0	0	0	0	0
3	3	6	d27	b148	loser	new	1	0	0	0	0	0	1	0	0	0	0	0	0
3	3	6	d29	b148	loser	new	0	0	0	0	0	0	0	0	0	0	0	0	0
3	3	6	d0	b153	dominant	new	1	7	0	0	1	1	2	8	2	1	3	35.0009	11.667
3	3	6	d2	b153	dominant	new	0	0	0	0	0	0	0	0	0	0	0	0	0
3	3	6	d27	b153	dominant	new	0	1	0	0	0	0	0	1	0	0	0	0	0
3	3	6	d29	b153	dominant	new	2	0	0	1	1	0	3	1	0	0	0	0	0
3	3	6	d0	b161	dominant	resident	3	3	1	1	2	2	6	6	1	0	1	7.57408	7.57408
3	3	6	d2	b161	dominant	resident	0	0	0	1	0	2	0	3	0	0	0	0	0
3	3	6	d27	b161	dominant	resident	0	0	0	0	1	0	1	0	0	0	0	0	0
3	3	6	d0	b163	avoider	new	0	6	0	1	0	1	0	8	0	0	0	0	0
3	3	6	d2	b163	avoider	new	0	1	0	0	0	1	0	2	0	0	0	0	0
3	3	6	d27	b163	avoider	new	0	6	0	0	0	4	0	10	0	0	0	0	0
3	3	6	d29	b163	avoider	new	0	0	0	0	1	0	1	0	0	0	0	0	0
3	3	6	d0	b165	avoider	resident	2	9	0	2	1	4	3	15	0	0	0	0	0
3	3	6	d2	b165	avoider	resident	0	1	0	0	0	2	0	3	0	0	0	0	0
3	3	6	d27	b165	avoider	resident	0	1	0	0	3	4	3	5	0	0	0	0	0
3	3	6	d29	b165	avoider	resident	0	4	0	0	1	2	1	6	0	0	0	0	0
3	3	6	d0	b205	dominant	resident	14	1	4	0	5	0	23	1	2	1	3	72.9047	24.3016
3	3	6	d2	b205	dominant	resident	0	0	0	0	1	0	1	0	0	0	0	0	0
3	3	6	d27	b205	dominant	resident	1	0	0	0	0	0	1	0	0	0	0	0	0
3	3	6	d29	b205	dominant	resident	0	0	0	0	0	0	0	0	0	0	0	0	0
3	3	6	d0	b21	loser	resident	4	4	2	0	1	3	7	7	0	1	1	6.20608	6.20608
3	3	6	d2	b21	loser	resident	0	1	0	0	0	1	0	2	0	0	0	0	0
3	3	6	d27	b21	loser	resident	0	0	0	0	0	0	0	0	0	0	0	0	0
3	3	6	d29	b21	loser	resident	2	0	0	0	0	2	2	2	0	0	0	0	0
3	3	6	d0	b213	avoider	resident	1	3	0	0	0	1	1	4	0	0	0	0	0
3	3	6	d2	b213	avoider	resident	0	0	0	0	0	1	0	1	0	0	0	0	0
3	3	6	d27	b213	avoider	resident	0	0	1	0	1	1	2	1	0	0	0	0	0
3	3	6	d29	b213	avoider	resident	0	0	0	0	0	1	0	1	0	0	0	0	0
3	3	6	d0	b215	subdominantinant	resident	15	11	3	6	1	5	19	22	5	1	6	209.371	34.8952
3	3	6	d2	b215	subdominantinant	resident	15	4	2	1	1	1	18	6	0	0	0	0	0
3	3	6	d27	b215	subdominantinant	resident	1	0	0	0	1	0	2	0	0	0	0	0	0
3	3	6	d29	b215	subdominantinant	resident	0	0	0	0	0	0	0	0	0	0	0	0	0
3	3	6	d0	b230	subdominantinant	resident	3	6	0	7	1	2	4	15	0	3	3	55.7212	18.5737
3	3	6	d2	b230	subdominantinant	resident	0	1	0	0	2	2	2	3	0	0	0	0	0
3	3	6	d27	b230	subdominantinant	resident	0	1	0	0	0	0	0	1	0	0	0	0	0
3	3	6	d29	b230	subdominantinant	resident	0	0	0	0	0	1	0	1	0	0	0	0	0
3	3	6	d0	b231	dominant	resident	36	15	25	13	14	2	75	30	11	2	13	246.444	18.9572
3	3	6	d2	b231	dominant	resident	6	2	0	0	2	1	8	3	0	0	0	0	0
3	3	6	d27	b231	dominant	resident	0	0	0	0	0	0	0	0	0	0	0	0	0
3	3	6	d29	b231	dominant	resident	0	0	0	0	0	0	0	0	0	0	0	0	0
3	3	6	d0	b240	loser	resident	1	3	0	1	1	1	2	5	1	1	2	50.8191	25.4095
3	3	6	d2	b240	loser	resident	2	3	0	1	3	1	5	5	0	0	0	0	0
3	3	6	d0	b251	avoider	resident	1	9	0	1	0	3	1	13	0	0	0	0	0
3	3	6	d2	b251	avoider	resident	2	1	0	0	0	0	2	1	0	0	0	0	0
3	3	6	d27	b251	avoider	resident	0	0	0	0	0	0	0	0	0	0	0	0	0
3	3	6	d29	b251	avoider	resident	0	0	0	0	0	0	0	0	0	0	0	0	0
3	3	6	d0	b276	avoider	resident	0	10	0	1	0	2	0	13	0	0	0	0	0
3	3	6	d2	b276	avoider	resident	0	1	0	0	0	0	0	1	0	0	0	0	0
3	3	6	d27	b276	avoider	resident	1	4	0	2	2	4	3	10	0	0	0	0	0
3	3	6	d0	b29	subdominantinant	resident	2	7	1	4	0	2	3	13	1	1	2	11.0775	5.53876
3	3	6	d2	b29	subdominantinant	resident	3	7	0	0	0	3	3	10	0	0	0	0	0
3	3	6	d27	b29	subdominantinant	resident	1	0	0	1	0	0	1	1	0	0	0	0	0
3	3	6	d0	b291	subdominantinant	resident	11	9	4	8	1	3	16	20	3	1	4	21.0206	5.25515
3	3	6	d2	b291	subdominantinant	resident	6	3	0	0	2	2	8	5	0	0	0	0	0
3	3	6	d0	b295	subdominantinant	resident	1	10	0	5	0	5	1	20	0	2	2	72.8046	36.4023
3	3	6	d2	b295	subdominantinant	resident	2	2	1	1	1	1	4	4	0	0	0	0	0
3	3	6	d27	b295	subdominantinant	resident	0	0	0	0	0	0	0	0	0	0	0	0	0
3	3	6	d29	b295	subdominantinant	resident	0	0	0	0	0	0	0	0	0	0	0	0	0
3	3	6	d0	b296	loser	resident	9	8	4	1	4	2	17	11	2	1	3	37.3699	12.4566
3	3	6	d2	b296	loser	resident	2	4	0	2	0	1	2	7	0	0	0	0	0
3	3	6	d0	b298	dominant	resident	9	3	4	2	2	2	15	7	3	4	7	116.981	16.7116
3	3	6	d2	b298	dominant	resident	0	2	0	0	2	0	2	2	0	0	0	0	0
3	3	6	d27	b298	dominant	resident	2	1	0	0	2	0	4	1	0	0	0	0	0
3	3	6	d0	b303	loser	resident	2	1	3	1	0	0	5	2	2	0	2	9.57604	4.78802
3	3	6	d2	b303	loser	resident	2	0	1	0	0	0	3	0	0	0	0	0	0
3	3	6	d27	b303	loser	resident	1	1	0	0	1	0	2	1	0	0	0	0	0
3	3	6	d29	b303	loser	resident	1	0	0	0	1	1	2	1	0	0	0	0	0
3	3	6	d0	b309	avoider	resident	0	4	0	2	0	2	0	8	0	0	0	0	0
3	3	6	d2	b309	avoider	resident	0	4	0	0	0	1	0	5	0	0	0	0	0
3	3	6	d27	b309	avoider	resident	0	0	0	0	0	0	0	0	0	0	0	0	0
3	3	6	d29	b309	avoider	resident	0	0	0	0	0	0	0	0	0	0	0	0	0
3	3	6	d0	b31	loser	resident	3	1	2	1	2	0	7	2	0	2	2	47.0794	23.5397
3	3	6	d2	b31	loser	resident	1	0	0	0	1	0	2	0	0	0	0	0	0
3	3	6	d0	b310	subdominantinant	resident	6	8	1	2	1	1	8	11	3	1	4	73.105	18.2762
3	3	6	d2	b310	subdominantinant	resident	4	1	2	0	0	0	6	1	0	0	0	0	0
3	3	6	d27	b310	subdominantinant	resident	0	1	0	0	1	0	1	1	0	0	0	0	0
3	3	6	d29	b310	subdominantinant	resident	0	1	0	0	0	0	0	1	0	0	0	0	0
3	3	6	d0	b311	dominant	resident	17	8	24	1	9	1	50	10	4	4	8	227.487	28.4359
3	3	6	d2	b311	dominant	resident	4	1	4	0	0	0	8	1	0	0	0	0	0
3	3	6	d27	b311	dominant	resident	1	0	0	0	1	1	2	1	0	0	0	0	0
3	3	6	d29	b311	dominant	resident	0	2	0	0	1	0	1	2	0	0	0	0	0
3	3	6	d0	b312	loser	resident	18	6	10	2	9	1	37	9	1	0	1	4.40431	4.40431
3	3	6	d2	b312	loser	resident	1	0	1	0	1	0	3	0	0	0	0	0	0
3	3	6	d27	b312	loser	resident	0	0	0	0	1	1	1	1	0	0	0	0	0
3	3	6	d29	b312	loser	resident	1	0	0	0	0	1	1	1	0	0	0	0	0
3	3	6	d0	b313	avoider	resident	0	2	0	3	0	1	0	6	0	0	0	0	0
3	3	6	d2	b313	avoider	resident	0	8	0	1	0	1	0	10	0	0	0	0	0
3	3	6	d27	b313	avoider	resident	0	0	0	0	1	2	1	2	0	0	0	0	0
3	3	6	d0	b315	avoider	resident	1	7	0	5	0	2	1	14	0	0	0	0	0
3	3	6	d2	b315	avoider	resident	2	4	0	0	1	0	3	4	0	0	0	0	0
3	3	6	d27	b315	avoider	resident	1	0	1	0	0	0	2	0	0	0	0	0	0
3	3	6	d29	b315	avoider	resident	0	0	0	0	0	0	0	0	0	0	0	0	0
3	3	6	d0	b318	avoider	resident	0	2	1	1	0	0	1	3	0	0	0	0	0
3	3	6	d2	b318	avoider	resident	0	0	0	1	0	0	0	1	0	0	0	0	0
3	3	6	d27	b318	avoider	resident	0	0	0	0	0	0	0	0	0	0	0	0	0
3	3	6	d29	b318	avoider	resident	0	1	1	0	0	0	1	1	0	0	0	0	0
3	3	6	d0	b319	subdominantinant	resident	10	1	1	3	2	1	13	5	1	2	3	109.941	36.647
3	3	6	d2	b319	subdominantinant	resident	1	0	1	0	3	1	5	1	0	1	1	12.1452	12.1452
3	3	6	d27	b319	subdominantinant	resident	1	0	1	0	1	0	3	0	0	0	0	0	0
3	3	6	d29	b319	subdominantinant	resident	3	1	0	0	3	0	6	1	0	0	0	0	0
3	3	6	d0	b321	loser	resident	1	5	0	0	0	0	1	5	0	1	1	20.2865	20.2865
3	3	6	d2	b321	loser	resident	10	4	1	1	2	2	13	7	0	0	0	0	0
3	3	6	d27	b321	loser	resident	3	0	0	0	1	1	4	1	0	0	0	0	0
3	3	6	d0	b326	dominant	resident	0	1	0	2	1	0	1	3	0	0	0	0	0
3	3	6	d2	b326	dominant	resident	3	1	2	0	2	1	7	2	1	0	1	12.1452	12.1452
3	3	6	d27	b326	dominant	resident	0	0	0	0	0	0	0	0	0	0	0	0	0
3	3	6	d29	b326	dominant	resident	0	0	0	0	0	0	0	0	0	0	0	0	0
3	3	6	d0	b330	dominant	resident	4	7	0	3	2	2	6	12	2	1	3	64.1628	21.3876
3	3	6	d2	b330	dominant	resident	3	11	0	2	2	3	5	16	0	0	0	0	0
3	3	6	d27	b330	dominant	resident	0	0	0	0	0	1	0	1	0	0	0	0	0
3	3	6	d0	b332	dominant	resident	11	7	7	3	2	3	20	13	1	10	11	283.577	25.7798
3	3	6	d2	b332	dominant	resident	2	0	0	3	2	0	4	3	1	0	1	15.5486	15.5486
3	3	6	d27	b332	dominant	resident	0	0	0	0	0	0	0	0	0	0	0	0	0
3	3	6	d29	b332	dominant	resident	1	2	1	0	0	0	2	2	0	0	0	0	0
3	3	6	d0	b338	avoider	resident	0	1	0	2	0	1	0	4	0	0	0	0	0
3	3	6	d2	b338	avoider	resident	1	1	1	0	1	0	3	1	0	0	0	0	0
3	3	6	d27	b338	avoider	resident	10	0	0	0	4	0	14	0	0	0	0	0	0
3	3	6	d29	b338	avoider	resident	0	0	0	0	0	0	0	0	0	0	0	0	0
3	3	6	d0	b341	dominant	resident	3	1	0	2	0	1	3	4	3	2	5	300.222	60.0444
3	3	6	d2	b341	dominant	resident	3	0	1	0	0	1	4	1	0	0	0	0	0
3	3	6	d0	b342	dominant	resident	1	1	0	0	0	0	1	1	0	0	0	0	0
3	3	6	d2	b342	dominant	resident	1	4	0	0	0	0	1	4	0	1	1	26.1256	26.1256
3	3	6	d27	b342	dominant	resident	2	1	0	0	0	0	2	1	0	0	0	0	0
3	3	6	d29	b342	dominant	resident	0	0	0	0	0	0	0	0	0	0	0	0	0
3	3	6	d0	b352	dominant	resident	11	5	11	2	3	3	25	10	2	2	4	19.9529	4.98822
3	3	6	d2	b352	dominant	resident	5	2	0	0	3	2	8	4	0	0	0	0	0
3	3	6	d27	b352	dominant	resident	1	0	2	0	1	0	4	0	0	0	0	0	0
3	3	6	d29	b352	dominant	resident	2	0	0	0	1	2	3	2	0	0	0	0	0
3	3	6	d0	b357	subdominantinant	new	1	6	0	2	0	1	1	9	1	6	7	507.766	72.5381
3	3	6	d2	b357	subdominantinant	new	1	7	3	2	0	3	4	12	0	1	1	15.5486	15.5486
3	3	6	d0	b360	dominant	new	18	11	6	3	7	1	31	15	1	0	1	20.2865	20.2865
3	3	6	d2	b360	dominant	new	1	2	0	1	0	0	1	3	0	0	0	0	0
3	3	6	d27	b360	dominant	new	2	1	0	0	2	3	4	4	0	0	0	0	0
3	3	6	d29	b360	dominant	new	2	0	0	0	2	1	4	1	0	0	0	0	0
3	3	6	d0	b362	dominant	new	18	2	6	1	6	0	30	3	6	0	6	82.6168	13.7695
3	3	6	d2	b362	dominant	new	5	1	0	1	2	0	7	2	0	0	0	0	0
3	3	6	d0	b366	subdominantinant	new	3	2	0	0	0	3	3	5	2	1	3	29.7291	9.90971
3	3	6	d2	b366	subdominantinant	new	4	0	0	0	3	1	7	1	0	0	0	0	0
3	3	6	d27	b366	subdominantinant	new	0	0	0	0	0	1	0	1	0	0	0	0	0
3	3	6	d29	b366	subdominantinant	new	0	0	0	0	0	0	0	0	0	0	0	0	0
3	3	6	d0	b388	loser	new	5	2	0	2	0	2	5	6	1	0	1	17.8508	17.8508
3	3	6	d2	b388	loser	new	0	0	0	1	0	1	0	2	0	0	0	0	0
3	3	6	d27	b388	loser	new	0	2	0	0	1	2	1	4	0	0	0	0	0
3	3	6	d29	b388	loser	new	0	0	0	0	0	0	0	0	0	0	0	0	0
3	3	6	d0	b398	dominant	new	0	4	0	0	0	2	0	6	0	1	1	19.9424	19.9424
3	3	6	d2	b398	dominant	new	0	0	0	0	0	0	0	0	0	0	0	0	0
3	3	6	d27	b398	dominant	new	0	0	0	0	0	0	0	0	0	0	0	0	0
3	3	6	d29	b398	dominant	new	0	1	0	0	0	2	0	3	0	0	0	0	0
3	3	6	d0	b41	avoider	resident	0	7	0	0	0	2	0	9	0	0	0	0	0
3	3	6	d2	b41	avoider	resident	2	1	0	0	0	1	2	2	0	0	0	0	0
3	3	6	d27	b41	avoider	resident	0	0	0	0	0	0	0	0	0	0	0	0	0
3	3	6	d29	b41	avoider	resident	0	1	0	0	0	0	0	1	0	0	0	0	0
3	3	6	d0	b414	loser	new	1	2	1	0	1	0	3	2	1	1	2	158.888	79.4442
3	3	6	d2	b414	loser	new	3	0	0	0	1	0	4	0	0	0	0	0	0
3	3	6	d27	b414	loser	new	1	0	0	0	0	0	1	0	0	0	0	0	0
3	3	6	d0	b416	dominant	new	2	2	1	2	1	2	4	6	2	2	4	49.905	12.4763
3	3	6	d2	b416	dominant	new	2	1	0	1	0	0	2	2	1	0	1	7.50735	7.50735
3	3	6	d27	b416	dominant	new	0	2	0	0	0	4	0	6	0	0	0	0	0
3	3	6	d29	b416	dominant	new	0	2	0	1	0	2	0	5	0	0	0	0	0
3	3	6	d0	b52	loser	resident	2	7	1	2	1	0	4	9	1	0	1	34.4671	34.4671
3	3	6	d2	b52	loser	resident	0	2	0	0	0	2	0	4	0	0	0	0	0
3	3	6	d0	b6	subdominantinant	resident	1	5	0	2	0	0	1	7	2	0	2	144.806	72.4029
3	3	6	d2	b6	subdominantinant	resident	0	1	0	0	0	0	0	1	0	0	0	0	0
3	3	6	d27	b6	subdominantinant	resident	0	0	0	0	0	0	0	0	0	0	0	0	0
3	3	6	d29	b6	subdominantinant	resident	0	0	0	0	0	0	0	0	0	0	0	0	0
3	3	6	d0	b81	avoider	resident	1	3	0	0	0	1	1	4	0	0	0	0	0
3	3	6	d2	b81	avoider	resident	0	0	0	0	0	0	0	0	0	0	0	0	0
3	3	6	d27	b81	avoider	resident	0	0	0	0	0	1	0	1	0	0	0	0	0
3	3	6	d0	b89	dominant	resident	5	3	1	0	5	0	11	3	3	4	7	81.6028	11.6575
3	3	6	d2	b89	dominant	resident	0	1	0	0	1	0	1	1	0	0	0	0	0
3	3	6	d27	b89	dominant	resident	0	0	0	0	0	0	0	0	0	0	0	0	0
3	3	6	d29	b89	dominant	resident	0	0	0	0	0	0	0	0	0	0	0	0	0
3	3	6	d0	b92	dominant	resident	8	0	3	1	1	1	12	2	0	3	3	16.7163	5.57211
3	3	6	d2	b92	dominant	resident	0	0	0	0	1	1	1	1	0	0	0	0	0
3	3	6	d27	b92	dominant	resident	4	2	0	0	0	1	4	3	0	0	0	0	0
3	3	6	d29	b92	dominant	resident	0	0	0	0	0	0	0	0	0	0	0	0	0
3	3	6	d0	b98	loser	resident	10	1	3	3	1	0	14	4	2	0	2	10.21	5.105
3	3	6	d2	b98	loser	resident	1	1	0	0	1	1	2	2	0	0	0	0	0
3	3	6	d0	b99	loser	resident	2	4	0	9	0	3	2	16	0	2	2	13.4131	6.70657
3	3	6	d2	b99	loser	resident	0	1	0	3	0	1	0	5	0	0	0	0	0
3	3	6	d27	b99	loser	resident	0	1	0	0	1	0	1	1	0	0	0	0	0
3	3	6	d29	b99	loser	resident	2	1	0	0	2	0	4	1	0	0	0	0	0
4	3	7	d0	a100	subdominantinant	new	3	4	0	2	2	1	5	7	2	1	3	21.6879	7.22929
4	3	7	d2	a100	subdominantinant	new	1	3	0	1	1	1	2	5	1	1	2	5.90579	2.95289
4	3	7	d27	a100	subdominantinant	new	1	2	0	0	0	1	1	3	0	0	0	0	0
4	3	7	d29	a100	subdominantinant	new	0	2	0	0	1	0	1	2	0	0	0	0	0
4	3	7	d0	a101	dominant	resident	14	3	6	2	4	1	24	6	2	3	5	82.0136	16.4027
4	3	7	d2	a101	dominant	resident	0	0	0	0	0	0	0	0	0	0	0	0	0
4	3	7	d27	a101	dominant	resident	4	5	0	0	0	0	4	5	0	0	0	0	0
4	3	7	d29	a101	dominant	resident	2	2	0	0	4	1	6	3	0	0	0	0	0
4	3	7	d0	a104	dominant	resident	4	1	1	0	1	0	6	1	0	1	1	4.50441	4.50441
4	3	7	d2	a104	dominant	resident	0	0	0	0	0	0	0	0	0	0	0	0	0
4	3	7	d27	a104	dominant	resident	1	1	0	0	0	1	1	2	0	0	0	0	0
4	3	7	d29	a104	dominant	resident	1	0	0	0	2	0	3	0	0	0	0	0	0
4	3	7	d0	a105	loser	resident	3	3	1	3	1	0	5	6	1	1	2	32.4318	16.2159
4	3	7	d2	a105	loser	resident	2	0	0	0	3	1	5	1	0	0	0	0	0
4	3	7	d27	a105	loser	resident	0	0	0	1	1	0	1	1	0	0	0	0	0
4	3	7	d29	a105	loser	resident	0	3	0	0	0	0	0	3	0	0	0	0	0
4	3	7	d0	a110	subdominantinant	resident	1	5	1	1	1	0	3	6	1	2	3	50.6829	16.8943
4	3	7	d2	a110	subdominantinant	resident	0	0	0	0	0	0	0	0	0	0	0	0	0
4	3	7	d27	a110	subdominantinant	resident	0	0	0	0	0	0	0	0	0	0	0	0	0
4	3	7	d29	a110	subdominantinant	resident	3	1	1	0	3	0	7	1	0	0	0	0	0
4	3	7	d0	a114	loser	resident	2	2	0	1	0	0	2	3	0	1	1	76.308	76.308
4	3	7	d2	a114	loser	resident	0	3	1	0	2	1	3	4	0	1	1	5.105	5.105
4	3	7	d27	a114	loser	resident	0	0	0	0	0	0	0	0	0	0	0	0	0
4	3	7	d29	a114	loser	resident	0	0	0	1	0	1	0	2	0	0	0	0	0
4	3	7	d0	a115	avoider	resident	2	2	0	2	2	0	4	4	0	0	0	0	0
4	3	7	d2	a115	avoider	resident	2	0	0	0	1	4	3	4	0	0	0	0	0
4	3	7	d27	a115	avoider	resident	0	1	0	0	0	0	0	1	0	0	0	0	0
4	3	7	d29	a115	avoider	resident	1	0	0	0	2	4	3	4	0	0	0	0	0
4	3	7	d0	a116	avoider	resident	2	1	0	0	0	0	2	1	0	0	0	0	0
4	3	7	d2	a116	avoider	resident	1	0	0	0	1	0	2	0	0	0	0	0	0
4	3	7	d27	a116	avoider	resident	0	0	0	0	0	0	0	0	0	0	0	0	0
4	3	7	d29	a116	avoider	resident	0	0	0	0	0	0	0	0	0	0	0	0	0
4	3	7	d0	a121	avoider	resident	1	6	0	0	2	0	3	6	0	0	0	0	0
4	3	7	d2	a121	avoider	resident	0	3	0	0	1	1	1	4	0	0	0	0	0
4	3	7	d27	a121	avoider	resident	2	1	0	0	0	0	2	1	0	0	0	0	0
4	3	7	d29	a121	avoider	resident	1	0	0	0	0	0	1	0	0	0	0	0	0
4	3	7	d0	a124	dominant	resident	8	2	1	1	1	1	10	4	1	0	1	7.17369	7.17369
4	3	7	d2	a124	dominant	resident	3	0	2	1	0	5	5	6	1	0	1	4.97153	4.97153
4	3	7	d27	a124	dominant	resident	0	0	0	0	0	0	0	0	0	0	0	0	0
4	3	7	d29	a124	dominant	resident	2	1	0	0	3	1	5	2	0	0	0	0	0
4	3	7	d0	a133	avoider	resident	0	0	0	0	0	0	0	0	0	0	0	0	0
4	3	7	d2	a133	avoider	resident	0	0	0	0	0	0	0	0	0	0	0	0	0
4	3	7	d27	a133	avoider	resident	0	0	0	0	0	0	0	0	0	0	0	0	0
4	3	7	d29	a133	avoider	resident	0	0	0	0	0	0	0	0	0	0	0	0	0
4	3	7	d0	a134	dominant	resident	2	4	1	1	0	0	3	5	0	4	4	125.756	31.4391
4	3	7	d2	a134	dominant	resident	0	0	0	0	1	0	1	0	0	0	0	0	0
4	3	7	d27	a134	dominant	resident	2	1	0	0	0	1	2	2	0	0	0	0	0
4	3	7	d0	a135	avoider	resident	0	6	1	2	0	0	1	8	0	0	0	0	0
4	3	7	d2	a135	avoider	resident	0	10	0	1	0	1	0	12	0	0	0	0	0
4	3	7	d27	a135	avoider	resident	2	4	0	1	1	1	3	6	0	0	0	0	0
4	3	7	d29	a135	avoider	resident	0	1	0	0	0	1	0	2	0	0	0	0	0
4	3	7	d0	a139	loser	resident	5	3	1	3	0	0	6	6	0	0	0	0	0
4	3	7	d2	a139	loser	resident	2	0	0	0	2	0	4	0	1	0	1	36.3022	36.3022
4	3	7	d27	a139	loser	resident	0	1	0	0	0	0	0	1	0	0	0	0	0
4	3	7	d29	a139	loser	resident	0	0	0	0	0	0	0	0	0	0	0	0	0
4	3	7	d0	a140	subdominantinant	resident	0	3	0	2	0	1	0	6	0	2	2	18.8851	9.44257
4	3	7	d2	a140	subdominantinant	resident	0	2	0	0	3	1	3	3	0	0	0	0	0
4	3	7	d27	a140	subdominantinant	resident	0	0	0	0	0	0	0	0	0	0	0	0	0
4	3	7	d29	a140	subdominantinant	resident	2	1	0	0	0	2	2	3	0	0	0	0	0
4	3	7	d0	a142	dominant	resident	25	5	16	2	6	1	47	8	4	0	4	141.972	35.4931
4	3	7	d2	a142	dominant	resident	10	0	3	0	5	0	18	0	0	0	0	0	0
4	3	7	d27	a142	dominant	resident	0	1	0	0	0	0	0	1	0	0	0	0	0
4	3	7	d29	a142	dominant	resident	0	0	0	0	0	1	0	1	0	0	0	0	0
4	3	7	d0	a143	avoider	resident	1	2	0	1	1	2	2	5	0	0	0	0	0
4	3	7	d2	a143	avoider	resident	0	0	0	0	0	0	0	0	0	0	0	0	0
4	3	7	d27	a143	avoider	resident	3	1	0	0	0	1	3	2	0	0	0	0	0
4	3	7	d29	a143	avoider	resident	2	0	0	0	2	0	4	0	0	0	0	0	0
4	3	7	d0	a146	subdominantinant	resident	8	3	5	4	2	1	15	8	9	0	9	100.031	11.1146
4	3	7	d2	a146	subdominantinant	resident	0	1	0	0	0	0	0	1	0	0	0	0	0
4	3	7	d27	a146	subdominantinant	resident	0	0	0	0	1	0	1	0	0	0	0	0	0
4	3	7	d29	a146	subdominantinant	resident	0	0	0	0	0	0	0	0	0	0	0	0	0
4	3	7	d0	a148	avoider	resident	0	5	0	1	0	1	0	7	0	0	0	0	0
4	3	7	d2	a148	avoider	resident	0	1	0	1	0	0	0	2	0	0	0	0	0
4	3	7	d27	a148	avoider	resident	0	2	0	0	1	2	1	4	0	0	0	0	0
4	3	7	d29	a148	avoider	resident	0	0	2	0	0	4	2	4	0	0	0	0	0
4	3	7	d0	a149	dominant	resident	4	0	1	1	0	0	5	1	1	2	3	26.8596	8.95322
4	3	7	d2	a149	dominant	resident	0	0	0	0	0	0	0	0	0	0	0	0	0
4	3	7	d27	a149	dominant	resident	3	0	0	0	0	0	3	0	0	0	0	0	0
4	3	7	d29	a149	dominant	resident	5	1	0	0	4	2	9	3	0	0	0	0	0
4	3	7	d0	a201	avoider	new	0	0	0	2	0	0	0	2	0	0	0	0	0
4	3	7	d2	a201	avoider	new	0	2	0	0	0	0	0	2	0	0	0	0	0
4	3	7	d27	a201	avoider	new	0	0	0	0	0	0	0	0	0	0	0	0	0
4	3	7	d29	a201	avoider	new	1	0	0	0	1	3	2	3	0	0	0	0	0
4	3	7	d0	a202	dominant	resident	2	2	1	3	0	0	3	5	2	1	3	73.5386	24.5129
4	3	7	d2	a202	dominant	resident	1	0	2	0	0	1	3	1	0	0	0	0	0
4	3	7	d27	a202	dominant	resident	4	0	0	0	1	0	5	0	0	0	0	0	0
4	3	7	d29	a202	dominant	resident	2	0	0	0	3	0	5	0	0	0	0	0	0
4	3	7	d0	a21	loser	resident	0	6	0	4	0	1	0	11	1	0	1	25.0579	25.0579
4	3	7	d2	a21	loser	resident	0	3	0	0	0	0	0	3	0	0	0	0	0
4	3	7	d27	a21	loser	resident	1	4	0	0	0	0	1	4	0	0	0	0	0
4	3	7	d0	a214	avoider	resident	0	4	0	1	0	0	0	5	0	0	0	0	0
4	3	7	d2	a214	avoider	resident	2	0	0	1	0	1	2	2	0	0	0	0	0
4	3	7	d27	a214	avoider	resident	0	1	0	0	2	1	2	2	0	0	0	0	0
4	3	7	d29	a214	avoider	resident	0	3	0	0	1	1	1	4	0	0	0	0	0
4	3	7	d0	a219	subdominantinant	resident	3	2	0	3	0	0	3	5	3	2	5	615.97	123.194
4	3	7	d2	a219	subdominantinant	resident	0	0	0	1	0	0	0	1	0	0	0	0	0
4	3	7	d27	a219	subdominantinant	resident	0	0	0	0	1	0	1	0	0	0	0	0	0
4	3	7	d29	a219	subdominantinant	resident	0	0	0	0	0	0	0	0	0	0	0	0	0
4	3	7	d0	a221	subdominantinant	resident	12	8	6	4	1	1	19	13	2	0	2	24.9911	12.4956
4	3	7	d2	a221	subdominantinant	resident	6	0	3	1	0	2	9	3	0	1	1	11.578	11.578
4	3	7	d27	a221	subdominantinant	resident	1	1	0	0	0	0	1	1	0	0	0	0	0
4	3	7	d29	a221	subdominantinant	resident	1	0	0	0	3	0	4	0	0	0	0	0	0
4	3	7	d0	a223	avoider	resident	1	3	0	4	1	1	2	8	0	0	0	0	0
4	3	7	d2	a223	avoider	resident	1	2	1	1	3	4	5	7	0	0	0	0	0
4	3	7	d27	a223	avoider	resident	4	5	0	0	3	2	7	7	0	0	0	0	0
4	3	7	d29	a223	avoider	resident	5	4	0	0	4	3	9	7	0	0	0	0	0
4	3	7	d0	a229	dominant	resident	1	0	1	1	0	1	2	2	1	0	1	17.6506	17.6506
4	3	7	d2	a229	dominant	resident	0	0	0	0	0	0	0	0	0	0	0	0	0
4	3	7	d27	a229	dominant	resident	0	0	0	1	0	0	0	1	0	0	0	0	0
4	3	7	d29	a229	dominant	resident	0	3	0	0	1	1	1	4	0	0	0	0	0
4	3	7	d0	a230	dominant	resident	1	4	2	0	1	0	4	4	2	4	7	699.277	99.8967
4	3	7	d2	a230	dominant	resident	0	0	0	0	1	0	1	0	0	0	0	0	0
4	3	7	d27	a230	dominant	resident	0	0	0	0	0	0	0	0	0	0	0	0	0
4	3	7	d29	a230	dominant	resident	0	0	0	0	0	0	0	0	0	0	0	0	0
4	3	7	d0	a236	subdominantinant	new	7	3	4	1	2	0	13	4	7	2	9	566.355	62.9283
4	3	7	d2	a236	subdominantinant	new	2	1	2	0	1	1	5	2	0	1	1	4.97153	4.97153
4	3	7	d27	a236	subdominantinant	new	6	0	0	0	1	0	7	0	0	0	0	0	0
4	3	7	d29	a236	subdominantinant	new	0	0	0	0	1	0	1	0	0	0	0	0	0
4	3	7	d0	a237	avoider	resident	0	4	0	2	0	1	0	7	0	0	0	0	0
4	3	7	d2	a237	avoider	resident	1	0	0	1	0	0	1	1	0	0	0	0	0
4	3	7	d27	a237	avoider	resident	0	0	0	1	0	3	0	4	0	0	0	0	0
4	3	7	d29	a237	avoider	resident	0	0	0	0	0	0	0	0	0	0	0	0	0
4	3	7	d0	a241	avoider	resident	1	1	0	1	0	0	1	2	0	0	0	0	0
4	3	7	d2	a241	avoider	resident	0	1	0	2	0	0	0	3	0	0	0	0	0
4	3	7	d27	a241	avoider	resident	0	2	0	1	0	1	0	4	0	0	0	0	0
4	3	7	d29	a241	avoider	resident	2	4	0	0	0	4	2	8	0	0	0	0	0
4	3	7	d0	a255	dominant	resident	6	8	3	0	0	0	9	8	3	4	7	98.4298	14.0614
4	3	7	d2	a255	dominant	resident	1	3	1	0	1	0	3	3	0	1	1	3.00294	3.00294
4	3	7	d27	a255	dominant	resident	0	0	0	0	0	0	0	0	0	0	0	0	0
4	3	7	d29	a255	dominant	resident	0	1	0	0	1	0	1	1	0	0	0	0	0
4	3	7	d0	a258	dominant	new	1	2	1	4	0	0	2	6	5	3	8	420.578	52.5723
4	3	7	d2	a258	dominant	new	0	0	0	0	0	0	0	0	3	1	4	56.9558	14.2389
4	3	7	d27	a258	dominant	new	0	0	0	0	0	0	0	0	0	0	0	0	0
4	3	7	d29	a258	dominant	new	0	0	0	1	0	0	0	1	0	0	0	0	0
4	3	7	d0	a259	loser	resident	0	1	0	4	0	1	0	6	0	0	0	0	0
4	3	7	d2	a259	loser	resident	0	0	1	0	0	1	1	1	1	0	1	6.17271	6.17271
4	3	7	d27	a259	loser	resident	0	2	0	0	1	1	1	3	0	0	0	0	0
4	3	7	d29	a259	loser	resident	0	1	0	0	0	1	0	2	0	0	0	0	0
4	3	7	d0	a271	dominant	new	13	4	10	2	1	2	24	8	4	2	7	135.966	19.4238
4	3	7	d2	a271	dominant	new	5	6	6	1	2	3	13	10	2	2	4	37.4366	9.35916
4	3	7	d27	a271	dominant	new	0	3	0	0	0	1	0	4	0	0	0	0	0
4	3	7	d29	a271	dominant	new	1	9	0	0	0	2	1	11	0	0	0	0	0
4	3	7	d0	a274	avoider	resident	0	3	0	2	0	0	0	5	0	0	0	0	0
4	3	7	d2	a274	avoider	resident	1	4	0	0	1	0	2	4	0	0	0	0	0
4	3	7	d27	a274	avoider	resident	1	1	0	0	0	0	1	1	0	0	0	0	0
4	3	7	d29	a274	avoider	resident	1	0	1	0	3	1	5	1	0	0	0	0	0
4	3	7	d0	a277	avoider	new	1	1	0	2	0	0	1	3	0	0	0	0	0
4	3	7	d2	a277	avoider	new	0	4	0	0	0	1	0	5	0	0	0	0	0
4	3	7	d27	a277	avoider	new	0	0	0	0	0	3	0	3	0	0	0	0	0
4	3	7	d29	a277	avoider	new	0	1	0	0	0	1	0	2	0	0	0	0	0
4	3	7	d0	a279	loser	new	0	10	0	5	0	2	0	17	0	1	1	27.7605	27.7605
4	3	7	d2	a279	loser	new	4	4	0	3	0	1	4	8	0	1	1	17.2502	17.2502
4	3	7	d0	a281	subdominantinant	resident	1	5	0	2	0	5	1	12	0	2	2	7.74091	3.87045
4	3	7	d2	a281	subdominantinant	resident	2	3	2	2	2	2	6	7	3	1	4	75.0068	18.7517
4	3	7	d27	a281	subdominantinant	resident	1	5	0	0	0	2	1	7	0	0	0	0	0
4	3	7	d29	a281	subdominantinant	resident	0	5	0	0	1	1	1	6	0	0	0	0	0
4	3	7	d0	a283	avoider	resident	2	2	0	2	1	2	3	6	0	0	0	0	0
4	3	7	d2	a283	avoider	resident	1	0	1	0	0	0	2	0	0	0	0	0	0
4	3	7	d27	a283	avoider	resident	0	0	0	0	0	0	0	0	0	0	0	0	0
4	3	7	d29	a283	avoider	resident	0	0	0	0	0	0	0	0	0	0	0	0	0
4	3	7	d0	a285	subdominantinant	resident	14	4	9	1	2	0	25	5	1	2	3	26.3258	8.77525
4	3	7	d2	a285	subdominantinant	resident	1	1	1	0	1	1	3	2	0	1	1	6.6732	6.6732
4	3	7	d27	a285	subdominantinant	resident	8	0	0	0	1	1	9	1	0	0	0	0	0
4	3	7	d29	a285	subdominantinant	resident	1	0	0	0	0	1	1	1	0	0	0	0	0
4	3	7	d0	a288	loser	resident	1	5	0	0	0	2	1	7	1	0	1	2.93621	2.93621
4	3	7	d2	a288	loser	resident	0	2	0	1	0	1	0	4	0	0	0	0	0
4	3	7	d27	a288	loser	resident	2	1	0	0	3	0	5	1	0	0	0	0	0
4	3	7	d29	a288	loser	resident	0	0	0	0	1	0	1	0	0	0	0	0	0
4	3	7	d0	a289	avoider	resident	2	2	2	1	0	1	4	4	0	0	0	0	0
4	3	7	d2	a289	avoider	resident	0	1	0	0	0	0	0	1	0	0	0	0	0
4	3	7	d27	a289	avoider	resident	0	1	0	0	2	0	2	1	0	0	0	0	0
4	3	7	d29	a289	avoider	resident	0	0	0	0	0	0	0	0	0	0	0	0	0
4	3	7	d0	a290	dominant	resident	10	0	13	2	3	0	26	2	2	3	5	182.245	36.449
4	3	7	d2	a290	dominant	resident	4	0	0	1	2	1	6	2	0	0	0	0	0
4	3	7	d27	a290	dominant	resident	2	2	0	0	1	0	3	2	0	0	0	0	0
4	3	7	d29	a290	dominant	resident	1	2	0	0	0	0	1	2	0	0	0	0	0
4	3	7	d0	a291	dominant	resident	0	3	0	1	0	0	0	4	0	1	1	575.055	575.055
4	3	7	d2	a291	dominant	resident	0	0	0	0	0	0	0	0	0	0	0	0	0
4	3	7	d27	a291	dominant	resident	0	0	0	0	1	0	1	0	0	0	0	0	0
4	3	7	d29	a291	dominant	resident	1	1	0	0	2	1	3	2	0	0	0	0	0
4	3	7	d0	a292	loser	resident	0	7	0	5	0	0	0	12	0	0	0	0	0
4	3	7	d2	a292	loser	resident	3	2	0	0	0	1	3	3	1	1	2	13.4131	6.70657
4	3	7	d27	a292	loser	resident	0	0	0	0	0	2	0	2	0	0	0	0	0
4	3	7	d29	a292	loser	resident	1	1	0	0	0	1	1	2	0	0	0	0	0
4	3	7	d0	a297	avoider	resident	0	4	0	2	0	1	0	7	0	0	0	0	0
4	3	7	d2	a297	avoider	resident	1	1	0	1	0	1	1	3	0	0	0	0	0
4	3	7	d27	a297	avoider	resident	1	4	0	0	1	3	2	7	0	0	0	0	0
4	3	7	d29	a297	avoider	resident	2	2	0	0	0	4	2	6	0	0	0	0	0
4	3	7	d0	a299	dominant	resident	29	6	16	2	5	1	50	9	7	7	14	643.697	45.9783
4	3	7	d2	a299	dominant	resident	2	1	1	0	3	0	6	1	0	1	1	12.3788	12.3788
4	3	7	d27	a299	dominant	resident	6	0	0	0	1	0	7	0	0	0	0	0	0
4	3	7	d29	a299	dominant	resident	0	2	0	0	3	0	3	2	0	0	0	0	0
4	3	7	d0	a302	avoider	resident	0	6	0	2	0	2	0	10	0	0	0	0	0
4	3	7	d2	a302	avoider	resident	3	3	1	0	2	2	6	5	0	0	0	0	0
4	3	7	d27	a302	avoider	resident	0	2	0	0	0	0	0	2	0	0	0	0	0
4	3	7	d29	a302	avoider	resident	0	0	0	0	1	0	1	0	0	0	0	0	0
4	3	7	d0	a306	loser	resident	1	3	1	4	1	1	3	8	0	1	1	17.6506	17.6506
4	3	7	d2	a306	loser	resident	1	2	0	1	2	2	3	5	1	0	1	3.47006	3.47006
4	3	7	d27	a306	loser	resident	1	1	0	0	2	3	3	4	0	0	0	0	0
4	3	7	d29	a306	loser	resident	1	2	0	1	2	0	3	3	0	0	0	0	0
4	3	7	d0	a319	avoider	new	0	0	0	0	0	0	0	0	0	0	0	0	0
4	3	7	d2	a319	avoider	new	0	0	0	0	0	0	0	0	0	0	0	0	0
4	3	7	d27	a319	avoider	new	0	0	0	0	0	0	0	0	0	0	0	0	0
4	3	7	d29	a319	avoider	new	0	0	0	0	0	0	0	0	0	0	0	0	0
4	3	7	d0	a319b	subdominantinant	new	3	3	5	1	0	0	8	4	1	4	5	200.73	40.1459
4	3	7	d2	a319b	subdominantinant	new	2	8	0	4	0	0	2	12	1	2	3	9.17565	3.05855
4	3	7	d0	a32	dominant	new	0	3	0	0	1	2	1	5	1	7	8	277.705	34.7131
4	3	7	d2	a32	dominant	new	1	1	1	0	0	4	2	5	0	0	0	0	0
4	3	7	d27	a32	dominant	new	3	0	0	0	4	0	7	0	0	0	0	0	0
4	3	7	d29	a32	dominant	new	2	1	0	0	0	0	2	1	0	0	0	0	0
4	3	7	d0	a320	dominant	new	1	0	0	0	2	0	3	0	1	3	4	162.826	40.7065
4	3	7	d2	a320	dominant	new	2	1	0	1	0	2	2	4	0	1	1	34.8675	34.8675
4	3	7	d27	a320	dominant	new	1	1	0	0	1	2	2	3	0	0	0	0	0
4	3	7	d29	a320	dominant	new	6	2	0	0	3	3	9	5	0	0	0	0	0
4	3	7	d0	a325	dominant	resident	1	1	0	3	1	0	2	4	0	0	0	0	0
4	3	7	d2	a325	dominant	resident	0	0	0	0	0	2	0	2	1	0	1	5.105	5.105
4	3	7	d27	a325	dominant	resident	1	2	0	0	0	0	1	2	0	0	0	0	0
4	3	7	d29	a325	dominant	resident	0	0	0	0	0	2	0	2	0	0	0	0	0
4	3	7	d0	a339	dominant	new	4	3	1	2	4	2	9	7	1	1	2	22.8891	11.4445
4	3	7	d2	a339	dominant	new	2	6	0	0	1	2	3	8	0	1	1	15.5819	15.5819
4	3	7	d27	a339	dominant	new	0	3	0	0	2	1	2	4	0	0	0	0	0
4	3	7	d29	a339	dominant	new	1	0	0	1	0	4	1	5	0	0	0	0	0
4	3	7	d0	a340	loser	new	2	3	1	2	0	1	3	6	1	0	1	54.4199	54.4199
4	3	7	d2	a340	loser	new	1	2	0	1	1	5	2	8	0	0	0	0	0
4	3	7	d27	a340	loser	new	2	4	2	0	3	9	7	13	0	0	0	0	0
4	3	7	d29	a340	loser	new	0	1	0	0	0	0	0	1	0	0	0	0	0
4	3	7	d0	a348	subdominantinant	resident	0	7	2	1	0	0	2	8	4	3	7	95.7605	13.6801
4	3	7	d2	a348	subdominantinant	resident	1	0	0	1	2	0	3	1	0	0	1	13.4465	13.4465
4	3	7	d27	a348	subdominantinant	resident	2	1	0	0	2	2	4	3	0	0	0	0	0
4	3	7	d29	a348	subdominantinant	resident	1	2	0	0	0	0	1	2	0	0	0	0	0
4	3	7	d0	a353	subdominantinant	resident	9	5	1	3	1	2	11	10	2	3	5	128.092	25.6184
4	3	7	d2	a353	subdominantinant	resident	2	2	0	0	0	2	2	4	0	0	0	0	0
4	3	7	d27	a353	subdominantinant	resident	1	2	0	0	0	0	1	2	0	0	0	0	0
4	3	7	d29	a353	subdominantinant	resident	2	2	0	0	2	1	4	3	0	0	0	0	0
4	3	7	d0	a363	dominant	resident	0	3	0	0	1	0	1	3	0	0	0	0	0
4	3	7	d2	a363	dominant	resident	0	1	0	1	0	1	0	3	1	0	1	10.6771	10.6771
4	3	7	d27	a363	dominant	resident	0	0	0	0	0	0	0	0	0	0	0	0	0
4	3	7	d29	a363	dominant	resident	0	1	0	0	0	0	0	1	0	0	0	0	0
4	3	7	d0	a368	subdominantinant	resident	6	2	1	2	0	0	7	4	2	2	4	723.308	180.827
4	3	7	d2	a368	subdominantinant	resident	2	0	1	0	0	3	3	3	0	1	1	4.03729	4.03729
4	3	7	d27	a368	subdominantinant	resident	3	1	1	0	1	0	5	1	0	0	0	0	0
4	3	7	d29	a368	subdominantinant	resident	4	1	0	0	0	0	4	1	0	0	0	0	0
4	3	7	d0	a378	avoider	resident	1	1	1	1	0	1	2	3	0	0	0	0	0
4	3	7	d2	a378	avoider	resident	7	0	2	2	9	0	18	2	0	0	0	0	0
4	3	7	d27	a378	avoider	resident	1	2	0	0	2	0	3	2	0	0	0	0	0
4	3	7	d29	a378	avoider	resident	2	4	0	0	2	1	4	5	0	0	0	0	0
4	3	7	d0	a379	dominant	resident	1	3	1	3	1	2	3	8	1	1	2	18.8184	9.40921
4	3	7	d2	a379	dominant	resident	0	3	0	0	0	0	0	3	0	1	1	3.47006	3.47006
4	3	7	d27	a379	dominant	resident	0	0	0	0	1	0	1	0	0	0	0	0	0
4	3	7	d29	a379	dominant	resident	6	2	0	0	4	3	10	5	0	0	0	0	0
4	3	7	d0	a380	avoider	resident	0	7	0	3	0	3	0	13	0	0	0	0	0
4	3	7	d2	a380	avoider	resident	5	0	2	0	2	1	9	1	0	0	0	0	0
4	3	7	d27	a380	avoider	resident	1	1	0	0	1	0	2	1	0	0	0	0	0
4	3	7	d29	a380	avoider	resident	0	0	0	0	0	1	0	1	0	0	0	0	0
4	3	7	d0	a382	subdominantinant	resident	7	12	4	2	1	2	12	16	0	1	1	12.6457	12.6457
4	3	7	d2	a382	subdominantinant	resident	3	4	1	0	1	0	5	4	1	1	2	14.8812	7.44062
4	3	7	d27	a382	subdominantinant	resident	1	6	0	0	2	3	3	9	0	0	0	0	0
4	3	7	d29	a382	subdominantinant	resident	0	0	0	0	1	0	1	0	0	0	0	0	0
4	3	7	d0	a390	avoider	resident	1	3	0	1	0	1	1	5	0	0	0	0	0
4	3	7	d2	a390	avoider	resident	0	1	0	1	0	0	0	2	0	0	0	0	0
4	3	7	d27	a390	avoider	resident	0	3	0	0	2	2	2	5	0	0	0	0	0
4	3	7	d29	a390	avoider	resident	0	0	0	0	0	2	0	2	0	0	0	0	0
4	3	7	d0	a395	loser	resident	5	6	5	1	2	1	12	8	1	0	1	12.5456	12.5456
4	3	7	d2	a395	loser	resident	1	9	2	0	3	1	6	10	0	0	0	0	0
4	3	7	d27	a395	loser	resident	1	1	0	0	2	2	3	3	0	0	0	0	0
4	3	7	d29	a395	loser	resident	1	1	0	0	0	1	1	2	0	0	0	0	0
4	3	7	d0	a396	loser	resident	1	4	0	1	1	1	2	6	0	1	1	3.70363	3.70363
4	3	7	d2	a396	loser	resident	4	1	0	0	0	0	4	1	0	0	0	0	0
4	3	7	d27	a396	loser	resident	0	0	0	0	0	0	0	0	0	0	0	0	0
4	3	7	d29	a396	loser	resident	0	2	0	0	1	1	1	3	0	0	0	0	0
4	3	7	d0	a4	avoider	new	0	3	0	3	0	3	0	9	0	0	0	0	0
4	3	7	d2	a4	avoider	new	0	0	0	0	0	0	0	0	0	0	0	0	0
4	3	7	d27	a4	avoider	new	0	0	0	0	0	0	0	0	0	0	0	0	0
4	3	7	d29	a4	avoider	new	1	0	0	0	1	0	2	0	0	0	0	0	0
4	3	7	d0	a400	avoider	resident	0	3	0	1	0	2	0	6	0	0	0	0	0
4	3	7	d2	a400	avoider	resident	4	3	1	0	1	1	6	4	0	0	0	0	0
4	3	7	d27	a400	avoider	resident	0	0	1	0	2	0	3	0	0	0	0	0	0
4	3	7	d0	a403	avoider	resident	0	0	0	2	0	0	0	2	0	0	0	0	0
4	3	7	d2	a403	avoider	resident	3	2	1	0	1	1	5	3	0	0	0	0	0
4	3	7	d27	a403	avoider	resident	2	0	0	0	0	0	2	0	0	0	0	0	0
4	3	7	d29	a403	avoider	resident	0	0	0	0	0	0	0	0	0	0	0	0	0
4	3	7	d0	a413	avoider	resident	2	7	0	4	0	2	2	13	0	0	0	0	0
4	3	7	d2	a413	avoider	resident	1	0	0	0	1	0	2	0	0	0	0	0	0
4	3	7	d27	a413	avoider	resident	0	0	0	0	0	0	0	0	0	0	0	0	0
4	3	7	d29	a413	avoider	resident	1	0	0	0	0	1	1	1	0	0	0	0	0
4	3	7	d0	a70	loser	new	1	0	1	1	1	0	3	1	1	0	1	5.07163	5.07163
4	3	7	d2	a70	loser	new	0	0	0	1	0	0	0	1	0	0	0	0	0
4	3	7	d27	a70	loser	new	0	0	0	0	0	0	0	0	0	0	0	0	0
4	3	7	d29	a70	loser	new	0	0	0	0	0	1	0	1	0	0	0	0	0
4	3	7	d0	a75	loser	new	3	2	0	0	0	0	3	2	2	0	2	154.017	77.0087
4	3	7	d2	a75	loser	new	0	0	0	0	0	0	0	0	1	0	1	11.578	11.578
4	3	7	d27	a75	loser	new	0	1	0	0	0	0	0	1	0	0	0	0	0
4	3	7	d29	a75	loser	new	1	1	0	0	0	2	1	3	0	0	0	0	0
4	3	7	d0	a79	subdominantinant	resident	2	1	1	1	0	0	3	2	1	3	4	131.562	32.8905
4	3	7	d2	a79	subdominantinant	resident	1	2	0	0	0	0	1	2	0	0	0	0	0
4	3	7	d27	a79	subdominantinant	resident	3	1	0	0	0	1	3	2	0	0	0	0	0
4	3	7	d29	a79	subdominantinant	resident	2	1	0	0	2	2	4	3	0	0	0	0	0
4	3	7	d0	a81	loser	resident	2	0	1	2	0	1	3	3	0	1	1	10.4102	10.4102
4	3	7	d2	a81	loser	resident	1	0	0	3	0	0	1	3	0	0	0	0	0
4	3	7	d27	a81	loser	resident	0	0	0	0	0	0	0	0	0	0	0	0	0
4	3	7	d29	a81	loser	resident	0	0	0	1	0	0	0	1	0	0	0	0	0
4	3	7	d0	a84	subdominantinant	new	0	5	3	4	0	2	3	11	3	4	7	206.102	29.4432
4	3	7	d2	a84	subdominantinant	new	6	4	1	4	1	4	8	12	1	1	2	29.5623	14.7812
4	3	7	d27	a84	subdominantinant	new	0	0	0	0	1	0	1	0	0	0	0	0	0
4	3	7	d29	a84	subdominantinant	new	3	1	0	0	0	2	3	3	0	0	0	0	0
4	3	7	d0	a86	dominant	resident	5	3	2	0	2	1	9	4	2	3	5	72.9715	14.5943
4	3	7	d2	a86	dominant	resident	1	2	0	1	0	0	1	3	0	0	0	0	0
4	3	7	d27	a86	dominant	resident	0	0	1	0	0	0	1	0	0	0	0	0	0
4	3	7	d29	a86	dominant	resident	0	0	0	0	0	0	0	0	0	0	0	0	0
4	3	7	d0	a88	loser	new	8	3	9	1	1	2	18	6	4	0	4	24.5574	6.13935
4	3	7	d2	a88	loser	new	0	0	0	1	1	1	1	2	1	0	1	12.3788	12.3788
4	3	8	d0	b116	subdominantinant	resident	2	3	0	6	1	0	3	9	0	2	2	25.2247	12.6123
4	3	8	d2	b116	subdominantinant	resident	0	3	0	2	0	4	0	9	0	0	0	0	0
4	3	8	d27	b116	subdominantinant	resident	0	6	0	1	0	1	0	8	0	0	0	0	0
4	3	8	d29	b116	subdominantinant	resident	0	0	0	1	0	0	0	1	0	0	0	0	0
4	3	8	d0	b140	avoider	resident	2	2	0	3	0	3	2	8	0	0	0	0	0
4	3	8	d2	b140	avoider	resident	0	4	0	1	0	2	0	7	0	0	0	0	0
4	3	8	d27	b140	avoider	resident	0	2	0	0	0	0	0	2	0	0	0	0	0
4	3	8	d29	b140	avoider	resident	0	0	0	0	0	0	0	0	0	0	0	0	0
4	3	8	d0	b150	loser	resident	2	9	0	3	1	0	3	12	0	0	1	50	50
4	3	8	d2	b150	loser	resident	1	9	2	1	0	2	3	12	0	0	0	0	0
4	3	8	d27	b150	loser	resident	2	4	0	0	0	2	2	6	0	0	0	0	0
4	3	8	d29	b150	loser	resident	0	1	0	0	0	0	0	1	0	0	0	0	0
4	3	8	d0	b152	loser	new	0	3	1	0	0	1	1	4	0	1	1	8.10794	8.10794
4	3	8	d2	b152	loser	new	0	7	0	3	0	1	0	11	0	0	0	0	0
4	3	8	d27	b152	loser	new	0	2	0	0	1	1	1	3	0	0	0	0	0
4	3	8	d29	b152	loser	new	0	0	0	0	0	4	0	4	0	0	0	0	0
4	3	8	d0	b154	subdominantinant	new	3	12	0	10	1	1	4	23	1	2	3	57.4562	19.1521
4	3	8	d2	b154	subdominantinant	new	0	1	0	0	0	0	0	1	0	0	0	0	0
4	3	8	d27	b154	subdominantinant	new	0	0	0	0	0	0	0	0	0	0	0	0	0
4	3	8	d0	b164	subdominantinant	resident	11	5	2	3	1	0	14	8	4	3	8	137.822	17.2278
4	3	8	d2	b164	subdominantinant	resident	0	2	2	0	0	0	2	2	0	0	0	0	0
4	3	8	d27	b164	subdominantinant	resident	0	0	0	0	0	0	0	0	0	0	0	0	0
4	3	8	d29	b164	subdominantinant	resident	3	1	0	0	0	0	3	1	0	0	0	0	0
4	3	8	d0	b166	dominant	resident	16	3	3	4	4	1	23	8	0	1	1	1.70167	1.70167
4	3	8	d2	b166	dominant	resident	30	4	14	0	7	1	51	5	0	0	0	0	0
4	3	8	d27	b166	dominant	resident	1	0	0	0	0	0	1	0	0	0	0	0	0
4	3	8	d29	b166	dominant	resident	0	0	0	0	0	0	0	0	0	0	0	0	0
4	3	8	d0	b168	subdominantinant	resident	6	2	0	4	0	0	6	6	3	2	6	421.397	70.2329
4	3	8	d2	b168	subdominantinant	resident	7	15	1	2	2	2	10	19	0	0	0	0	0
4	3	8	d27	b168	subdominantinant	resident	0	0	0	0	1	1	1	1	0	0	0	0	0
4	3	8	d29	b168	subdominantinant	resident	0	2	0	0	0	0	0	2	0	0	0	0	0
4	3	8	d0	b177	dominant	resident	12	7	6	0	0	2	18	9	2	3	5	129.907	25.9814
4	3	8	d2	b177	dominant	resident	8	4	2	2	3	0	13	6	0	0	0	0	0
4	3	8	d27	b177	dominant	resident	1	3	0	0	0	3	1	6	0	0	0	0	0
4	3	8	d29	b177	dominant	resident	1	3	0	0	1	2	2	5	0	0	0	0	0
4	3	8	d0	b181	avoider	resident	1	10	0	3	0	3	1	16	0	0	0	0	0
4	3	8	d2	b181	avoider	resident	4	10	0	3	2	1	6	14	0	0	0	0	0
4	3	8	d27	b181	avoider	resident	0	0	0	0	0	0	0	0	0	0	0	0	0
4	3	8	d29	b181	avoider	resident	0	0	0	0	0	0	0	0	0	0	0	0	0
4	3	8	d0	b187	dominant	resident	3	3	7	1	0	1	10	5	1	2	3	27.3935	9.13116
4	3	8	d2	b187	dominant	resident	10	3	4	0	1	1	15	4	0	0	0	0	0
4	3	8	d27	b187	dominant	resident	7	1	0	1	0	0	7	2	0	0	0	0	0
4	3	8	d29	b187	dominant	resident	1	1	0	0	1	2	2	3	0	0	0	0	0
4	3	8	d0	b188	avoider	resident	1	8	1	2	0	2	2	12	0	0	0	0	0
4	3	8	d2	b188	avoider	resident	0	2	2	1	0	0	2	3	0	0	0	0	0
4	3	8	d27	b188	avoider	resident	0	0	2	1	0	1	2	2	0	0	0	0	0
4	3	8	d29	b188	avoider	resident	2	1	0	0	1	2	3	3	0	0	0	0	0
4	3	8	d0	b192	loser	new	0	2	2	2	0	1	2	5	0	1	1	8.74189	8.74189
4	3	8	d2	b192	loser	new	1	7	0	3	0	2	1	12	0	0	0	0	0
4	3	8	d27	b192	loser	new	1	1	0	1	0	1	1	3	0	0	0	0	0
4	3	8	d29	b192	loser	new	0	0	0	0	0	0	0	0	0	0	0	0	0
4	3	8	d0	b194	subdominantinant	resident	7	4	0	3	0	0	7	7	1	3	4	56.5888	14.1472
4	3	8	d2	b194	subdominantinant	resident	0	0	0	0	0	0	0	0	0	0	0	0	0
4	3	8	d27	b194	subdominantinant	resident	1	0	0	0	0	0	1	0	0	0	0	0	0
4	3	8	d29	b194	subdominantinant	resident	2	1	0	1	1	1	3	3	0	0	0	0	0
4	3	8	d0	b196	dominant	new	4	11	7	5	0	0	11	16	7	7	15	223.986	14.9324
4	3	8	d2	b196	dominant	new	0	1	0	1	0	0	0	2	0	0	0	0	0
4	3	8	d27	b196	dominant	new	0	0	0	0	1	0	1	0	0	0	0	0	0
4	3	8	d29	b196	dominant	new	0	1	0	1	0	0	0	2	0	0	0	0	0
4	3	8	d0	b197	loser	resident	0	7	1	1	0	1	1	9	1	0	1	7.10696	7.10696
4	3	8	d2	b197	loser	resident	4	7	3	0	2	3	9	10	0	0	0	0	0
4	3	8	d27	b197	loser	resident	0	3	0	0	1	0	1	3	0	0	0	0	0
4	3	8	d29	b197	loser	resident	0	1	0	0	0	0	0	1	0	0	0	0	0
4	3	8	d0	b198	avoider	resident	2	2	1	1	0	0	3	3	0	0	0	0	0
4	3	8	d2	b198	avoider	resident	0	0	1	0	0	0	1	0	0	0	0	0	0
4	3	8	d27	b198	avoider	resident	0	1	0	1	1	0	1	2	0	0	0	0	0
4	3	8	d29	b198	avoider	resident	1	2	0	0	1	0	2	2	0	0	0	0	0
4	3	8	d0	b203	dominant	resident	0	3	1	1	0	0	1	4	2	1	3	33.6125	11.2042
4	3	8	d2	b203	dominant	resident	4	3	0	0	1	2	5	5	0	0	0	0	0
4	3	8	d27	b203	dominant	resident	0	0	0	0	0	0	0	0	0	0	0	0	0
4	3	8	d29	b203	dominant	resident	0	0	0	0	0	0	0	0	0	0	0	0	0
4	3	8	d0	b210	loser	resident	1	3	0	2	1	1	2	6	0	1	1	4.67124	4.67124
4	3	8	d2	b210	loser	resident	2	5	0	0	1	1	3	6	0	0	0	0	0
4	3	8	d27	b210	loser	resident	0	1	0	0	0	0	0	1	0	0	0	0	0
4	3	8	d29	b210	loser	resident	0	3	0	0	1	2	1	5	0	0	0	0	0
4	3	8	d0	b216	subdominantinant	new	23	12	8	3	5	1	36	16	5	1	6	68.6339	11.439
4	3	8	d2	b216	subdominantinant	new	0	0	0	0	0	0	0	0	0	0	0	0	0
4	3	8	d27	b216	subdominantinant	new	3	4	0	2	3	3	6	9	0	0	0	0	0
4	3	8	d0	b220	avoider	resident	0	2	0	3	0	2	0	7	0	0	0	0	0
4	3	8	d2	b220	avoider	resident	1	3	1	1	0	1	2	5	0	0	0	0	0
4	3	8	d27	b220	avoider	resident	1	3	0	0	0	1	1	4	0	0	0	0	0
4	3	8	d29	b220	avoider	resident	2	9	0	1	1	6	3	16	0	0	0	0	0
4	3	8	d0	b222	subdominantinant	resident	1	3	1	2	0	0	2	5	0	3	4	44.0765	11.0191
4	3	8	d2	b222	subdominantinant	resident	3	1	0	1	2	0	5	2	0	0	0	0	0
4	3	8	d27	b222	subdominantinant	resident	12	5	0	0	8	2	20	7	0	0	0	0	0
4	3	8	d29	b222	subdominantinant	resident	6	0	0	0	5	1	11	1	0	0	0	0	0
4	3	8	d0	b226	avoider	resident	1	11	0	4	0	3	1	18	0	0	0	0	0
4	3	8	d2	b226	avoider	resident	0	3	0	0	0	1	0	4	0	0	0	0	0
4	3	8	d27	b226	avoider	resident	0	0	0	1	0	0	0	1	0	0	0	0	0
4	3	8	d29	b226	avoider	resident	0	0	0	0	0	0	0	0	0	0	0	0	0
4	3	8	d0	b232	avoider	resident	1	3	0	3	0	0	1	6	0	0	0	0	0
4	3	8	d2	b232	avoider	resident	0	2	0	1	0	0	0	3	0	0	0	0	0
4	3	8	d27	b232	avoider	resident	2	1	0	1	7	3	9	5	0	0	0	0	0
4	3	8	d29	b232	avoider	resident	0	2	0	0	1	0	1	2	0	0	0	0	0
4	3	8	d0	b236	dominant	resident	4	6	2	5	0	1	6	12	0	2	2	44.1432	22.0716
4	3	8	d2	b236	dominant	resident	0	1	0	0	0	1	0	2	0	0	0	0	0
4	3	8	d27	b236	dominant	resident	0	1	0	0	0	0	0	1	0	0	0	0	0
4	3	8	d29	b236	dominant	resident	0	0	0	1	0	0	0	1	0	0	0	0	0
4	3	8	d0	b238	subdominantinant	resident	5	2	2	3	0	0	7	5	5	5	10	180.744	18.0744
4	3	8	d2	b238	subdominantinant	resident	1	0	1	0	0	0	2	0	0	0	0	0	0
4	3	8	d27	b238	subdominantinant	resident	0	0	0	0	0	0	0	0	0	0	0	0	0
4	3	8	d0	b240	loser	new	2	2	0	0	0	0	2	2	0	1	2	19.1188	9.55938
4	3	8	d2	b240	loser	new	4	0	0	1	1	1	5	2	0	0	0	0	0
4	3	8	d27	b240	loser	new	1	6	0	0	1	4	2	10	0	0	0	0	0
4	3	8	d29	b240	loser	new	0	1	0	0	0	0	0	1	0	0	0	0	0
4	3	8	d0	b244	subdominantinant	resident	11	7	5	2	3	0	19	9	3	1	4	279.54	69.8851
4	3	8	d2	b244	subdominantinant	resident	2	0	0	2	0	0	2	2	0	0	0	0	0
4	3	8	d27	b244	subdominantinant	resident	1	0	0	0	0	0	1	0	0	0	0	0	0
4	3	8	d29	b244	subdominantinant	resident	2	1	0	1	1	1	3	3	0	0	0	0	0
4	3	8	d0	b245	dominant	resident	0	4	0	2	0	0	0	6	6	3	9	527.537	58.6153
4	3	8	d2	b245	dominant	resident	1	2	0	1	0	4	1	7	0	0	0	0	0
4	3	8	d27	b245	dominant	resident	5	1	0	0	0	2	5	3	0	0	0	0	0
4	3	8	d29	b245	dominant	resident	0	1	0	0	0	1	0	2	0	0	0	0	0
4	3	8	d0	b258	subdominantinant	resident	5	2	2	4	0	0	7	6	2	2	4	222.227	55.5568
4	3	8	d2	b258	subdominantinant	resident	1	4	0	1	0	1	1	6	0	0	0	0	0
4	3	8	d27	b258	subdominantinant	resident	0	0	0	0	1	0	1	0	0	0	0	0	0
4	3	8	d29	b258	subdominantinant	resident	0	0	0	0	1	0	1	0	0	0	0	0	0
4	3	8	d0	b266	subdominantinant	resident	0	1	2	0	0	0	2	1	2	0	2	11.3444	5.67222
4	3	8	d2	b266	subdominantinant	resident	4	2	0	0	1	0	5	2	0	0	0	0	0
4	3	8	d27	b266	subdominantinant	resident	0	0	0	0	0	0	0	0	0	0	0	0	0
4	3	8	d29	b266	subdominantinant	resident	1	1	0	0	0	0	1	1	0	0	0	0	0
4	3	8	d0	b267	subdominantinant	resident	17	3	9	0	1	0	27	3	3	0	3	27.6604	9.22014
4	3	8	d2	b267	subdominantinant	resident	13	0	5	0	4	2	22	2	0	0	0	0	0
4	3	8	d27	b267	subdominantinant	resident	2	2	1	0	0	2	3	4	0	0	0	0	0
4	3	8	d29	b267	subdominantinant	resident	3	0	0	0	0	0	3	0	0	0	0	0	0
4	3	8	d0	b268	subdominantinant	resident	14	2	18	2	1	1	33	5	2	0	2	9.94307	4.97153
4	3	8	d2	b268	subdominantinant	resident	3	5	0	1	0	0	3	6	0	0	0	0	0
4	3	8	d27	b268	subdominantinant	resident	1	1	0	0	0	0	1	1	0	0	0	0	0
4	3	8	d0	b277	loser	resident	5	7	3	3	0	0	8	10	2	3	5	43.7094	8.74189
4	3	8	d2	b277	loser	resident	14	3	4	2	2	0	20	5	0	0	0	0	0
4	3	8	d27	b277	loser	resident	0	0	0	1	1	0	1	1	0	0	0	0	0
4	3	8	d29	b277	loser	resident	0	1	0	0	0	0	0	1	0	0	0	0	0
4	3	8	d0	b280	subdominantinant	resident	3	3	2	2	1	1	6	6	2	1	3	87.3952	29.1317
[truncated: 2,649 more rows]

## Sheet: Caption
Item	Definition
Replicate	replicate number
Rotation	rotation number
Group	group number
Observation_day	observation day
Sow_id	sow identity
Social_status	social status
Prev_exp_grp	previous experience in the group
bite-knock_d	number of bites and knocks delivered
bite-knock_r	number of bites and knocks received
bully_d	number of bullying delivered
bully_r	number of bullying received
threat_d	number of threat delivered
threat_r	number of threats received
NRacts_d	number of non-reciprocal acts delivered
NRacts_r	number of non-reciprocal acts received
Fight_d	number of fights initiated
Fight_r	number of fights received
Fight_tot	total number of fights initiated and received
Fighting_duration	total time spent fighting
Mean_Fight_duration	mean fight duration
