# Supplementary material for: Social status and previous experience in the group as predictors of welfare of sows housed in large semi-static groups
Source: PLoS One. 2021 Jun 8;16(6):e0244704. doi: 10.1371/journal.pone.0244704 (PMC8186791; doi:10.1371/journal.pone.0244704)
Supplement: S3 Table — (XLSX) [file pone.0244704.s003.xlsx]

## Sheet: Feeding_order
Replicate	Rotation	Group	Month	Sow_id	Social_status	Prev_exp_grp	median%_FO
1	3	1	m1	a103	dominant	new	3.32731
1	3	1	m2	a103	dominant	new	2.85714
1	3	1	m3	a103	dominant	new	5.71429
1	3	1	m1	a12	subdominant	new	85.3436
1	3	1	m2	a12	subdominant	new	94.2857
1	3	1	m3	a12	subdominant	new	92.8571
1	3	1	m1	a126	subdominant	resident	69.566
1	3	1	m2	a126	subdominant	resident	60
1	3	1	m3	a126	subdominant	resident	62.8571
1	3	1	m1	a129	subdominant	resident	23.7794
1	3	1	m2	a129	subdominant	resident	21.4286
1	3	1	m3	a129	subdominant	resident	38.5714
1	3	1	m1	a138	avoider	resident	70.0542
1	3	1	m2	a138	avoider	resident	45.7143
1	3	1	m3	a138	avoider	resident	50
1	3	1	m1	a141	avoider	resident	97.2242
1	3	1	m2	a141	avoider	resident	91.4286
1	3	1	m3	a141	avoider	resident	88.5714
1	3	1	m1	a147	loser	new	61.2749
1	3	1	m2	a147	loser	new	55.7143
1	3	1	m3	a147	loser	new	61.4286
1	3	1	m1	a16	subdominant	resident	45.6872
1	3	1	m2	a16	subdominant	resident	25.7143
1	3	1	m3	a16	subdominant	resident	32.8571
1	3	1	m1	a204	subdominant	new	16.085
1	3	1	m2	a204	subdominant	new	47.1429
1	3	1	m3	a204	subdominant	new	20
1	3	1	m1	a206	avoider	resident	88.6076
1	3	1	m1	a210	subdominant	resident	71.8716
1	3	1	m2	a210	subdominant	resident	74.2857
1	3	1	m3	a210	subdominant	resident	74.2857
1	3	1	m1	a211	dominant	resident	57.2152
1	3	1	m2	a211	dominant	resident	75.7143
1	3	1	m3	a211	dominant	resident	81.4286
1	3	1	m1	a215	avoider	resident	66.953
1	3	1	m2	a215	avoider	resident	52.8571
1	3	1	m3	a215	avoider	resident	74.2857
1	3	1	m1	a220	avoider	new	93.5081
1	3	1	m2	a220	avoider	new	77.1429
1	3	1	m3	a220	avoider	new	80
1	3	1	m1	a222	subdominant	resident	97.4684
1	3	1	m1	a224	avoider	new	95.2441
1	3	1	m2	a224	avoider	new	70
1	3	1	m3	a224	avoider	new	84.2857
1	3	1	m1	a231	subdominant	new	58.0741
1	3	1	m2	a231	subdominant	new	22.8571
1	3	1	m3	a231	subdominant	new	27.1429
1	3	1	m1	a233	dominant	resident	7.28752
1	3	1	m2	a233	dominant	resident	11.4286
1	3	1	m3	a233	dominant	resident	17.1429
1	3	1	m1	a246	dominant	new	32.3327
1	3	1	m2	a246	dominant	new	87.1429
1	3	1	m3	a246	dominant	new	57.1429
1	3	1	m1	a256	avoider	new	32.9114
1	3	1	m1	a257	subdominant	resident	7.3689
1	3	1	m2	a257	subdominant	resident	4.28571
1	3	1	m3	a257	subdominant	resident	8.57143
1	3	1	m1	a260	subdominant	new	86.0759
1	3	1	m1	a261	dominant	new	27.4141
1	3	1	m2	a261	dominant	new	65.7143
1	3	1	m3	a261	dominant	new	81.4286
1	3	1	m1	a263	avoider	resident	50.868
1	3	1	m2	a263	avoider	resident	92.8571
1	3	1	m3	a263	avoider	resident	88.5714
1	3	1	m1	a268	subdominant	new	91.9982
1	3	1	m2	a268	subdominant	new	72.8571
1	3	1	m3	a268	subdominant	new	71.4286
1	3	1	m1	a270	avoider	new	81.9349
1	3	1	m2	a270	avoider	new	82.8571
1	3	1	m3	a270	avoider	new	94.2857
1	3	1	m1	a276	loser	resident	82.2785
1	3	1	m1	a280	loser	new	33.6799
1	3	1	m2	a280	loser	new	14.2857
1	3	1	m3	a280	loser	new	31.4286
1	3	1	m1	a287	loser	new	72.8119
1	3	1	m2	a287	loser	new	82.8571
1	3	1	m3	a287	loser	new	58.5714
1	3	1	m1	a298	loser	new	34.4575
1	3	1	m2	a298	loser	new	22.8571
1	3	1	m3	a298	loser	new	18.5714
1	3	1	m1	a305	avoider	new	47.4593
1	3	1	m2	a305	avoider	new	70
1	3	1	m3	a305	avoider	new	61.4286
1	3	1	m1	a333	dominant	new	41.2116
1	3	1	m2	a333	dominant	new	24.2857
1	3	1	m3	a333	dominant	new	7.14286
1	3	1	m1	a345	dominant	new	8.16456
1	3	1	m2	a345	dominant	new	10
1	3	1	m3	a345	dominant	new	18.5714
1	3	1	m1	a356	dominant	new	63.481
1	3	1	m2	a356	dominant	new	50
1	3	1	m3	a356	dominant	new	51.4286
1	3	1	m1	a360	avoider	resident	50.0904
1	3	1	m2	a360	avoider	resident	44.2857
1	3	1	m3	a360	avoider	resident	45.7143
1	3	1	m1	a365	dominant	resident	11.4105
1	3	1	m2	a365	dominant	resident	11.4286
1	3	1	m3	a365	dominant	resident	31.4286
1	3	1	m1	a366	dominant	resident	2.53165
1	3	1	m1	a367	subdominant	resident	39.8011
1	3	1	m2	a367	subdominant	resident	58.5714
1	3	1	m3	a367	subdominant	resident	40
1	3	1	m1	a369	subdominant	resident	38.906
1	3	1	m2	a369	subdominant	resident	42.8571
1	3	1	m3	a369	subdominant	resident	61.4286
1	3	1	m1	a383	avoider	new	86.528
1	3	1	m2	a383	avoider	new	80
1	3	1	m3	a383	avoider	new	82.8571
1	3	1	m1	a385	avoider	new	1.3472
1	3	1	m2	a385	avoider	new	65.7143
1	3	1	m3	a385	avoider	new	94.2857
1	3	1	m1	a387	avoider	new	70.4611
1	3	1	m2	a387	avoider	new	92.8571
1	3	1	m3	a387	avoider	new	91.4286
1	3	1	m1	a388	subdominant	new	49.5389
1	3	1	m2	a388	subdominant	new	40
1	3	1	m3	a388	subdominant	new	37.1429
1	3	1	m1	a398	avoider	new	15.2893
1	3	1	m2	a398	avoider	new	5.71429
1	3	1	m3	a398	avoider	new	10
1	3	1	m1	a399	dominant	new	47.6221
1	3	1	m2	a399	dominant	new	31.4286
1	3	1	m3	a399	dominant	new	35.7143
1	3	1	m1	a405	dominant	new	49.7016
1	3	1	m2	a405	dominant	new	81.4286
1	3	1	m3	a405	dominant	new	58.5714
1	3	1	m1	a406	dominant	new	22.0253
1	3	1	m2	a406	dominant	new	34.2857
1	3	1	m3	a406	dominant	new	20
1	3	1	m1	a407	subdominant	new	31.4738
1	3	1	m1	a408	dominant	new	29.6383
1	3	1	m2	a408	dominant	new	20
1	3	1	m3	a408	dominant	new	42.8571
1	3	1	m1	a409	subdominant	new	50.3797
1	3	1	m2	a409	subdominant	new	35.7143
1	3	1	m3	a409	subdominant	new	37.1429
1	3	1	m1	a411	dominant	new	67.8481
1	3	1	m2	a411	dominant	new	71.4286
1	3	1	m3	a411	dominant	new	74.2857
1	3	1	m1	a412	avoider	new	58.2911
1	3	1	m2	a412	avoider	new	61.4286
1	3	1	m3	a412	avoider	new	57.1429
1	3	1	m1	a415	dominant	new	9.34901
1	3	1	m2	a415	dominant	new	7.14286
1	3	1	m3	a415	dominant	new	24.2857
1	3	1	m1	a419	dominant	new	46.7902
1	3	1	m2	a419	dominant	new	30
1	3	1	m3	a419	dominant	new	30
1	3	1	m1	a424	subdominant	resident	80.1175
1	3	1	m2	a424	subdominant	resident	57.1429
1	3	1	m3	a424	subdominant	resident	57.1429
1	3	1	m1	a425	subdominant	resident	14.9005
1	3	1	m2	a425	subdominant	resident	12.8571
1	3	1	m3	a425	subdominant	resident	17.1429
1	3	1	m1	a428	dominant	resident	14.1049
1	3	1	m2	a428	dominant	resident	1.42857
1	3	1	m3	a428	dominant	resident	5.71429
1	3	1	m1	a431	loser	resident	72.4684
1	3	1	m2	a431	loser	resident	75.7143
1	3	1	m3	a431	loser	resident	62.8571
1	3	1	m1	a433	subdominant	resident	84.8101
1	3	1	m1	a435	avoider	resident	25.1266
1	3	1	m2	a435	avoider	resident	28.5714
1	3	1	m3	a435	avoider	resident	30
1	3	1	m1	a436	avoider	resident	73.3996
1	3	1	m2	a436	avoider	resident	64.2857
1	3	1	m3	a436	avoider	resident	67.1429
1	3	1	m1	a437	subdominant	resident	58.8698
1	3	1	m2	a437	subdominant	resident	50
1	3	1	m3	a437	subdominant	resident	44.2857
1	3	1	m1	a440	loser	resident	51.8987
1	3	1	m1	a441	subdominant	resident	22.821
1	3	1	m2	a441	subdominant	resident	17.1429
1	3	1	m3	a441	subdominant	resident	15.7143
1	3	1	m1	a443	avoider	resident	57.9928
1	3	1	m2	a443	avoider	resident	28.5714
1	3	1	m3	a443	avoider	resident	2.85714
1	3	1	m1	a448	subdominant	resident	83.0561
1	3	1	m2	a448	subdominant	resident	62.8571
1	3	1	m3	a448	subdominant	resident	68.5714
1	3	1	m1	a449	loser	resident	16.8807
1	3	1	m2	a449	loser	resident	15.7143
1	3	1	m3	a449	loser	resident	7.14286
1	3	1	m1	a45	subdominant	new	65.6058
1	3	1	m2	a45	subdominant	new	38.5714
1	3	1	m3	a45	subdominant	new	21.4286
1	3	1	m1	a450	loser	new	74.3219
1	3	1	m2	a450	loser	new	55.7143
1	3	1	m3	a450	loser	new	55.7143
1	3	1	m1	a451	loser	resident	79.1591
1	3	1	m2	a451	loser	resident	64.2857
1	3	1	m3	a451	loser	resident	72.8571
1	3	1	m1	a452	subdominant	resident	19.8644
1	3	1	m2	a452	subdominant	resident	27.1429
1	3	1	m3	a452	subdominant	resident	11.4286
1	3	1	m1	a458	loser	resident	44.3038
1	3	1	m1	a49	dominant	new	58.9693
1	3	1	m2	a49	dominant	new	44.2857
1	3	1	m1	a59	loser	resident	18.9602
1	3	1	m2	a59	loser	resident	62.8571
1	3	1	m3	a59	loser	resident	52.8571
1	3	1	m1	a65	dominant	new	35.66
1	3	1	m2	a65	dominant	new	34.2857
1	3	1	m3	a65	dominant	new	31.4286
1	3	1	m1	a74	avoider	resident	85.4069
1	3	1	m2	a74	avoider	resident	67.1429
1	3	1	m3	a74	avoider	resident	85.7143
1	3	1	m1	a91	subdominant	new	44.2134
1	3	1	m2	a91	subdominant	new	40
1	3	1	m3	a91	subdominant	new	47.1429
1	3	1	m1	a93	avoider	new	92.4051
1	3	1	m2	a93	avoider	new	90
1	3	1	m3	a93	avoider	new	87.1429
1	3	2	m1	b101	loser	new	57.7718
1	3	2	m2	b101	loser	new	80.8824
1	3	2	m3	b101	loser	new	51.4706
1	3	2	m1	b106	subdominant	resident	71.1653
1	3	2	m2	b106	subdominant	resident	61.7647
1	3	2	m3	b106	subdominant	resident	51.4706
1	3	2	m1	b11	dominant	resident	20.6255
1	3	2	m2	b11	dominant	resident	30.8824
1	3	2	m3	b11	dominant	resident	25
1	3	2	m1	b112	avoider	new	82.1109
1	3	2	m2	b112	avoider	new	94.1176
1	3	2	m1	b13	subdominant	resident	86.9322
1	3	2	m1	b130	subdominant	resident	64.557
1	3	2	m1	b136	loser	new	68.5685
1	3	2	m2	b136	loser	new	61.7647
1	3	2	m3	b136	loser	new	80.8824
1	3	2	m1	b147	dominant	new	9.25168
1	3	2	m2	b147	dominant	new	8.82353
1	3	2	m3	b147	dominant	new	7.35294
1	3	2	m1	b170	avoider	new	21.4445
1	3	2	m2	b170	avoider	new	52.9412
1	3	2	m3	b170	avoider	new	36.7647
1	3	2	m1	b173	loser	new	67.0886
1	3	2	m2	b173	loser	new	91.1765
1	3	2	m1	b175	dominant	resident	69.4713
1	3	2	m2	b175	dominant	resident	52.9412
1	3	2	m3	b175	dominant	resident	58.8235
1	3	2	m1	b180	avoider	new	34.9404
1	3	2	m2	b180	avoider	new	44.1176
1	3	2	m3	b180	avoider	new	45.5882
1	3	2	m1	b190	dominant	new	73.5573
1	3	2	m2	b190	dominant	new	76.4706
1	3	2	m3	b190	dominant	new	82.3529
1	3	2	m1	b20	subdominant	resident	56.8317
1	3	2	m2	b20	subdominant	resident	63.2353
1	3	2	m3	b20	subdominant	resident	54.4118
1	3	2	m1	b201	dominant	resident	70.8861
1	3	2	m1	b202	avoider	new	26.4241
1	3	2	m2	b202	avoider	new	48.5294
1	3	2	m3	b202	avoider	new	55.8824
1	3	2	m1	b204	avoider	resident	81.6828
1	3	2	m2	b204	avoider	resident	82.3529
1	3	2	m3	b204	avoider	resident	76.4706
1	3	2	m1	b214	avoider	new	41.0276
1	3	2	m2	b214	avoider	new	29.4118
1	3	2	m3	b214	avoider	new	57.3529
1	3	2	m1	b218	loser	new	55.054
1	3	2	m2	b218	loser	new	66.1765
1	3	2	m3	b218	loser	new	52.9412
1	3	2	m1	b219	avoider	resident	46.8354
1	3	2	m1	b22	subdominant	resident	37.1091
1	3	2	m2	b22	subdominant	resident	19.1176
1	3	2	m3	b22	subdominant	resident	30.8824
1	3	2	m1	b221	avoider	resident	31.1616
1	3	2	m2	b221	avoider	resident	66.1765
1	3	2	m3	b221	avoider	resident	32.3529
1	3	2	m1	b23	loser	resident	56.5618
1	3	2	m2	b23	loser	resident	42.6471
1	3	2	m3	b23	loser	resident	41.1765
1	3	2	m1	b239	dominant	new	20.8302
1	3	2	m2	b239	dominant	new	13.2353
1	3	2	m3	b239	dominant	new	17.6471
1	3	2	m1	b246	dominant	new	36.774
1	3	2	m2	b246	dominant	new	14.7059
1	3	2	m3	b246	dominant	new	8.82353
1	3	2	m1	b25	avoider	new	41.8466
1	3	2	m2	b25	avoider	new	38.2353
1	3	2	m3	b25	avoider	new	30.8824
1	3	2	m1	b252	subdominant	new	93.0566
1	3	2	m2	b252	subdominant	new	86.7647
1	3	2	m3	b252	subdominant	new	88.2353
1	3	2	m1	b256	avoider	new	86.3179
1	3	2	m2	b256	avoider	new	70.5882
1	3	2	m3	b256	avoider	new	70.5882
1	3	2	m1	b257	subdominant	new	49.3764
1	3	2	m2	b257	subdominant	new	50
1	3	2	m3	b257	subdominant	new	33.8235
1	3	2	m1	b264	avoider	new	24.2368
1	3	2	m2	b264	avoider	new	52.9412
1	3	2	m3	b264	avoider	new	72.0588
1	3	2	m1	b27	loser	new	43.0194
1	3	2	m2	b27	loser	new	35.2941
1	3	2	m3	b27	loser	new	36.7647
1	3	2	m1	b270	dominant	new	15.1526
1	3	2	m2	b270	dominant	new	25
1	3	2	m3	b270	dominant	new	27.9412
1	3	2	m1	b282	subdominant	new	86.7647
1	3	2	m2	b282	subdominant	new	75
1	3	2	m3	b282	subdominant	new	69.1176
1	3	2	m1	b286	avoider	resident	6.20812
1	3	2	m2	b286	avoider	resident	5.88235
1	3	2	m3	b286	avoider	resident	5.88235
1	3	2	m1	b290	subdominant	new	94.099
1	3	2	m2	b290	subdominant	new	79.4118
1	3	2	m3	b290	subdominant	new	64.7059
1	3	2	m1	b292	loser	new	71.882
1	3	2	m2	b292	loser	new	89.7059
1	3	2	m3	b292	loser	new	86.7647
1	3	2	m1	b299	loser	new	96.5283
1	3	2	m1	b305	dominant	new	44.1083
1	3	2	m2	b305	dominant	new	36.7647
1	3	2	m3	b305	dominant	new	39.7059
1	3	2	m1	b306	subdominant	resident	23.2781
1	3	2	m2	b306	subdominant	resident	7.35294
1	3	2	m3	b306	subdominant	resident	13.2353
1	3	2	m1	b324	avoider	new	57.688
1	3	2	m2	b324	avoider	new	69.1176
1	3	2	m3	b324	avoider	new	54.4118
1	3	2	m1	b325	avoider	resident	92.4051
1	3	2	m1	b327	avoider	resident	53.4624
1	3	2	m2	b327	avoider	resident	41.1765
1	3	2	m3	b327	avoider	resident	26.4706
1	3	2	m1	b331	subdominant	new	49.0692
1	3	2	m2	b331	subdominant	new	33.8235
1	3	2	m3	b331	subdominant	new	26.4706
1	3	2	m1	b340	avoider	new	93.159
1	3	2	m2	b340	avoider	new	88.2353
1	3	2	m3	b340	avoider	new	79.4118
1	3	2	m1	b345	subdominant	new	42.312
1	3	2	m2	b345	subdominant	new	14.7059
1	3	2	m3	b345	subdominant	new	25
1	3	2	m1	b35	avoider	resident	69.248
1	3	2	m2	b35	avoider	resident	70.5882
1	3	2	m3	b35	avoider	resident	76.4706
1	3	2	m1	b353	avoider	new	28.8347
1	3	2	m2	b353	avoider	new	64.7059
1	3	2	m3	b353	avoider	new	75
1	3	2	m1	b355	subdominant	resident	4.63515
1	3	2	m1	b370	avoider	new	54.8492
1	3	2	m2	b370	avoider	new	51.4706
1	3	2	m3	b370	avoider	new	63.2353
1	3	2	m1	b375	avoider	new	35.443
1	3	2	m1	b38	loser	resident	11.6809
1	3	2	m2	b38	loser	resident	16.1765
1	3	2	m3	b38	loser	resident	14.7059
1	3	2	m1	b386	avoider	resident	75.6981
1	3	2	m2	b386	avoider	resident	85.2941
1	3	2	m3	b386	avoider	resident	83.8235
1	3	2	m1	b398	subdominant	new	63.4866
1	3	2	m2	b398	subdominant	new	27.9412
1	3	2	m1	b399	loser	new	78.481
1	3	2	m1	b401	subdominant	new	27.299
1	3	2	m2	b401	subdominant	new	32.3529
1	3	2	m3	b401	subdominant	new	23.5294
1	3	2	m1	b404	loser	resident	7.90208
1	3	2	m2	b404	loser	resident	11.7647
1	3	2	m3	b404	loser	resident	17.6471
1	3	2	m1	b408	dominant	resident	82.2133
1	3	2	m2	b408	dominant	resident	73.5294
1	3	2	m3	b408	dominant	resident	69.1176
1	3	2	m1	b413	loser	resident	50.6329
1	3	2	m1	b415	subdominant	resident	4.207
1	3	2	m2	b415	subdominant	resident	2.94118
1	3	2	m3	b415	subdominant	resident	13.2353
1	3	2	m1	b418	subdominant	resident	75.4747
1	3	2	m2	b418	subdominant	resident	89.7059
1	3	2	m3	b418	subdominant	resident	88.2353
1	3	2	m1	b419	avoider		86.0759
1	3	2	m1	b42	subdominant	resident	52.5037
1	3	2	m2	b42	subdominant	resident	25
1	3	2	m3	b42	subdominant	resident	42.6471
1	3	2	m1	b44	loser	new	42.5168
1	3	2	m2	b44	loser	new	83.8235
1	3	2	m3	b44	loser	new	76.4706
1	3	2	m1	b49	loser	new	96.2025
1	3	2	m1	b54	subdominant	resident	38.0026
1	3	2	m2	b54	subdominant	resident	38.2353
1	3	2	m3	b54	subdominant	resident	47.0588
1	3	2	m1	b55	dominant	resident	23.669
1	3	2	m2	b55	dominant	resident	4.41176
1	3	2	m3	b55	dominant	resident	2.94118
1	3	2	m1	b56	dominant	new	43.038
1	3	2	m1	b57	loser	resident	1.36821
1	3	2	m2	b57	loser	resident	1.47059
1	3	2	m3	b57	loser	resident	4.41176
1	3	2	m1	b61	avoider	resident	72.8407
1	3	2	m2	b61	avoider	resident	55.8824
1	3	2	m3	b61	avoider	resident	57.3529
1	3	2	m1	b63	subdominant	resident	89.7059
1	3	2	m2	b63	subdominant	resident	47.0588
1	3	2	m3	b63	subdominant	resident	63.2353
1	3	2	m1	b64	avoider	new	42.0886
1	3	2	m2	b64	avoider	new	73.5294
1	3	2	m3	b64	avoider	new	44.1176
1	3	2	m1	b67	dominant	resident	26.5823
1	3	2	m1	b71	avoider	resident	89.0544
1	3	2	m2	b71	avoider	resident	63.2353
1	3	2	m3	b71	avoider	resident	63.2353
1	3	2	m1	b72	loser	new	66.4092
1	3	2	m2	b72	loser	new	47.0588
1	3	2	m3	b72	loser	new	61.7647
1	3	2	m1	b79	loser	new	21.7889
1	3	2	m2	b79	loser	new	17.6471
1	3	2	m3	b79	loser	new	19.1176
1	3	2	m1	b83	dominant	new	25.363
1	3	2	m2	b83	dominant	new	22.0588
1	3	2	m3	b83	dominant	new	29.4118
1	3	2	m1	b85	subdominant	new	20.2532
1	3	2	m1	b86	avoider	resident	14.7245
1	3	2	m2	b86	avoider	resident	17.6471
1	3	2	m3	b86	avoider	resident	11.7647
1	3	2	m1	b87	subdominant	resident	28.9371
1	3	2	m2	b87	subdominant	resident	22.0588
1	3	2	m3	b87	subdominant	resident	11.7647
2	3	3	m1	a102	loser	new	47.8261
2	3	3	m2	a102	loser	new	51.2195
2	3	3	m3	a102	loser	new	43.9024
2	3	3	m1	a111	loser	resident	65.8537
2	3	3	m2	a111	loser	resident	76.8293
2	3	3	m3	a111	loser	resident	80.4878
2	3	3	m1	a118	subdominant	resident	58.6957
2	3	3	m2	a118	subdominant	resident	34.1463
2	3	3	m3	a118	subdominant	resident	18.2927
2	3	3	m1	a122	dominant	resident	34.7826
2	3	3	m2	a122	dominant	resident	24.3902
2	3	3	m3	a122	dominant	resident	40.2439
2	3	3	m1	a20	avoider	new	50
2	3	3	m2	a20	avoider	new	59.7561
2	3	3	m3	a20	avoider	new	57.3171
2	3	3	m1	a206	avoider	new	91.3043
2	3	3	m2	a206	avoider	new	89.0244
2	3	3	m3	a206	avoider	new	65.8537
2	3	3	m1	a212	avoider	resident	86.9565
2	3	3	m2	a212	avoider	resident	79.2683
2	3	3	m3	a212	avoider	resident	91.4634
2	3	3	m1	a217	subdominant	new	73.913
2	3	3	m2	a217	subdominant	new	97.561
2	3	3	m3	a217	subdominant	new	92.6829
2	3	3	m1	a218	subdominant	resident	56.0976
2	3	3	m2	a218	subdominant	resident	59.7561
2	3	3	m3	a218	subdominant	resident	70.7317
2	3	3	m1	a222	loser	new	73.913
2	3	3	m2	a222	loser	new	84.1463
2	3	3	m3	a222	loser	new	67.0732
2	3	3	m1	a245	loser	resident	70.7317
2	3	3	m2	a245	loser	resident	69.5122
2	3	3	m3	a245	loser	resident	69.5122
2	3	3	m1	a247	dominant	new	8.69565
2	3	3	m2	a247	dominant	new	8.53659
2	3	3	m3	a247	dominant	new	8.53659
2	3	3	m1	a251	avoider	resident	45.6522
2	3	3	m2	a251	avoider	resident	43.9024
2	3	3	m3	a251	avoider	resident	46.3415
2	3	3	m1	a253	loser	resident	73.1707
2	3	3	m2	a253	loser	resident	86.5854
2	3	3	m3	a253	loser	resident	84.1463
2	3	3	m1	a258	dominant	resident	15.2174
2	3	3	m1	a260	dominant	new	97.8261
2	3	3	m2	a260	dominant	new	100
2	3	3	m1	a276	dominant	new	93.4783
2	3	3	m2	a276	dominant	new	80.4878
2	3	3	m3	a276	dominant	new	92.6829
2	3	3	m1	a278	avoider	resident	56.5217
2	3	3	m2	a278	avoider	resident	78.0488
2	3	3	m3	a278	avoider	resident	39.0244
2	3	3	m1	a282	loser	resident	10.8696
2	3	3	m2	a282	loser	resident	42.6829
2	3	3	m3	a282	loser	resident	42.6829
2	3	3	m1	a294	dominant	resident	32.6087
2	3	3	m2	a294	dominant	resident	51.2195
2	3	3	m3	a294	dominant	resident	37.8049
2	3	3	m1	a296	loser	resident	39.1304
2	3	3	m2	a296	loser	resident	24.3902
2	3	3	m3	a296	loser	resident	29.2683
2	3	3	m1	a304	dominant	resident	76.087
2	3	3	m2	a304	dominant	resident	59.7561
2	3	3	m3	a304	dominant	resident	50
2	3	3	m1	a322	subdominant	new	95.122
2	3	3	m2	a322	subdominant	new	95.122
2	3	3	m3	a322	subdominant	new	96.3415
2	3	3	m1	a4	dominant	resident	21.7391
2	3	3	m1	a426	subdominant	resident	68.2927
2	3	3	m2	a426	subdominant	resident	41.4634
2	3	3	m3	a426	subdominant	resident	9.7561
2	3	3	m1	a429	loser	resident	26.8293
2	3	3	m2	a429	loser	resident	23.1707
2	3	3	m3	a429	loser	resident	59.7561
2	3	3	m1	a432	subdominant	new	75.6098
2	3	3	m2	a432	subdominant	new	64.6341
2	3	3	m3	a432	subdominant	new	76.8293
2	3	3	m1	a434	subdominant	resident	34.7826
2	3	3	m2	a434	subdominant	resident	31.7073
2	3	3	m3	a434	subdominant	resident	37.8049
2	3	3	m1	a440	loser	new	95.6522
2	3	3	m2	a440	loser	new	63.4146
2	3	3	m3	a440	loser	new	73.1707
2	3	3	m1	a442	loser	new	92.6829
2	3	3	m2	a442	loser	new	100
2	3	3	m3	a442	loser	new	79.2683
2	3	3	m1	a456	dominant	resident	82.6087
2	3	3	m2	a456	dominant	resident	82.9268
2	3	3	m3	a456	dominant	resident	84.1463
2	3	3	m1	a458	loser	new	60.9756
2	3	3	m2	a458	loser	new	92.6829
2	3	3	m3	a458	loser	new	96.3415
2	3	3	m1	a50	subdominant	resident	48.7805
2	3	3	m2	a50	subdominant	resident	24.3902
2	3	3	m3	a50	subdominant	resident	12.1951
2	3	3	m1	a51	loser	resident	4.34783
2	3	3	m2	a51	loser	resident	3.65854
2	3	3	m3	a51	loser	resident	2.43902
2	3	3	m1	a63	dominant	resident	31.7073
2	3	3	m2	a63	dominant	resident	31.7073
2	3	3	m3	a63	dominant	resident	40.2439
2	3	3	m1	a71	avoider	resident	71.7391
2	3	3	m2	a71	avoider	resident	58.5366
2	3	3	m3	a71	avoider	resident	57.3171
2	3	3	m1	a72	dominant	new	28.2609
2	3	3	m2	a72	dominant	new	54.878
2	3	3	m3	a72	dominant	new	41.4634
2	3	3	m1	a73	dominant	new	6.52174
2	3	3	m2	a73	dominant	new	8.53659
2	3	3	m3	a73	dominant	new	14.6341
2	3	3	m1	a8	dominant	resident	34.1463
2	3	3	m2	a8	dominant	resident	19.5122
2	3	3	m3	a8	dominant	resident	18.2927
2	3	3	m1	a82	loser	resident	2.43902
2	3	3	m2	a82	loser	resident	6.09756
2	3	3	m3	a82	loser	resident	12.1951
2	3	3	m1	a84	subdominant	resident	39.1304
2	3	3	m1	a85	loser	resident	32.6087
2	3	3	m2	a85	loser	resident	39.0244
2	3	3	m3	a85	loser	resident	29.2683
2	3	3	m1	a88	dominant	resident	56.5217
2	3	3	m1	a9	subdominant	resident	17.3913
2	3	3	m2	a9	subdominant	resident	13.4146
2	3	3	m3	a9	subdominant	resident	8.53659
2	3	3	m1	a90	loser	resident	21.7391
2	3	3	m2	a90	loser	resident	37.8049
2	3	3	m3	a90	loser	resident	62.1951
2	3	3	m1	a95	subdominant	resident	76.087
2	3	3	m2	a95	subdominant	resident	26.8293
2	3	3	m3	a95	subdominant	resident	64.6341
2	3	4	m1	b105	subdominant	resident	41.8182
2	3	4	m2	b105	subdominant	resident	36.3636
2	3	4	m3	b105	subdominant	resident	16.3636
2	3	4	m1	b114	subdominant	resident	60
2	3	4	m2	b114	subdominant	resident	80
2	3	4	m3	b114	subdominant	resident	82.7273
2	3	4	m1	b115	dominant	resident	69.0909
2	3	4	m2	b115	dominant	resident	41.8182
2	3	4	m3	b115	dominant	resident	40.9091
2	3	4	m1	b12	subdominant	resident	94.5455
2	3	4	m2	b12	subdominant	resident	99.0909
2	3	4	m3	b12	subdominant	resident	98.1818
2	3	4	m1	b130	subdominant	new	14.5455
2	3	4	m2	b130	subdominant	new	15.4545
2	3	4	m3	b130	subdominant	new	8.18182
2	3	4	m1	b135	subdominant	resident	72.7273
2	3	4	m2	b135	subdominant	resident	68.1818
2	3	4	m3	b135	subdominant	resident	82.7273
2	3	4	m1	b137	subdominant	resident	9.09091
2	3	4	m2	b137	subdominant	resident	7.27273
2	3	4	m3	b137	subdominant	resident	29.0909
2	3	4	m1	b143	avoider	new	89.0909
2	3	4	m2	b143	avoider	new	53.6364
2	3	4	m3	b143	avoider	new	59.0909
2	3	4	m1	b157	loser	new	67.2727
2	3	4	m2	b157	loser	new	78.1818
2	3	4	m3	b157	loser	new	87.2727
2	3	4	m1	b159	dominant	resident	3.63636
2	3	4	m2	b159	dominant	resident	3.63636
2	3	4	m3	b159	dominant	resident	18.1818
2	3	4	m1	b162	subdominant	resident	20
2	3	4	m2	b162	subdominant	resident	12.7273
2	3	4	m3	b162	subdominant	resident	16.3636
2	3	4	m1	b167	loser	resident	30.9091
2	3	4	m2	b167	loser	resident	48.1818
2	3	4	m3	b167	loser	resident	43.6364
2	3	4	m1	b171	dominant	new	16.3636
2	3	4	m2	b171	dominant	new	26.3636
2	3	4	m3	b171	dominant	new	18.1818
2	3	4	m1	b172	dominant	resident	5.45455
2	3	4	m2	b172	dominant	resident	37.2727
2	3	4	m3	b172	dominant	resident	49.0909
2	3	4	m1	b179	avoider	resident	54.5455
2	3	4	m2	b179	avoider	resident	64.5455
2	3	4	m3	b179	avoider	resident	67.2727
2	3	4	m1	b182	loser	resident	29.0909
2	3	4	m2	b182	loser	resident	29.0909
2	3	4	m3	b182	loser	resident	39.0909
2	3	4	m1	b184	avoider	resident	52.7273
2	3	4	m2	b184	avoider	resident	71.8182
2	3	4	m3	b184	avoider	resident	35.4545
2	3	4	m1	b185	dominant	resident	25.4545
2	3	4	m2	b185	dominant	resident	21.8182
2	3	4	m3	b185	dominant	resident	10
2	3	4	m1	b189	loser	resident	41.8182
2	3	4	m2	b189	loser	resident	40.9091
2	3	4	m3	b189	loser	resident	47.2727
2	3	4	m1	b19	subdominant	resident	52.7273
2	3	4	m2	b19	subdominant	resident	59.0909
2	3	4	m3	b19	subdominant	resident	49.0909
2	3	4	m1	b191	subdominant	resident	14.5455
2	3	4	m2	b191	subdominant	resident	5.45455
2	3	4	m3	b191	subdominant	resident	3.63636
2	3	4	m1	b193	loser	resident	34.5455
2	3	4	m2	b193	loser	resident	54.5455
2	3	4	m3	b193	loser	resident	45.4545
2	3	4	m1	b201	dominant	new	56.3636
2	3	4	m2	b201	dominant	new	72.7273
2	3	4	m3	b201	dominant	new	93.6364
2	3	4	m1	b209	loser	resident	63.6364
2	3	4	m2	b209	loser	resident	82.7273
2	3	4	m3	b209	loser	resident	54.5455
2	3	4	m1	b211	subdominant	resident	25.4545
2	3	4	m2	b211	subdominant	resident	10
2	3	4	m3	b211	subdominant	resident	5.45455
2	3	4	m1	b219	subdominant	new	83.6364
2	3	4	m2	b219	subdominant	new	91.8182
2	3	4	m3	b219	subdominant	new	86.3636
2	3	4	m1	b237	dominant	resident	47.2727
2	3	4	m2	b237	dominant	resident	41.8182
2	3	4	m3	b237	dominant	resident	69.0909
2	3	4	m1	b247	loser	resident	43.6364
2	3	4	m2	b247	loser	resident	29.0909
2	3	4	m3	b247	loser	resident	59.0909
2	3	4	m1	b255	loser	resident	7.27273
2	3	4	m2	b255	loser	resident	10.9091
2	3	4	m3	b255	loser	resident	19.0909
2	3	4	m1	b262	avoider	resident	93.6364
2	3	4	m2	b262	avoider	resident	24.5455
2	3	4	m3	b262	avoider	resident	20.9091
2	3	4	m1	b271	loser	resident	23.6364
2	3	4	m2	b271	loser	resident	30.9091
2	3	4	m3	b271	loser	resident	25.4545
2	3	4	m1	b273	avoider	resident	76.3636
2	3	4	m2	b273	avoider	resident	70
2	3	4	m3	b273	avoider	resident	81.8182
2	3	4	m1	b274	dominant	resident	25.4545
2	3	4	m2	b274	dominant	resident	19.0909
2	3	4	m3	b274	dominant	resident	35.4545
2	3	4	m1	b278	dominant	resident	43.6364
2	3	4	m2	b278	dominant	resident	48.1818
2	3	4	m3	b278	dominant	resident	60
2	3	4	m1	b279	dominant	resident	32.7273
2	3	4	m2	b279	dominant	resident	27.2727
2	3	4	m3	b279	dominant	resident	20
2	3	4	m1	b297	subdominant	new	87.2727
2	3	4	m2	b297	subdominant	new	74.5455
2	3	4	m3	b297	subdominant	new	76.3636
2	3	4	m1	b30	dominant	resident	81.8182
2	3	4	m2	b30	dominant	resident	80.9091
2	3	4	m3	b30	dominant	resident	89.0909
2	3	4	m1	b325	loser	new	63.6364
2	3	4	m2	b325	loser	new	82.7273
2	3	4	m3	b325	loser	new	84.5455
2	3	4	m1	b358	subdominant	new	96.3636
2	3	4	m2	b358	subdominant	new	90.9091
2	3	4	m3	b358	subdominant	new	71.8182
2	3	4	m1	b359	dominant	resident	10.9091
2	3	4	m2	b359	dominant	resident	8.18182
2	3	4	m3	b359	dominant	resident	1.81818
2	3	4	m1	b36	dominant	new	74.5455
2	3	4	m2	b36	dominant	new	53.6364
2	3	4	m3	b36	dominant	new	44.5455
2	3	4	m1	b37	dominant	new	49.0909
2	3	4	m2	b37	dominant	new	88.1818
2	3	4	m3	b37	dominant	new	38.1818
2	3	4	m1	b399	subdominant	new	47.2727
2	3	4	m2	b399	subdominant	new	70.9091
2	3	4	m3	b399	subdominant	new	55.4545
2	3	4	m1	b405	subdominant	new	94.5455
2	3	4	m2	b405	subdominant	new	96.3636
2	3	4	m3	b405	subdominant	new	93.6364
2	3	4	m1	b411	avoider	new	36.3636
2	3	4	m2	b411	avoider	new	41.8182
2	3	4	m3	b411	avoider	new	30
2	3	4	m1	b413	dominant	new	98.1818
2	3	4	m2	b413	dominant	new	98.1818
2	3	4	m3	b413	dominant	new	98.1818
2	3	4	m1	b419	subdominant	new	92.7273
2	3	4	m2	b419	subdominant	new	94.5455
2	3	4	m3	b419	subdominant	new	93.6364
2	3	4	m1	b420	subdominant	new	61.8182
2	3	4	m2	b420	subdominant	new	65.4545
2	3	4	m3	b420	subdominant	new	66.3636
2	3	4	m1	b47	subdominant	resident	80
2	3	4	m2	b47	subdominant	resident	81.8182
2	3	4	m3	b47	subdominant	resident	71.8182
2	3	4	m1	b48	loser	resident	54.5455
2	3	4	m2	b48	loser	resident	65.4545
2	3	4	m3	b48	loser	resident	69.0909
2	3	4	m1	b53	dominant	resident	60
2	3	4	m2	b53	dominant	resident	70
2	3	4	m3	b53	dominant	resident	72.7273
2	3	4	m1	b66	dominant	resident	18.1818
2	3	4	m2	b66	dominant	resident	14.5455
2	3	4	m3	b66	dominant	resident	30
2	3	4	m1	b67	subdominant	new	12.7273
2	3	4	m2	b67	subdominant	new	16.3636
2	3	4	m3	b67	subdominant	new	16.3636
2	3	4	m1	b75	loser	resident	74.5455
2	3	4	m2	b75	loser	resident	50.9091
2	3	4	m3	b75	loser	resident	64.5455
2	3	4	m1	b97	loser	new	61.8182
2	3	4	m2	b97	loser	new	45.4545
2	3	4	m3	b97	loser	new	51.8182
3	3	5	m1	a106	avoider	new	54.4231
3	3	5	m2	a106	avoider	new	68.2692
3	3	5	m3	a106	avoider	new	59.6154
3	3	5	m1	a108	subdominant	resident	87.6923
3	3	5	m2	a108	subdominant	resident	57.6923
3	3	5	m3	a108	subdominant	resident	75
3	3	5	m1	a11	dominant	resident	89.1667
3	3	5	m1	a123	loser	resident	70
3	3	5	m2	a123	loser	resident	62.5
3	3	5	m3	a123	loser	resident	86.5385
3	3	5	m1	a13	dominant	resident	12.1154
3	3	5	m2	a13	dominant	resident	34.6154
3	3	5	m3	a13	dominant	resident	38.4615
3	3	5	m1	a130	subdominant	resident	86.7308
3	3	5	m2	a130	subdominant	resident	90.3846
3	3	5	m3	a130	subdominant	resident	69.2308
3	3	5	m1	a131	loser	resident	22.3718
3	3	5	m2	a131	loser	resident	29.8077
3	3	5	m3	a131	loser	resident	19.2308
3	3	5	m1	a14	avoider	resident	59.1667
3	3	5	m2	a14	avoider	resident	83.6538
3	3	5	m3	a14	avoider	resident	80.7692
3	3	5	m1	a205	dominant	resident	68.5256
3	3	5	m2	a205	dominant	resident	52.8846
3	3	5	m3	a205	dominant	resident	71.1538
3	3	5	m1	a225	avoider	resident	45.7051
3	3	5	m2	a225	avoider	resident	40.3846
3	3	5	m3	a225	avoider	resident	46.1538
3	3	5	m1	a228	avoider	resident	10
3	3	5	m2	a228	avoider	resident	15.3846
3	3	5	m3	a228	avoider	resident	9.61538
3	3	5	m1	a23	avoider	resident	47.5
3	3	5	m1	a232	loser	resident	84.1667
3	3	5	m2	a232	loser	resident	75
3	3	5	m3	a232	loser	resident	82.6923
3	3	5	m1	a235	loser	resident	81.2179
3	3	5	m2	a235	loser	resident	59.6154
3	3	5	m3	a235	loser	resident	67.3077
3	3	5	m1	a244	avoider	resident	33.3333
3	3	5	m2	a244	avoider	resident	44.2308
3	3	5	m3	a244	avoider	resident	51.9231
3	3	5	m1	a249	dominant	resident	59.8077
3	3	5	m2	a249	dominant	resident	92.3077
3	3	5	m3	a249	dominant	resident	98.0769
3	3	5	m1	a254	avoider	resident	46.6667
3	3	5	m2	a254	avoider	resident	69.2308
3	3	5	m3	a254	avoider	resident	69.2308
3	3	5	m1	a26	subdominant	new	97.3718
3	3	5	m2	a26	subdominant	new	98.0769
3	3	5	m3	a26	subdominant	new	92.3077
3	3	5	m1	a269	loser	resident	13.3333
3	3	5	m2	a269	loser	resident	11.5385
3	3	5	m3	a269	loser	resident	15.3846
3	3	5	m1	a27	subdominant	resident	32.6923
3	3	5	m2	a27	subdominant	resident	23.0769
3	3	5	m3	a27	subdominant	resident	32.6923
3	3	5	m1	a272	dominant	resident	24.4231
3	3	5	m2	a272	dominant	resident	13.4615
3	3	5	m3	a272	dominant	resident	25
3	3	5	m1	a293	avoider	resident	71.9872
3	3	5	m2	a293	avoider	resident	43.2692
3	3	5	m3	a293	avoider	resident	34.6154
3	3	5	m1	a3	dominant	resident	93.3333
3	3	5	m1	a300	subdominant	resident	18.7821
3	3	5	m2	a300	subdominant	resident	18.2692
3	3	5	m3	a300	subdominant	resident	28.8462
3	3	5	m1	a307	avoider	resident	30.8333
3	3	5	m1	a308	dominant	resident	31.4744
3	3	5	m2	a308	dominant	resident	50.9615
3	3	5	m3	a308	dominant	resident	32.6923
3	3	5	m1	a309	avoider	resident	23.3333
3	3	5	m2	a309	avoider	resident	35.5769
3	3	5	m3	a309	avoider	resident	53.8462
3	3	5	m1	a311	subdominant	resident	8.97436
3	3	5	m2	a311	subdominant	resident	7.69231
3	3	5	m3	a311	subdominant	resident	5.76923
3	3	5	m1	a314	dominant	resident	71.5385
3	3	5	m2	a314	dominant	resident	27.8846
3	3	5	m3	a314	dominant	resident	23.0769
3	3	5	m1	a315	loser	resident	1.79487
3	3	5	m2	a315	loser	resident	1.92308
3	3	5	m3	a315	loser	resident	1.92308
3	3	5	m1	a316	dominant	resident	40.8333
3	3	5	m1	a318	dominant	resident	10.7692
3	3	5	m2	a318	dominant	resident	9.61538
3	3	5	m3	a318	dominant	resident	9.61538
3	3	5	m1	a327	dominant	resident	3.58974
3	3	5	m2	a327	dominant	resident	8.65385
3	3	5	m3	a327	dominant	resident	13.4615
3	3	5	m1	a328	subdominant	resident	43.3974
3	3	5	m2	a328	subdominant	resident	47.1154
3	3	5	m3	a328	subdominant	resident	50
3	3	5	m1	a330	loser	new	69.4231
3	3	5	m2	a330	loser	new	79.8077
3	3	5	m3	a330	loser	new	78.8462
3	3	5	m1	a335	avoider	resident	92.9487
3	3	5	m2	a335	avoider	resident	89.4231
3	3	5	m3	a335	avoider	resident	96.1538
3	3	5	m1	a336	loser	resident	64.4231
3	3	5	m2	a336	loser	resident	53.8462
3	3	5	m3	a336	loser	resident	51.9231
3	3	5	m1	a337	dominant	resident	37.4359
3	3	5	m2	a337	dominant	resident	28.8462
3	3	5	m3	a337	dominant	resident	21.1538
3	3	5	m1	a338	dominant	resident	54.8077
3	3	5	m2	a338	dominant	resident	90.3846
3	3	5	m3	a338	dominant	resident	75
3	3	5	m1	a34	avoider	resident	45.5769
3	3	5	m2	a34	avoider	resident	40.3846
3	3	5	m3	a34	avoider	resident	44.2308
3	3	5	m1	a341	loser	resident	78.141
3	3	5	m2	a341	loser	resident	78.8462
3	3	5	m3	a341	loser	resident	82.6923
3	3	5	m1	a342	avoider	resident	15.1923
3	3	5	m2	a342	avoider	resident	20.1923
3	3	5	m3	a342	avoider	resident	17.3077
3	3	5	m1	a343	dominant	resident	61.6026
3	3	5	m2	a343	dominant	resident	70.1923
3	3	5	m3	a343	dominant	resident	90.3846
3	3	5	m1	a344	avoider	resident	63.2692
3	3	5	m2	a344	avoider	resident	79.8077
3	3	5	m3	a344	avoider	resident	63.4615
3	3	5	m1	a347	avoider	resident	47.3077
3	3	5	m2	a347	avoider	resident	75.9615
3	3	5	m3	a347	avoider	resident	53.8462
3	3	5	m1	a349	avoider	resident	71.7949
3	3	5	m2	a349	avoider	resident	50.9615
3	3	5	m3	a349	avoider	resident	40.3846
3	3	5	m1	a35	loser	resident	20.1923
3	3	5	m2	a35	loser	resident	34.6154
3	3	5	m3	a35	loser	resident	23.0769
3	3	5	m1	a355	subdominant	resident	21.6667
3	3	5	m2	a355	subdominant	resident	28.8462
3	3	5	m3	a355	subdominant	resident	21.1538
3	3	5	m1	a357	subdominant	resident	36.0256
3	3	5	m2	a357	subdominant	resident	36.5385
3	3	5	m3	a357	subdominant	resident	65.3846
3	3	5	m1	a359	subdominant	resident	6.21795
3	3	5	m2	a359	subdominant	resident	4.80769
3	3	5	m3	a359	subdominant	resident	3.84615
3	3	5	m1	a364	dominant	resident	37.8846
3	3	5	m2	a364	dominant	resident	29.8077
3	3	5	m3	a364	dominant	resident	26.9231
3	3	5	m1	a377	subdominant	new	76.5385
3	3	5	m2	a377	subdominant	new	73.0769
3	3	5	m3	a377	subdominant	new	65.3846
3	3	5	m1	a389	dominant	new	95.1923
3	3	5	m2	a389	dominant	new	94.2308
3	3	5	m3	a389	dominant	new	94.2308
3	3	5	m1	a40	loser	resident	79.5513
3	3	5	m2	a40	loser	resident	70.1923
3	3	5	m3	a40	loser	resident	84.6154
3	3	5	m1	a407	loser	new	75
3	3	5	m2	a407	loser	new	77.8846
3	3	5	m3	a407	loser	new	57.6923
3	3	5	m1	a46	loser	new	98.3333
3	3	5	m1	a48	subdominant	resident	55.8333
3	3	5	m1	a55	avoider	resident	90.8333
3	3	5	m1	a66	avoider	resident	46.2821
3	3	5	m2	a66	avoider	resident	61.5385
3	3	5	m3	a66	avoider	resident	42.3077
3	3	6	m1	b10	dominant	resident	97.4138
3	3	6	m1	b109	subdominant	resident	50
3	3	6	m1	b111	dominant	resident	61.7163
3	3	6	m2	b111	dominant	resident	31.8182
3	3	6	m3	b111	dominant	resident	52.2727
3	3	6	m1	b117	dominant	resident	50.8621
3	3	6	m1	b118	avoider	resident	87.069
3	3	6	m2	b118	avoider	resident	52.2727
3	3	6	m3	b118	avoider	resident	75
3	3	6	m1	b121	dominant	resident	18.5737
3	3	6	m2	b121	dominant	resident	64.7727
3	3	6	m3	b121	dominant	resident	50
3	3	6	m1	b122	dominant	resident	50.2743
3	3	6	m2	b122	dominant	resident	44.3182
3	3	6	m3	b122	dominant	resident	52.2727
3	3	6	m1	b124	dominant	resident	89.6552
3	3	6	m1	b129	loser	new	82.7586
3	3	6	m2	b129	loser	new	92.0455
3	3	6	m3	b129	loser	new	86.3636
3	3	6	m1	b132	avoider	resident	64.2633
3	3	6	m2	b132	avoider	resident	21.5909
3	3	6	m3	b132	avoider	resident	11.3636
3	3	6	m1	b133	avoider	resident	61.2069
3	3	6	m1	b141	loser	new	26.1364
3	3	6	m2	b141	loser	new	70.4545
3	3	6	m3	b141	loser	new	63.6364
3	3	6	m1	b144	subdominant	resident	51.7241
3	3	6	m2	b144	subdominant	resident	18.1818
3	3	6	m3	b144	subdominant	resident	18.1818
3	3	6	m1	b145	loser	new	27.116
3	3	6	m2	b145	loser	new	36.3636
3	3	6	m3	b145	loser	new	22.7273
3	3	6	m1	b148	loser	new	20.5329
3	3	6	m2	b148	loser	new	28.4091
3	3	6	m3	b148	loser	new	38.6364
3	3	6	m1	b153	dominant	new	63.7147
3	3	6	m2	b153	dominant	new	26.1364
3	3	6	m3	b153	dominant	new	27.2727
3	3	6	m1	b161	dominant	resident	44.8276
3	3	6	m1	b163	avoider	new	90.2821
3	3	6	m2	b163	avoider	new	67.0455
3	3	6	m3	b163	avoider	new	77.2727
3	3	6	m1	b165	avoider	resident	27.5862
3	3	6	m2	b165	avoider	resident	57.9545
3	3	6	m3	b165	avoider	resident	72.7273
3	3	6	m1	b205	dominant	resident	2.27273
3	3	6	m2	b205	dominant	resident	2.27273
3	3	6	m3	b205	dominant	resident	4.54545
3	3	6	m1	b21	loser	resident	67.4373
3	3	6	m2	b21	loser	resident	61.3636
3	3	6	m3	b21	loser	resident	45.4545
3	3	6	m1	b213	avoider	resident	39.4201
3	3	6	m2	b213	avoider	resident	73.8636
3	3	6	m3	b213	avoider	resident	81.8182
3	3	6	m1	b215	subdominant	resident	24.5298
3	3	6	m2	b215	subdominant	resident	84.0909
3	3	6	m3	b215	subdominant	resident	68.1818
3	3	6	m1	b230	subdominant	resident	53.174
3	3	6	m2	b230	subdominant	resident	63.6364
3	3	6	m3	b230	subdominant	resident	36.3636
3	3	6	m1	b231	dominant	resident	5.721
3	3	6	m2	b231	dominant	resident	4.54545
3	3	6	m3	b231	dominant	resident	4.54545
3	3	6	m1	b251	avoider	resident	100
3	3	6	m1	b276	avoider	resident	97.4138
3	3	6	m1	b29	subdominant	resident	79.3103
3	3	6	m1	b295	subdominant	resident	9.71787
3	3	6	m2	b295	subdominant	resident	20.4545
3	3	6	m3	b295	subdominant	resident	34.0909
3	3	6	m1	b298	dominant	resident	81.0345
3	3	6	m1	b303	loser	resident	86.2853
3	3	6	m2	b303	loser	resident	90.9091
3	3	6	m3	b303	loser	resident	95.4545
3	3	6	m1	b309	avoider	resident	63.127
3	3	6	m2	b309	avoider	resident	19.3182
3	3	6	m3	b309	avoider	resident	29.5455
3	3	6	m1	b310	subdominant	resident	7.71944
3	3	6	m2	b310	subdominant	resident	10.2273
3	3	6	m3	b310	subdominant	resident	9.09091
3	3	6	m1	b311	dominant	resident	82.2884
3	3	6	m2	b311	dominant	resident	59.0909
3	3	6	m3	b311	dominant	resident	90.9091
3	3	6	m1	b312	loser	resident	64.2241
3	3	6	m2	b312	loser	resident	84.0909
3	3	6	m3	b312	loser	resident	81.8182
3	3	6	m1	b313	avoider	resident	55.1724
3	3	6	m1	b315	avoider	resident	25.1567
3	3	6	m2	b315	avoider	resident	64.7727
3	3	6	m3	b315	avoider	resident	22.7273
3	3	6	m1	b318	avoider	resident	23.1583
3	3	6	m2	b318	avoider	resident	48.8636
3	3	6	m3	b318	avoider	resident	54.5455
3	3	6	m1	b319	subdominant	resident	3.99687
3	3	6	m2	b319	subdominant	resident	7.95455
3	3	6	m3	b319	subdominant	resident	6.81818
3	3	6	m1	b321	loser	resident	54.3103
3	3	6	m1	b326	dominant	resident	13.6364
3	3	6	m2	b326	dominant	resident	12.5
3	3	6	m3	b326	dominant	resident	31.8182
3	3	6	m1	b330	dominant	resident	74.1379
3	3	6	m1	b332	dominant	resident	45.1411
3	3	6	m2	b332	dominant	resident	78.4091
3	3	6	m3	b332	dominant	resident	52.2727
3	3	6	m1	b338	avoider	resident	37.7351
3	3	6	m2	b338	avoider	resident	44.3182
3	3	6	m3	b338	avoider	resident	65.9091
3	3	6	m1	b342	dominant	resident	83.9734
3	3	6	m2	b342	dominant	resident	76.1364
3	3	6	m3	b342	dominant	resident	61.3636
3	3	6	m1	b352	dominant	resident	26.5674
3	3	6	m2	b352	dominant	resident	12.5
3	3	6	m3	b352	dominant	resident	25
3	3	6	m1	b360	dominant	new	67.9859
3	3	6	m2	b360	dominant	new	48.8636
3	3	6	m3	b360	dominant	new	29.5455
3	3	6	m1	b366	subdominant	new	59.1693
3	3	6	m2	b366	subdominant	new	67.0455
3	3	6	m3	b366	subdominant	new	70.4545
3	3	6	m1	b388	loser	new	86.3636
3	3	6	m2	b388	loser	new	82.9545
3	3	6	m3	b388	loser	new	63.6364
3	3	6	m1	b398	dominant	new	76.2539
3	3	6	m2	b398	dominant	new	80.6818
3	3	6	m3	b398	dominant	new	79.5455
3	3	6	m1	b41	avoider	resident	37.4216
3	3	6	m2	b41	avoider	resident	23.8636
3	3	6	m3	b41	avoider	resident	11.3636
3	3	6	m1	b414	loser	new	30.1724
3	3	6	m1	b416	dominant	new	81.8966
3	3	6	m2	b416	dominant	new	95.4545
3	3	6	m3	b416	dominant	new	93.1818
3	3	6	m1	b6	subdominant	resident	21.9828
3	3	6	m2	b6	subdominant	resident	27.2727
3	3	6	m3	b6	subdominant	resident	22.7273
3	3	6	m1	b81	avoider	resident	89.6552
3	3	6	m1	b89	dominant	resident	32.7978
3	3	6	m2	b89	dominant	resident	38.6364
3	3	6	m3	b89	dominant	resident	45.4545
3	3	6	m1	b92	dominant	resident	31.0345
3	3	6	m1	b99	loser	resident	48.2759
3	3	6	m2	b99	loser	resident	38.6364
3	3	6	m3	b99	loser	resident	56.8182
4	3	7	m1	a100	subdominant	new	80.2632
4	3	7	m2	a100	subdominant	new	69.863
4	3	7	m1	a101	dominant	resident	57.8947
4	3	7	m2	a101	dominant	resident	42.4658
4	3	7	m3	a101	dominant	resident	63.0137
4	3	7	m1	a104	dominant	resident	61.1842
4	3	7	m2	a104	dominant	resident	61.6438
4	3	7	m3	a104	dominant	resident	61.6438
4	3	7	m1	a105	loser	resident	14.1132
4	3	7	m2	a105	loser	resident	12.3288
4	3	7	m3	a105	loser	resident	13.6986
4	3	7	m1	a110	subdominant	resident	44.7368
4	3	7	m2	a110	subdominant	resident	43.8356
4	3	7	m3	a110	subdominant	resident	34.2466
4	3	7	m1	a114	loser	resident	13.8158
4	3	7	m2	a114	loser	resident	32.8767
4	3	7	m3	a114	loser	resident	19.1781
4	3	7	m1	a115	avoider	resident	40.9156
4	3	7	m2	a115	avoider	resident	19.1781
4	3	7	m3	a115	avoider	resident	12.3288
4	3	7	m1	a116	avoider	resident	6.57895
4	3	7	m2	a116	avoider	resident	4.10959
4	3	7	m3	a116	avoider	resident	5.47945
4	3	7	m1	a121	avoider	resident	28.9474
4	3	7	m2	a121	avoider	resident	71.2329
4	3	7	m3	a121	avoider	resident	73.9726
4	3	7	m1	a124	dominant	resident	25.6579
4	3	7	m2	a124	dominant	resident	35.6164
4	3	7	m3	a124	dominant	resident	50.6849
4	3	7	m1	a133	avoider	resident	59.8684
4	3	7	m2	a133	avoider	resident	65.7534
4	3	7	m3	a133	avoider	resident	76.7123
4	3	7	m1	a134	dominant	resident	55.2632
4	3	7	m1	a135	avoider	resident	49.3421
4	3	7	m2	a135	avoider	resident	56.1644
4	3	7	m3	a135	avoider	resident	41.0959
4	3	7	m1	a139	avoider	resident	17.7632
4	3	7	m2	a139	avoider	resident	23.2877
4	3	7	m3	a139	avoider	resident	26.0274
4	3	7	m1	a140	subdominant	resident	30.2001
4	3	7	m2	a140	subdominant	resident	5.47945
4	3	7	m3	a140	subdominant	resident	5.47945
4	3	7	m1	a142	dominant	resident	16.7177
4	3	7	m2	a142	dominant	resident	28.7671
4	3	7	m3	a142	dominant	resident	23.2877
4	3	7	m1	a143	avoider	resident	19.0789
4	3	7	m2	a143	avoider	resident	42.4658
4	3	7	m3	a143	avoider	resident	35.6164
4	3	7	m1	a146	subdominant	resident	4.60526
4	3	7	m2	a146	subdominant	resident	23.2877
4	3	7	m3	a146	subdominant	resident	15.0685
4	3	7	m1	a148	avoider	resident	73.0263
4	3	7	m2	a148	avoider	resident	82.1918
4	3	7	m3	a148	avoider	resident	73.9726
4	3	7	m1	a149	dominant	resident	21.7105
4	3	7	m2	a149	dominant	resident	10.9589
4	3	7	m3	a149	dominant	resident	13.6986
4	3	7	m1	a201	avoider	new	93.2588
4	3	7	m2	a201	avoider	new	94.5205
4	3	7	m3	a201	avoider	new	87.6712
4	3	7	m1	a202	dominant	resident	40.7895
4	3	7	m2	a202	dominant	resident	28.7671
4	3	7	m3	a202	dominant	resident	32.8767
4	3	7	m1	a21	loser	resident	96.0526
4	3	7	m1	a214	avoider	resident	63.1399
4	3	7	m2	a214	avoider	resident	83.5616
4	3	7	m3	a214	avoider	resident	83.5616
4	3	7	m1	a219	subdominant	resident	7.89474
4	3	7	m2	a219	subdominant	resident	9.58904
4	3	7	m3	a219	subdominant	resident	8.21918
4	3	7	m1	a221	subdominant	resident	7.89474
4	3	7	m2	a221	subdominant	resident	6.84932
4	3	7	m3	a221	subdominant	resident	12.3288
4	3	7	m1	a223	avoider	resident	70.3947
4	3	7	m2	a223	avoider	resident	79.4521
4	3	7	m3	a223	avoider	resident	83.5616
4	3	7	m1	a229	dominant	resident	86.5988
4	3	7	m2	a229	dominant	resident	84.9315
4	3	7	m3	a229	dominant	resident	68.4932
4	3	7	m1	a230	dominant	resident	2.00072
4	3	7	m2	a230	dominant	resident	1.36986
4	3	7	m3	a230	dominant	resident	1.36986
4	3	7	m1	a236	subdominant	new	51.3158
4	3	7	m2	a236	subdominant	new	61.6438
4	3	7	m3	a236	subdominant	new	49.3151
4	3	7	m1	a237	avoider	resident	94.7368
4	3	7	m1	a241	avoider	resident	84.2105
4	3	7	m2	a241	avoider	resident	84.9315
4	3	7	m3	a241	avoider	resident	87.6712
4	3	7	m1	a255	dominant	resident	5.3713
4	3	7	m2	a255	dominant	resident	6.84932
4	3	7	m3	a255	dominant	resident	8.21918
4	3	7	m1	a258	dominant	new	76.3158
4	3	7	m1	a259	avoider	resident	90.7895
4	3	7	m1	a271	dominant	new	72.4585
4	3	7	m2	a271	dominant	new	73.9726
4	3	7	m3	a271	dominant	new	26.0274
4	3	7	m1	a274	avoider	resident	62.5
4	3	7	m2	a274	avoider	resident	67.1233
4	3	7	m3	a274	avoider	resident	67.1233
4	3	7	m1	a277	avoider	new	64.4016
4	3	7	m2	a277	avoider	new	89.726
4	3	7	m1	a281	subdominant	resident	84.571
4	3	7	m2	a281	subdominant	resident	61.6438
4	3	7	m3	a281	subdominant	resident	52.0548
4	3	7	m1	a283	avoider	resident	12.5
4	3	7	m2	a283	avoider	resident	26.0274
4	3	7	m3	a283	avoider	resident	20.5479
4	3	7	m1	a285	subdominant	resident	36.1842
4	3	7	m2	a285	subdominant	resident	38.3562
4	3	7	m3	a285	subdominant	resident	42.4658
4	3	7	m1	a288	loser	resident	41.4474
4	3	7	m2	a288	loser	resident	52.0548
4	3	7	m3	a288	loser	resident	20.5479
4	3	7	m1	a289	avoider	resident	92.1053
4	3	7	m2	a289	avoider	resident	84.9315
4	3	7	m3	a289	avoider	resident	93.1507
4	3	7	m1	a290	dominant	resident	44.8089
4	3	7	m2	a290	dominant	resident	39.726
4	3	7	m3	a290	dominant	resident	38.3562
4	3	7	m1	a291	dominant	resident	31.5789
4	3	7	m2	a291	dominant	resident	49.3151
4	3	7	m3	a291	dominant	resident	53.4247
4	3	7	m1	a292	avoider	resident	30.2632
4	3	7	m2	a292	avoider	resident	50.6849
4	3	7	m3	a292	avoider	resident	42.4658
4	3	7	m1	a297	avoider	resident	81.2004
4	3	7	m2	a297	avoider	resident	91.7808
4	3	7	m3	a297	avoider	resident	91.7808
4	3	7	m1	a299	dominant	resident	19.0789
4	3	7	m2	a299	dominant	resident	20.5479
4	3	7	m3	a299	dominant	resident	21.9178
4	3	7	m1	a302	avoider	resident	47.7379
4	3	7	m2	a302	avoider	resident	60.274
4	3	7	m3	a302	avoider	resident	69.863
4	3	7	m1	a306	loser	resident	64.4737
4	3	7	m2	a306	loser	resident	83.5616
4	3	7	m3	a306	loser	resident	79.4521
4	3	7	m1	a319	avoider	new	91.2311
4	3	7	m2	a319	avoider	new	78.0822
4	3	7	m3	a319	avoider	new	78.0822
4	3	7	m1	a32	dominant	new	48.2336
4	3	7	m2	a32	dominant	new	39.726
4	3	7	m3	a32	dominant	new	28.7671
4	3	7	m1	a320	dominant	new	72.3684
4	3	7	m2	a320	dominant	new	54.7945
4	3	7	m3	a320	dominant	new	56.1644
4	3	7	m1	a325	dominant	resident	30.9211
4	3	7	m2	a325	dominant	resident	16.4384
4	3	7	m3	a325	dominant	resident	16.4384
4	3	7	m1	a339	dominant	new	90.7895
4	3	7	m2	a339	dominant	new	76.7123
4	3	7	m3	a339	dominant	new	72.6027
4	3	7	m1	a340	loser	new	75.6579
4	3	7	m2	a340	loser	new	92.4658
4	3	7	m3	a340	loser	new	84.9315
4	3	7	m1	a348	subdominant	resident	73.6842
4	3	7	m2	a348	subdominant	resident	75.3425
4	3	7	m3	a348	subdominant	resident	54.7945
4	3	7	m1	a353	subdominant	resident	75.1172
4	3	7	m2	a353	subdominant	resident	27.3973
4	3	7	m3	a353	subdominant	resident	42.4658
4	3	7	m1	a363	dominant	resident	3.37058
4	3	7	m2	a363	dominant	resident	2.73973
4	3	7	m3	a363	dominant	resident	2.73973
4	3	7	m1	a368	subdominant	resident	34.2105
4	3	7	m2	a368	subdominant	resident	31.5068
4	3	7	m3	a368	subdominant	resident	32.8767
4	3	7	m1	a378	avoider	resident	65.1406
4	3	7	m2	a378	avoider	resident	86.3014
4	3	7	m3	a378	avoider	resident	68.4932
4	3	7	m1	a379	dominant	resident	44.9712
4	3	7	m2	a379	dominant	resident	38.3562
4	3	7	m3	a379	dominant	resident	43.8356
4	3	7	m1	a380	avoider	resident	35.5714
4	3	7	m2	a380	avoider	resident	19.1781
4	3	7	m3	a380	avoider	resident	21.9178
4	3	7	m1	a382	subdominant	resident	59.6341
4	3	7	m2	a382	subdominant	resident	75.3425
4	3	7	m3	a382	subdominant	resident	58.9041
4	3	7	m1	a390	avoider	resident	39.4737
4	3	7	m2	a390	avoider	resident	49.3151
4	3	7	m3	a390	avoider	resident	47.9452
4	3	7	m1	a395	loser	resident	48.9996
4	3	7	m2	a395	loser	resident	94.5205
4	3	7	m3	a395	loser	resident	76.7123
4	3	7	m1	a396	loser	resident	47.3684
4	3	7	m2	a396	loser	resident	65.7534
4	3	7	m1	a4	avoider	new	37.5
4	3	7	m2	a4	avoider	new	52.0548
4	3	7	m3	a4	avoider	new	60.274
4	3	7	m1	a400	avoider	resident	97.3684
4	3	7	m1	a403	avoider	resident	9.37275
4	3	7	m2	a403	avoider	resident	8.21918
4	3	7	m3	a403	avoider	resident	50.6849
4	3	7	m1	a413	avoider	resident	88.1579
4	3	7	m2	a413	avoider	resident	87.6712
4	3	7	m3	a413	avoider	resident	84.9315
4	3	7	m1	a70	loser	new	86.6528
4	3	7	m2	a70	loser	new	60.274
4	3	7	m3	a70	loser	new	43.8356
4	3	7	m1	a75	loser	new	90.1316
4	3	7	m2	a75	loser	new	65.7534
4	3	7	m3	a75	loser	new	71.2329
4	3	7	m1	a79	subdominant	resident	75.8832
4	3	7	m2	a79	subdominant	resident	63.0137
4	3	7	m3	a79	subdominant	resident	86.3014
4	3	7	m1	a81	loser	resident	38.257
4	3	7	m2	a81	loser	resident	26.0274
4	3	7	m3	a81	loser	resident	57.5342
4	3	7	m1	a84	subdominant	new	28.2895
4	3	7	m2	a84	subdominant	new	32.8767
4	3	7	m3	a84	subdominant	new	34.2466
4	3	7	m1	a86	dominant	resident	16.7718
4	3	7	m2	a86	dominant	resident	17.8082
4	3	7	m3	a86	dominant	resident	28.7671
4	3	8	m1	b116	subdominant	resident	88.6364
4	3	8	m2	b116	subdominant	resident	85.3659
4	3	8	m3	b116	subdominant	resident	76.8293
4	3	8	m1	b140	avoider	resident	84.0909
4	3	8	m2	b140	avoider	resident	90.8537
4	3	8	m3	b140	avoider	resident	82.9268
4	3	8	m1	b150	loser	resident	87.0427
4	3	8	m2	b150	loser	resident	71.9512
4	3	8	m3	b150	loser	resident	78.0488
4	3	8	m1	b152	loser	new	93.1818
4	3	8	m2	b152	loser	new	92.0732
4	3	8	m1	b154	subdominant	new	80.6818
4	3	8	m1	b164	subdominant	resident	19.3182
4	3	8	m2	b164	subdominant	resident	12.1951
4	3	8	m3	b164	subdominant	resident	9.7561
4	3	8	m1	b166	dominant	resident	16.9762
4	3	8	m2	b166	dominant	resident	26.8293
4	3	8	m3	b166	dominant	resident	28.0488
4	3	8	m1	b168	subdominant	resident	51.7045
4	3	8	m2	b168	subdominant	resident	79.2683
4	3	8	m3	b168	subdominant	resident	63.4146
4	3	8	m1	b177	dominant	resident	77.0926
4	3	8	m2	b177	dominant	resident	81.7073
4	3	8	m3	b177	dominant	resident	74.3902
4	3	8	m1	b181	avoider	resident	77.2727
4	3	8	m2	b181	avoider	resident	84.1463
4	3	8	m3	b181	avoider	resident	85.3659
4	3	8	m1	b187	dominant	resident	73.2955
4	3	8	m2	b187	dominant	resident	62.1951
4	3	8	m3	b187	dominant	resident	57.3171
4	3	8	m1	b188	avoider	resident	35.7955
4	3	8	m2	b188	avoider	resident	30.4878
4	3	8	m3	b188	avoider	resident	21.9512
4	3	8	m1	b192	loser	new	92.3642
4	3	8	m2	b192	loser	new	86.5854
4	3	8	m3	b192	loser	new	89.0244
4	3	8	m1	b194	subdominant	resident	93.1818
4	3	8	m2	b194	subdominant	resident	95.7317
4	3	8	m3	b194	subdominant	resident	89.0244
4	3	8	m1	b196	dominant	new	84.0909
4	3	8	m2	b196	dominant	new	78.0488
4	3	8	m3	b196	dominant	new	56.0976
4	3	8	m1	b197	loser	resident	47.7273
4	3	8	m2	b197	loser	resident	82.9268
4	3	8	m3	b197	loser	resident	43.9024
4	3	8	m1	b198	avoider	resident	1.13636
4	3	8	m2	b198	avoider	resident	1.21951
4	3	8	m3	b198	avoider	resident	1.21951
4	3	8	m1	b203	dominant	resident	3.97727
4	3	8	m2	b203	dominant	resident	7.31707
4	3	8	m3	b203	dominant	resident	4.87805
4	3	8	m1	b210	loser	resident	69.8864
4	3	8	m2	b210	loser	resident	46.3415
4	3	8	m3	b210	loser	resident	47.561
4	3	8	m1	b216	subdominant	new	72.1591
4	3	8	m1	b220	avoider	resident	65.8814
4	3	8	m2	b220	avoider	resident	54.878
4	3	8	m3	b220	avoider	resident	58.5366
4	3	8	m1	b222	subdominant	resident	54.5455
4	3	8	m2	b222	subdominant	resident	82.3171
4	3	8	m3	b222	subdominant	resident	81.7073
4	3	8	m1	b226	avoider	resident	83.5089
4	3	8	m2	b226	avoider	resident	80.4878
4	3	8	m3	b226	avoider	resident	79.2683
4	3	8	m1	b232	avoider	resident	5.68182
4	3	8	m2	b232	avoider	resident	4.87805
4	3	8	m3	b232	avoider	resident	2.43902
4	3	8	m1	b236	dominant	resident	53.4091
4	3	8	m2	b236	dominant	resident	64.6341
4	3	8	m3	b236	dominant	resident	60.9756
4	3	8	m1	b238	subdominant	resident	7.95455
4	3	8	m1	b240	loser	new	58.5227
4	3	8	m2	b240	loser	new	74.3902
4	3	8	m3	b240	loser	new	81.7073
4	3	8	m1	b244	subdominant	resident	31.25
4	3	8	m2	b244	subdominant	resident	35.3659
4	3	8	m3	b244	subdominant	resident	39.0244
4	3	8	m1	b245	dominant	resident	49.9584
4	3	8	m2	b245	dominant	resident	52.439
4	3	8	m3	b245	dominant	resident	45.122
4	3	8	m1	b258	subdominant	resident	17.0455
4	3	8	m2	b258	subdominant	resident	10.9756
4	3	8	m3	b258	subdominant	resident	31.7073
4	3	8	m1	b266	subdominant	resident	75.9146
4	3	8	m2	b266	subdominant	resident	52.439
4	3	8	m3	b266	subdominant	resident	71.9512
4	3	8	m1	b267	subdominant	resident	65.3548
4	3	8	m2	b267	subdominant	resident	50
4	3	8	m3	b267	subdominant	resident	51.2195
4	3	8	m1	b268	subdominant	resident	86.3636
4	3	8	m1	b277	loser	resident	57.3864
4	3	8	m2	b277	loser	resident	67.0732
4	3	8	m3	b277	loser	resident	53.6585
4	3	8	m1	b280	subdominant	resident	36.3636
4	3	8	m2	b280	subdominant	resident	25.6098
4	3	8	m3	b280	subdominant	resident	8.53659
4	3	8	m1	b281	avoider	resident	94.3182
4	3	8	m2	b281	avoider	resident	95.7317
4	3	8	m3	b281	avoider	resident	92.6829
4	3	8	m1	b283	dominant	resident	32.9545
4	3	8	m2	b283	dominant	resident	24.3902
4	3	8	m3	b283	dominant	resident	39.0244
4	3	8	m1	b284	subdominant	resident	43.75
4	3	8	m2	b284	subdominant	resident	50
4	3	8	m3	b284	subdominant	resident	43.9024
4	3	8	m1	b287	dominant	resident	9.65909
4	3	8	m2	b287	dominant	resident	19.5122
4	3	8	m3	b287	dominant	resident	23.1707
4	3	8	m1	b288	avoider	resident	17.0455
4	3	8	m2	b288	avoider	resident	35.3659
4	3	8	m3	b288	avoider	resident	35.3659
4	3	8	m1	b294	subdominant	resident	46.5909
4	3	8	m2	b294	subdominant	resident	32.9268
4	3	8	m3	b294	subdominant	resident	34.1463
4	3	8	m1	b296	subdominant	new	11.3636
4	3	8	m2	b296	subdominant	new	13.4146
4	3	8	m3	b296	subdominant	new	15.8537
4	3	8	m1	b308	avoider	resident	18.8054
4	3	8	m2	b308	avoider	resident	17.0732
4	3	8	m3	b308	avoider	resident	19.5122
4	3	8	m1	b31	subdominant	new	19.9834
4	3	8	m2	b31	subdominant	new	21.9512
4	3	8	m3	b31	subdominant	new	24.3902
4	3	8	m1	b322	loser	new	64.2045
4	3	8	m2	b322	loser	new	43.9024
4	3	8	m3	b322	loser	new	86.5854
4	3	8	m1	b329	loser	resident	91.7544
4	3	8	m1	b33	dominant	resident	23.8636
4	3	8	m2	b33	dominant	resident	40.2439
4	3	8	m3	b33	dominant	resident	28.0488
4	3	8	m1	b333	avoider	resident	9.09091
4	3	8	m2	b333	avoider	resident	2.43902
4	3	8	m3	b333	avoider	resident	19.5122
4	3	8	m1	b341	subdominant	new	44.8864
4	3	8	m2	b341	subdominant	new	58.5366
4	3	8	m3	b341	subdominant	new	59.7561
4	3	8	m1	b344	loser	resident	41.9207
4	3	8	m2	b344	loser	resident	59.7561
4	3	8	m3	b344	loser	resident	57.3171
4	3	8	m1	b351	dominant	resident	16.4773
4	3	8	m2	b351	dominant	resident	18.2927
4	3	8	m3	b351	dominant	resident	17.0732
4	3	8	m1	b354	avoider	resident	3.40909
4	3	8	m2	b354	avoider	resident	6.09756
4	3	8	m3	b354	avoider	resident	6.09756
4	3	8	m1	b357	subdominant	new	82.9545
4	3	8	m2	b357	subdominant	new	90.2439
4	3	8	m1	b362	dominant	new	48.8636
4	3	8	m1	b364	loser	resident	72.3392
4	3	8	m2	b364	loser	resident	78.0488
4	3	8	m3	b364	loser	resident	86.5854
4	3	8	m1	b367	dominant	new	50
4	3	8	m1	b368	avoider	resident	25
4	3	8	m2	b368	avoider	resident	36.5854
4	3	8	m3	b368	avoider	resident	23.1707
4	3	8	m1	b369	subdominant	resident	60.5599
4	3	8	m2	b369	subdominant	resident	56.0976
4	3	8	m3	b369	subdominant	resident	34.7561
4	3	8	m1	b371	subdominant	resident	7.06763
4	3	8	m2	b371	subdominant	resident	18.2927
4	3	8	m3	b371	subdominant	resident	15.8537
4	3	8	m1	b373	avoider	resident	69.3736
4	3	8	m2	b373	avoider	resident	56.0976
4	3	8	m3	b373	avoider	resident	63.4146
4	3	8	m1	b374	avoider	resident	42.0455
4	3	8	m2	b374	avoider	resident	47.561
4	3	8	m3	b374	avoider	resident	41.4634
4	3	8	m1	b376	avoider	resident	64.7727
4	3	8	m2	b376	avoider	resident	65.8537
4	3	8	m3	b376	avoider	resident	68.2927
4	3	8	m1	b377	avoider	resident	41.1863
4	3	8	m2	b377	avoider	resident	47.561
4	3	8	m3	b377	avoider	resident	56.0976
4	3	8	m1	b379	loser	resident	8.85532
4	3	8	m2	b379	loser	resident	12.1951
4	3	8	m3	b379	loser	resident	7.31707
4	3	8	m1	b381	avoider	resident	81.8182
4	3	8	m2	b381	avoider	resident	80.4878
4	3	8	m3	b381	avoider	resident	54.878
4	3	8	m1	b382	loser	resident	66.4773
4	3	8	m2	b382	loser	resident	67.0732
4	3	8	m3	b382	loser	resident	65.8537
4	3	8	m1	b384	dominant	resident	23.2955
4	3	8	m2	b384	dominant	resident	15.8537
4	3	8	m3	b384	dominant	resident	34.1463
4	3	8	m1	b387	avoider	resident	60.2273
4	3	8	m2	b387	avoider	resident	69.5122
4	3	8	m3	b387	avoider	resident	62.1951
4	3	8	m1	b389	subdominant	resident	53.4091
4	3	8	m2	b389	subdominant	resident	53.6585
4	3	8	m3	b389	subdominant	resident	46.3415
4	3	8	m1	b390	loser	new	82.8575
4	3	8	m2	b390	loser	new	70.7317
4	3	8	m3	b390	loser	new	91.4634
4	3	8	m1	b391	loser	resident	84.1602
4	3	8	m2	b391	loser	resident	84.7561
4	3	8	m3	b391	loser	resident	76.8293
4	3	8	m1	b392	avoider	resident	80.1136
4	3	8	m2	b392	avoider	resident	82.9268
4	3	8	m3	b392	avoider	resident	75.6098
4	3	8	m1	b393	loser	resident	34.0355
4	3	8	m2	b393	loser	resident	3.65854
4	3	8	m3	b393	loser	resident	10.9756
4	3	8	m1	b394	dominant	new	19.3182
4	3	8	m2	b394	dominant	new	36.5854
4	3	8	m3	b394	dominant	new	25.6098
4	3	8	m1	b395	avoider	new	31.25
4	3	8	m2	b395	avoider	new	37.8049
4	3	8	m3	b395	avoider	new	13.4146
4	3	8	m1	b396	loser	new	13.6364
4	3	8	m2	b396	loser	new	8.53659
4	3	8	m3	b396	loser	new	6.09756
4	3	8	m1	b397	subdominant	new	21.5909
4	3	8	m2	b397	subdominant	new	13.4146
4	3	8	m3	b397	subdominant	new	21.9512
4	3	8	m1	b400	avoider	new	68.1818
4	3	8	m2	b400	avoider	new	46.3415
4	3	8	m3	b400	avoider	new	47.561
4	3	8	m1	b402	dominant	new	34.0909
4	3	8	m2	b402	dominant	new	30.4878
4	3	8	m3	b402	dominant	new	29.2683
4	3	8	m1	b403	avoider	new	61.9318
4	3	8	m2	b403	avoider	new	57.3171
4	3	8	m3	b403	avoider	new	68.2927
4	3	8	m1	b407	avoider	new	42.0455
4	3	8	m2	b407	avoider	new	34.1463
4	3	8	m3	b407	avoider	new	30.4878
4	3	8	m1	b43	loser	resident	28.2705
4	3	8	m2	b43	loser	resident	63.4146
4	3	8	m3	b43	loser	resident	48.7805
4	3	8	m1	b45	avoider	resident	72.7273
4	3	8	m1	b52	loser	new	96.5909
4	3	8	m1	b68	avoider	resident	76.4412
4	3	8	m2	b68	avoider	resident	60.9756
4	3	8	m3	b68	avoider	resident	69.5122
4	3	8	m1	b7	dominant	resident	21.5909
4	3	8	m2	b7	dominant	resident	32.9268
4	3	8	m3	b7	dominant	resident	36.5854
4	3	8	m1	b74	dominant	new	34.0909
4	3	8	m1	b84	loser	resident	48.2955
4	3	8	m2	b84	loser	resident	39.0244
4	3	8	m3	b84	loser	resident	42.6829
4	3	8	m1	b98	subdominant	new	62.8742
4	3	8	m2	b98	subdominant	new	74.3902
4	3	8	m3	b98	subdominant	new	85.3659
5	4	9	m1	a103	loser	resident	12.9032
5	4	9	m2	a103	loser	resident	3.38983
5	4	9	m3	a103	loser	resident	3.38983
5	4	9	m1	a120	avoider	resident	88.7097
5	4	9	m2	a120	avoider	resident	96.6102
5	4	9	m3	a120	avoider	resident	95.7627
5	4	9	m1	a128	subdominant	resident	35.4839
5	4	9	m2	a128	subdominant	resident	46.6102
5	4	9	m3	a128	subdominant	resident	35.5932
5	4	9	m1	a132	dominant	resident	19.3548
5	4	9	m2	a132	dominant	resident	23.7288
5	4	9	m3	a132	dominant	resident	22.8814
5	4	9	m1	a134	loser	new	75.8065
5	4	9	m2	a134	loser	new	58.4746
5	4	9	m3	a134	loser	new	82.2034
5	4	9	m1	a136	dominant	resident	27.1186
5	4	9	m2	a136	dominant	resident	31.3559
5	4	9	m3	a136	dominant	resident	31.3559
5	4	9	m1	a144	dominant	resident	3.22581
5	4	9	m2	a144	dominant	resident	5.9322
5	4	9	m3	a144	dominant	resident	4.23729
5	4	9	m1	a150	dominant	resident	44.0678
5	4	9	m2	a150	dominant	resident	42.3729
5	4	9	m3	a150	dominant	resident	44.9153
5	4	9	m1	a2	dominant	resident	70.9677
5	4	9	m2	a2	dominant	resident	76.2712
5	4	9	m3	a2	dominant	resident	71.1864
5	4	9	m1	a207	subdominant	resident	4.83871
5	4	9	m2	a207	subdominant	resident	5.08475
5	4	9	m3	a207	subdominant	resident	7.62712
5	4	9	m1	a208	dominant	resident	6.45161
5	4	9	m2	a208	dominant	resident	11.8644
5	4	9	m3	a208	dominant	resident	9.32203
5	4	9	m1	a21	avoider	new	88.7097
5	4	9	m2	a21	avoider	new	88.1356
5	4	9	m3	a21	avoider	new	89.8305
5	4	9	m1	a22	subdominant	resident	80.6452
5	4	9	m2	a22	subdominant	resident	78.8136
5	4	9	m3	a22	subdominant	resident	81.3559
5	4	9	m1	a224	subdominant	new	88.1356
5	4	9	m2	a224	subdominant	new	91.5254
5	4	9	m3	a224	subdominant	new	88.1356
5	4	9	m1	a226	loser	resident	79.0323
5	4	9	m1	a227	loser	resident	54.8387
5	4	9	m2	a227	loser	resident	47.4576
5	4	9	m3	a227	loser	resident	44.0678
5	4	9	m1	a24	loser	resident	89.8305
5	4	9	m2	a24	loser	resident	88.9831
5	4	9	m3	a24	loser	resident	92.3729
5	4	9	m1	a243	loser	resident	66.1017
5	4	9	m2	a243	loser	resident	77.1186
5	4	9	m3	a243	loser	resident	69.4915
5	4	9	m1	a250	subdominant	resident	8.06452
5	4	9	m2	a250	subdominant	resident	18.6441
5	4	9	m3	a250	subdominant	resident	10.1695
5	4	9	m1	a262	avoider	resident	64.5161
5	4	9	m2	a262	avoider	resident	46.6102
5	4	9	m3	a262	avoider	resident	42.3729
5	4	9	m1	a273	loser	resident	45.1613
5	4	9	m2	a273	loser	resident	77.9661
5	4	9	m3	a273	loser	resident	65.2542
5	4	9	m1	a29	dominant	resident	17.7419
5	4	9	m2	a29	dominant	resident	15.2542
5	4	9	m3	a29	dominant	resident	14.4068
5	4	9	m1	a295	avoider	resident	47.4576
5	4	9	m2	a295	avoider	resident	66.9492
5	4	9	m3	a295	avoider	resident	76.2712
5	4	9	m1	a30	dominant	resident	9.67742
5	4	9	m2	a30	dominant	resident	28.8136
5	4	9	m3	a30	dominant	resident	17.7966
5	4	9	m1	a329	subdominant	resident	51.6129
5	4	9	m2	a329	subdominant	resident	47.4576
5	4	9	m3	a329	subdominant	resident	38.1356
5	4	9	m1	a33	subdominant	resident	91.5254
5	4	9	m2	a33	subdominant	resident	86.4407
5	4	9	m3	a33	subdominant	resident	92.3729
5	4	9	m1	a358	avoider	resident	43.5484
5	4	9	m2	a358	avoider	resident	55.9322
5	4	9	m3	a358	avoider	resident	50.8475
5	4	9	m1	a361	subdominant	resident	62.9032
5	4	9	m2	a361	subdominant	resident	69.4915
5	4	9	m3	a361	subdominant	resident	58.4746
5	4	9	m1	a37	loser	resident	67.7419
5	4	9	m2	a37	loser	resident	53.3898
5	4	9	m1	a372	dominant	resident	48.3871
5	4	9	m2	a372	dominant	resident	66.1017
5	4	9	m3	a372	dominant	resident	46.6102
5	4	9	m1	a375	avoider	new	96.7742
5	4	9	m1	a376	loser	resident	46.7742
5	4	9	m2	a376	loser	resident	22.0339
5	4	9	m3	a376	loser	resident	43.2203
5	4	9	m1	a386	loser	resident	1.6129
5	4	9	m2	a386	loser	resident	2.54237
5	4	9	m3	a386	loser	resident	2.54237
5	4	9	m1	a39	avoider	resident	61.2903
5	4	9	m2	a39	avoider	resident	63.5593
5	4	9	m3	a39	avoider	resident	44.9153
5	4	9	m1	a392	dominant	resident	27.4194
5	4	9	m1	a394	loser	resident	25.8065
5	4	9	m2	a394	loser	resident	31.3559
5	4	9	m3	a394	loser	resident	26.2712
5	4	9	m1	a397	subdominant	resident	38.7097
5	4	9	m2	a397	subdominant	resident	54.2373
5	4	9	m3	a397	subdominant	resident	58.4746
5	4	9	m1	a400	loser	new	77.4194
5	4	9	m2	a400	loser	new	92.3729
5	4	9	m3	a400	loser	new	77.9661
5	4	9	m1	a401	subdominant	resident	24.1935
5	4	9	m2	a401	subdominant	resident	71.1864
5	4	9	m3	a401	subdominant	resident	55.0847
5	4	9	m1	a416	loser	resident	25.4237
5	4	9	m2	a416	loser	resident	22.8814
5	4	9	m3	a416	loser	resident	19.4915
5	4	9	m1	a418	avoider	resident	55.9322
5	4	9	m2	a418	avoider	resident	61.0169
5	4	9	m3	a418	avoider	resident	69.4915
5	4	9	m1	a428	dominant	new	28.8136
5	4	9	m2	a428	dominant	new	36.4407
5	4	9	m3	a428	dominant	new	28.8136
5	4	9	m1	a429	loser	new	69.3548
5	4	9	m2	a429	loser	new	59.322
5	4	9	m3	a429	loser	new	71.1864
5	4	9	m1	a44	loser	resident	35.4839
5	4	9	m2	a44	loser	resident	33.8983
5	4	9	m3	a44	loser	resident	35.5932
5	4	9	m1	a444	dominant	resident	50
5	4	9	m2	a444	dominant	resident	94.9153
5	4	9	m3	a444	dominant	resident	61.8644
5	4	9	m1	a447	avoider	resident	93.5484
5	4	9	m2	a447	avoider	resident	44.0678
5	4	9	m3	a447	avoider	resident	82.2034
5	4	9	m1	a448	subdominant	new	91.9355
5	4	9	m2	a448	subdominant	new	99.1525
5	4	9	m3	a448	subdominant	new	92.3729
5	4	9	m1	a45	subdominant	new	32.2034
5	4	9	m2	a45	subdominant	new	42.3729
5	4	9	m3	a45	subdominant	new	41.5254
5	4	9	m1	a457	avoider		82.2581
5	4	9	m2	a457	avoider		82.2034
5	4	9	m3	a457	avoider		61.0169
5	4	9	m1	a459	dominant	resident	16.129
5	4	9	m2	a459	dominant	resident	20.339
5	4	9	m3	a459	dominant	resident	14.4068
5	4	9	m1	a462	avoider	resident	82.2581
5	4	9	m2	a462	avoider	resident	67.7966
5	4	9	m3	a462	avoider	resident	61.0169
5	4	9	m1	a47	avoider	resident	14.5161
5	4	9	m2	a47	avoider	resident	9.32203
5	4	9	m3	a47	avoider	resident	12.7119
5	4	9	m1	a5	avoider	resident	66.129
5	4	9	m2	a5	avoider	resident	83.0508
5	4	9	m3	a5	avoider	resident	88.1356
5	4	9	m1	a52	subdominant	resident	29.0323
5	4	9	m2	a52	subdominant	resident	16.1017
5	4	9	m3	a52	subdominant	resident	25.4237
5	4	9	m1	a53	dominant	resident	32.2581
5	4	9	m2	a53	dominant	resident	18.6441
5	4	9	m3	a53	dominant	resident	24.5763
5	4	9	m1	a54	avoider	resident	59.322
5	4	9	m2	a54	avoider	resident	59.322
5	4	9	m3	a54	avoider	resident	83.8983
5	4	9	m1	a57	avoider	resident	48.3871
5	4	9	m2	a57	avoider	resident	29.661
5	4	9	m3	a57	avoider	resident	33.0508
5	4	9	m1	a6	loser	resident	72.5806
5	4	9	m2	a6	loser	resident	82.2034
5	4	9	m3	a6	loser	resident	71.1864
5	4	9	m1	a61	subdominant	resident	20.339
5	4	9	m2	a61	subdominant	resident	12.7119
5	4	9	m3	a61	subdominant	resident	17.7966
5	4	9	m1	a67	avoider	resident	79.0323
5	4	9	m2	a67	avoider	resident	91.5254
5	4	9	m3	a67	avoider	resident	91.5254
5	4	9	m1	a69	dominant	resident	38.7097
5	4	9	m2	a69	dominant	resident	38.1356
5	4	9	m3	a69	dominant	resident	53.3898
5	4	9	m1	a97	loser	resident	57.6271
5	4	9	m2	a97	loser	resident	48.3051
5	4	9	m3	a97	loser	resident	64.4068
5	4	10	m1	b106	dominant	new	10.6383
5	4	10	m2	b106	dominant	new	17.0732
5	4	10	m3	b106	dominant	new	19.5122
5	4	10	m1	b11	dominant	new	34.0426
5	4	10	m2	b11	dominant	new	39.0244
5	4	10	m3	b11	dominant	new	54.878
5	4	10	m1	b123	dominant	resident	14.8936
5	4	10	m2	b123	dominant	resident	19.5122
5	4	10	m3	b123	dominant	resident	15.8537
5	4	10	m1	b139	dominant	resident	17.0213
5	4	10	m2	b139	dominant	resident	24.3902
5	4	10	m3	b139	dominant	resident	19.5122
5	4	10	m1	b142	subdominant	resident	80.8511
5	4	10	m2	b142	subdominant	resident	90.2439
5	4	10	m3	b142	subdominant	resident	81.7073
5	4	10	m1	b146	dominant	resident	4.25532
5	4	10	m2	b146	dominant	resident	7.31707
5	4	10	m3	b146	dominant	resident	6.09756
5	4	10	m1	b154	subdominant	new	76.5957
5	4	10	m2	b154	subdominant	new	65.8537
5	4	10	m3	b154	subdominant	new	47.561
5	4	10	m1	b156	dominant	resident	2.12766
5	4	10	m2	b156	dominant	resident	3.65854
5	4	10	m3	b156	dominant	resident	10.9756
5	4	10	m1	b161	subdominant	new	87.234
5	4	10	m2	b161	subdominant	new	96.3415
5	4	10	m1	b169	dominant	resident	36.1702
5	4	10	m2	b169	dominant	resident	52.439
5	4	10	m3	b169	dominant	resident	40.2439
5	4	10	m1	b178	avoider	resident	91.4894
5	4	10	m1	b183	avoider	resident	38.2979
5	4	10	m2	b183	avoider	resident	56.0976
5	4	10	m3	b183	avoider	resident	42.6829
5	4	10	m1	b207	avoider	resident	57.4468
5	4	10	m2	b207	avoider	resident	65.8537
5	4	10	m3	b207	avoider	resident	75.6098
5	4	10	m1	b212	avoider	resident	53.1915
5	4	10	m2	b212	avoider	resident	24.3902
5	4	10	m3	b212	avoider	resident	21.9512
5	4	10	m1	b216	subdominant	new	44.6809
5	4	10	m2	b216	subdominant	new	42.6829
5	4	10	m3	b216	subdominant	new	56.0976
5	4	10	m1	b22	avoider	new	36.1702
5	4	10	m1	b223	loser	resident	31.7073
5	4	10	m2	b223	loser	resident	31.7073
5	4	10	m3	b223	loser	resident	46.3415
5	4	10	m1	b228	dominant	resident	53.1915
5	4	10	m2	b228	dominant	resident	45.122
5	4	10	m3	b228	dominant	resident	52.439
5	4	10	m1	b229	avoider	resident	63.4146
5	4	10	m2	b229	avoider	resident	82.9268
5	4	10	m3	b229	avoider	resident	78.0488
5	4	10	m1	b233	dominant	resident	17.0213
5	4	10	m2	b233	dominant	resident	18.2927
5	4	10	m3	b233	dominant	resident	23.1707
5	4	10	m1	b238	dominant	new	21.9512
5	4	10	m2	b238	dominant	new	4.87805
5	4	10	m3	b238	dominant	new	6.09756
5	4	10	m1	b249	subdominant	new	76.5957
5	4	10	m2	b249	subdominant	new	59.7561
5	4	10	m3	b249	subdominant	new	74.3902
5	4	10	m1	b268	subdominant	new	72.3404
5	4	10	m1	b286	subdominant	new	6.38298
5	4	10	m2	b286	subdominant	new	12.1951
5	4	10	m3	b286	subdominant	new	3.65854
5	4	10	m1	b293	subdominant	new	97.561
5	4	10	m2	b293	subdominant	new	95.122
5	4	10	m1	b299	avoider	new	98.9362
5	4	10	m1	b314	subdominant	resident	27.6596
5	4	10	m2	b314	subdominant	resident	28.0488
5	4	10	m3	b314	subdominant	resident	28.0488
5	4	10	m1	b320	avoider	resident	51.0638
5	4	10	m2	b320	avoider	resident	58.5366
5	4	10	m3	b320	avoider	resident	35.3659
5	4	10	m1	b328	subdominant	resident	23.4043
5	4	10	m2	b328	subdominant	resident	41.4634
5	4	10	m3	b328	subdominant	resident	41.4634
5	4	10	m1	b343	avoider	new	48.9362
5	4	10	m2	b343	avoider	new	48.7805
5	4	10	m3	b343	avoider	new	59.7561
5	4	10	m1	b346	dominant	resident	8.51064
5	4	10	m1	b35	loser	new	85.3659
5	4	10	m2	b35	loser	new	92.6829
5	4	10	m3	b35	loser	new	92.6829
5	4	10	m1	b350	loser	resident	61.7021
5	4	10	m2	b350	loser	resident	43.9024
5	4	10	m3	b350	loser	resident	39.0244
5	4	10	m1	b365	subdominant	new	68.0851
5	4	10	m2	b365	subdominant	new	57.3171
5	4	10	m3	b365	subdominant	new	68.2927
5	4	10	m1	b378	avoider	new	74.4681
5	4	10	m2	b378	avoider	new	75.6098
5	4	10	m3	b378	avoider	new	80.4878
5	4	10	m1	b383	avoider	new	51.2195
5	4	10	m2	b383	avoider	new	65.8537
5	4	10	m3	b383	avoider	new	60.9756
5	4	10	m1	b409	avoider	new	40.4255
5	4	10	m2	b409	avoider	new	58.5366
5	4	10	m3	b409	avoider	new	54.878
5	4	10	m1	b410	loser	new	82.9787
5	4	10	m2	b410	loser	new	75.6098
5	4	10	m3	b410	loser	new	80.4878
5	4	10	m1	b415	dominant	new	21.2766
5	4	10	m2	b415	dominant	new	26.8293
5	4	10	m3	b415	dominant	new	26.8293
5	4	10	m1	b417	dominant	new	29.7872
5	4	10	m2	b417	dominant	new	30.4878
5	4	10	m3	b417	dominant	new	35.3659
5	4	10	m1	b421	avoider	new	78.7234
5	4	10	m2	b421	avoider	new	86.5854
5	4	10	m3	b421	avoider	new	87.8049
5	4	10	m1	b72	avoider	new	57.4468
5	4	10	m2	b72	avoider	new	76.8293
5	4	10	m3	b72	avoider	new	86.5854
5	4	10	m1	b76	avoider	new	19.1489
5	4	10	m2	b76	avoider	new	9.7561
5	4	10	m3	b76	avoider	new	10.9756
5	4	10	m1	b77	dominant	resident	74.4681
5	4	10	m2	b77	dominant	resident	84.1463
5	4	10	m3	b77	dominant	resident	78.0488
5	4	10	m1	b80	loser	resident	46.8085
5	4	10	m1	b81	dominant	new	89.3617
5	4	10	m1	b91	loser	resident	48.7805
5	4	10	m2	b91	loser	resident	73.1707
5	4	10	m3	b91	loser	resident	63.4146
6	4	11	m1	a102	avoider	resident	28.2115
6	4	11	m2	a102	avoider	resident	46.4286
6	4	11	m3	a102	avoider	resident	19.0476
6	4	11	m1	a111	avoider	resident	73.2558
6	4	11	m2	a111	avoider	resident	73.8095
6	4	11	m3	a111	avoider	resident	71.4286
6	4	11	m1	a118	loser	resident	49.4186
6	4	11	m2	a118	loser	resident	55.9524
6	4	11	m3	a118	loser	resident	26.1905
6	4	11	m1	a12	loser	new	94.1584
6	4	11	m2	a12	loser	new	89.2857
6	4	11	m3	a12	loser	new	69.0476
6	4	11	m1	a129	subdominant	new	52.3256
6	4	11	m2	a129	subdominant	new	88.0952
6	4	11	m3	a129	subdominant	new	80.9524
6	4	11	m1	a206	avoider	resident	60.4651
6	4	11	m2	a206	avoider	resident	11.9048
6	4	11	m3	a206	avoider	resident	7.14286
6	4	11	m1	a212	loser	resident	62.4031
6	4	11	m2	a212	loser	resident	66.6667
6	4	11	m3	a212	loser	resident	54.7619
6	4	11	m1	a217	dominant	resident	84.6899
6	4	11	m2	a217	dominant	resident	90.4762
6	4	11	m3	a217	dominant	resident	85.7143
6	4	11	m1	a218	loser	resident	68.6047
6	4	11	m2	a218	loser	resident	44.0476
6	4	11	m3	a218	loser	resident	88.0952
6	4	11	m1	a222	loser	resident	88.3721
6	4	11	m2	a222	loser	resident	60.7143
6	4	11	m3	a222	loser	resident	52.381
6	4	11	m1	a251	dominant	resident	64.701
6	4	11	m2	a251	dominant	resident	63.0952
6	4	11	m3	a251	dominant	resident	57.1429
6	4	11	m1	a253	avoider	resident	80.2326
6	4	11	m2	a253	avoider	resident	91.6667
6	4	11	m3	a253	avoider	resident	83.3333
6	4	11	m1	a276	dominant	resident	80.2326
6	4	11	m2	a276	dominant	resident	76.1905
6	4	11	m3	a276	dominant	resident	66.6667
6	4	11	m1	a278	dominant	resident	36.0465
6	4	11	m2	a278	dominant	resident	32.1429
6	4	11	m3	a278	dominant	resident	47.619
6	4	11	m1	a282	subdominant	resident	22.093
6	4	11	m2	a282	subdominant	resident	28.5714
6	4	11	m3	a282	subdominant	resident	33.3333
6	4	11	m1	a294	dominant	resident	29.4297
6	4	11	m2	a294	dominant	resident	45.2381
6	4	11	m3	a294	dominant	resident	47.619
6	4	11	m1	a296	avoider	resident	69.4906
6	4	11	m2	a296	avoider	resident	50
6	4	11	m3	a296	avoider	resident	71.4286
6	4	11	m1	a298	avoider	new	47.6744
6	4	11	m2	a298	avoider	new	39.2857
6	4	11	m3	a298	avoider	new	42.8571
6	4	11	m1	a304	dominant	resident	12.9291
6	4	11	m2	a304	dominant	resident	14.2857
6	4	11	m3	a304	dominant	resident	14.2857
6	4	11	m1	a322	subdominant	resident	94.103
6	4	11	m2	a322	subdominant	resident	91.6667
6	4	11	m3	a322	subdominant	resident	83.3333
6	4	11	m1	a352	dominant	new	87.2093
6	4	11	m1	a391	loser	new	16.4729
6	4	11	m2	a391	loser	new	28.5714
6	4	11	m3	a391	loser	new	11.9048
6	4	11	m1	a406	subdominant	new	51.1628
6	4	11	m2	a406	subdominant	new	82.1429
6	4	11	m3	a406	subdominant	new	50
6	4	11	m1	a426	dominant	resident	7.0598
6	4	11	m2	a426	dominant	resident	20.2381
6	4	11	m3	a426	dominant	resident	30.9524
6	4	11	m1	a432	dominant	resident	43.0233
6	4	11	m2	a432	dominant	resident	48.8095
6	4	11	m3	a432	dominant	resident	38.0952
6	4	11	m1	a434	dominant	resident	34.8837
6	4	11	m2	a434	dominant	resident	36.9048
6	4	11	m3	a434	dominant	resident	40.4762
6	4	11	m1	a440	subdominant	resident	54.1528
6	4	11	m2	a440	subdominant	resident	67.8571
6	4	11	m3	a440	subdominant	resident	28.5714
6	4	11	m1	a442	avoider	resident	77.907
6	4	11	m2	a442	avoider	resident	88.0952
6	4	11	m3	a442	avoider	resident	92.8571
6	4	11	m1	a454	subdominant	new	98.8372
6	4	11	m1	a456	loser	resident	60.4651
6	4	11	m2	a456	loser	resident	42.8571
6	4	11	m3	a456	loser	resident	66.6667
6	4	11	m1	a458	loser	resident	82.5581
6	4	11	m2	a458	loser	resident	71.4286
6	4	11	m3	a458	loser	resident	50
6	4	11	m1	a46	avoider	new	96.4563
6	4	11	m2	a46	avoider	new	88.0952
6	4	11	m1	a50	dominant	resident	9.30233
6	4	11	m2	a50	dominant	resident	14.2857
6	4	11	m3	a50	dominant	resident	14.2857
6	4	11	m1	a51	avoider	resident	4.67885
6	4	11	m2	a51	avoider	resident	2.38095
6	4	11	m3	a51	avoider	resident	4.7619
6	4	11	m1	a63	subdominant	resident	20.9302
6	4	11	m2	a63	subdominant	resident	22.619
6	4	11	m3	a63	subdominant	resident	26.1905
6	4	11	m1	a71	dominant	resident	56.9767
6	4	11	m2	a71	dominant	resident	64.2857
6	4	11	m3	a71	dominant	resident	85.7143
6	4	11	m1	a72	subdominant	resident	54.6512
6	4	11	m2	a72	subdominant	resident	73.8095
6	4	11	m3	a72	subdominant	resident	59.5238
6	4	11	m1	a73	dominant	resident	7.03212
6	4	11	m2	a73	dominant	resident	9.52381
6	4	11	m1	a8	dominant	resident	26.7442
6	4	11	m2	a8	dominant	resident	14.2857
6	4	11	m3	a8	dominant	resident	19.0476
6	4	11	m1	a82	loser	resident	7.08749
6	4	11	m2	a82	loser	resident	5.95238
6	4	11	m3	a82	loser	resident	2.38095
6	4	11	m1	a9	loser	resident	16.5006
6	4	11	m2	a9	loser	resident	15.4762
6	4	11	m3	a9	loser	resident	21.4286
6	4	11	m1	a90	avoider	resident	34.1085
6	4	11	m2	a90	avoider	resident	36.9048
6	4	11	m3	a90	avoider	resident	35.7143
6	4	11	m1	a95	dominant	resident	43.0233
6	4	11	m2	a95	dominant	resident	55.9524
6	4	11	m3	a95	dominant	resident	71.4286
6	4	12	m1	b114	loser	resident	71.6981
6	4	12	m2	b114	loser	resident	70.6522
6	4	12	m3	b114	loser	resident	80.4348
6	4	12	m1	b115	loser	resident	47.1698
6	4	12	m2	b115	loser	resident	44.5652
6	4	12	m3	b115	loser	resident	28.2609
6	4	12	m1	b12	subdominant	resident	98.1132
6	4	12	m1	b130	dominant	resident	24.2207
6	4	12	m2	b130	dominant	resident	32.6087
6	4	12	m3	b130	dominant	resident	23.913
6	4	12	m1	b135	dominant	resident	98.1132
6	4	12	m1	b137	dominant	resident	12.2642
6	4	12	m1	b143	dominant	resident	58.4906
6	4	12	m2	b143	dominant	resident	40.2174
6	4	12	m3	b143	dominant	resident	65.2174
6	4	12	m1	b157	avoider	resident	42.4528
6	4	12	m2	b157	avoider	resident	69.5652
6	4	12	m3	b157	avoider	resident	63.0435
6	4	12	m1	b16	subdominant	resident	90.6481
6	4	12	m1	b167	avoider	resident	66.571
6	4	12	m2	b167	avoider	resident	58.6957
6	4	12	m3	b167	avoider	resident	39.1304
6	4	12	m1	b171	dominant	resident	28.1378
6	4	12	m2	b171	dominant	resident	25
6	4	12	m3	b171	dominant	resident	34.7826
6	4	12	m1	b172	subdominant	resident	30.1887
6	4	12	m2	b172	subdominant	resident	79.3478
6	4	12	m3	b172	subdominant	resident	60.8696
6	4	12	m1	b179	loser	resident	71.7186
6	4	12	m2	b179	loser	resident	57.6087
6	4	12	m3	b179	loser	resident	67.3913
6	4	12	m1	b18	subdominant	new	77.0098
6	4	12	m2	b18	subdominant	new	75
6	4	12	m3	b18	subdominant	new	84.7826
6	4	12	m1	b182	avoider	resident	24.5283
6	4	12	m2	b182	avoider	resident	30.4348
6	4	12	m3	b182	avoider	resident	41.3043
6	4	12	m1	b184	avoider	resident	86.7925
6	4	12	m2	b184	avoider	resident	33.6957
6	4	12	m3	b184	avoider	resident	56.5217
6	4	12	m1	b189	avoider	resident	27.3585
6	4	12	m2	b189	avoider	resident	22.8261
6	4	12	m3	b189	avoider	resident	30.4348
6	4	12	m1	b19	subdominant	resident	40.4635
6	4	12	m2	b19	subdominant	resident	68.4783
6	4	12	m3	b19	subdominant	resident	47.8261
6	4	12	m1	b191	avoider	resident	6.60377
6	4	12	m2	b191	avoider	resident	7.6087
6	4	12	m3	b191	avoider	resident	6.52174
6	4	12	m1	b201	dominant	resident	5.14766
6	4	12	m2	b201	dominant	resident	17.3913
6	4	12	m3	b201	dominant	resident	58.6957
6	4	12	m1	b204	loser	new	77.3585
6	4	12	m2	b204	loser	new	65.2174
6	4	12	m3	b204	loser	new	73.913
6	4	12	m1	b211	avoider	resident	2.83019
6	4	12	m2	b211	avoider	resident	5.43478
6	4	12	m3	b211	avoider	resident	4.34783
6	4	12	m1	b219	avoider	new	67.9245
6	4	12	m2	b219	avoider	new	88.0435
6	4	12	m3	b219	avoider	new	67.3913
6	4	12	m1	b224	avoider	new	79.2453
6	4	12	m1	b237	loser	resident	33.9623
6	4	12	m1	b247	avoider	resident	34.0853
6	4	12	m2	b247	avoider	resident	43.4783
6	4	12	m3	b247	avoider	resident	21.7391
6	4	12	m1	b255	dominant	resident	10.1518
6	4	12	m2	b255	dominant	resident	14.1304
6	4	12	m3	b255	dominant	resident	13.0435
6	4	12	m1	b26	subdominant	new	15.1559
6	4	12	m2	b26	subdominant	new	47.8261
6	4	12	m3	b26	subdominant	new	8.69565
6	4	12	m1	b262	avoider	resident	25.0205
6	4	12	m2	b262	avoider	resident	14.1304
6	4	12	m3	b262	avoider	resident	21.7391
6	4	12	m1	b271	loser	resident	20.7547
6	4	12	m2	b271	loser	resident	55.4348
6	4	12	m3	b271	loser	resident	28.2609
6	4	12	m1	b274	dominant	resident	25.4717
6	4	12	m2	b274	dominant	resident	17.3913
6	4	12	m3	b274	dominant	resident	30.4348
6	4	12	m1	b278	subdominant	resident	44.3396
6	4	12	m2	b278	subdominant	resident	34.7826
6	4	12	m3	b278	subdominant	resident	45.6522
6	4	12	m1	b297	subdominant	resident	85.8491
6	4	12	m2	b297	subdominant	resident	91.3043
6	4	12	m3	b297	subdominant	resident	84.7826
6	4	12	m1	b30	avoider	resident	88.6792
6	4	12	m1	b304	subdominant	resident	91.5094
6	4	12	m2	b304	subdominant	resident	73.913
6	4	12	m3	b304	subdominant	resident	71.7391
6	4	12	m1	b307	loser	new	57.5472
6	4	12	m2	b307	loser	new	70.6522
6	4	12	m3	b307	loser	new	78.2609
6	4	12	m1	b317	loser	new	77.297
6	4	12	m2	b317	loser	new	83.6957
6	4	12	m3	b317	loser	new	89.1304
[truncated: 1,043 more rows]

## Sheet: Caption
Item	Definition
Replicate	replicate number
Rotation	rotation number
Group	group number
Month	gestation month
Sow_id	sow identity
Social_status	social status
Prev_exp_grp	previous experience in the group
median%_FO	median feeding order
