# Supplementary material for: Social status and previous experience in the group as predictors of welfare of sows housed in large semi-static groups
Source: PLoS One. 2021 Jun 8;16(6):e0244704. doi: 10.1371/journal.pone.0244704 (PMC8186791; doi:10.1371/journal.pone.0244704)
Supplement: S4 Table — (XLSX) [file pone.0244704.s004.xlsx]

## Sheet: Lesion
Replicate	Rotation	Group	Scoring_day	Sow_id	Social_status	Prev_exp_grp	Lesion_front	Lesion_middle	Lesion_rear	Lesion_total
1	3	1	d1	a10	avoider	resident	1	2	1	1.33333
1	3	1	d1	a103	dominant	new	1	0	0	0.333333
1	3	1	d26	a103	dominant	new	2	1	0	1
1	3	1	d84	a103	dominant	new	1.5	1.5	0.5	1.16667
1	3	1	d1	a12	subdominant		4	4	2.5	3.5
1	3	1	d26	a12	subdominant		2	1.5	1.5	1.66667
1	3	1	d84	a12	subdominant		0	0	0.5	0.166667
1	3	1	d1	a126	subdominant	resident	3.5	3	1	2.5
1	3	1	d26	a126	subdominant	resident	3	1.5	0.5	1.66667
1	3	1	d1	a127	subdominant	resident	1	3	2	2
1	3	1	d1	a129	subdominant	resident	4	2	1.5	2.5
1	3	1	d26	a129	subdominant	resident	2	1.5	1	1.5
1	3	1	d84	a129	subdominant	resident	2.5	2	1	1.83333
1	3	1	d1	a138	avoider	resident	1	2	1	1.33333
1	3	1	d26	a138	avoider	resident	2.5	3	1	2.16667
1	3	1	d84	a138	avoider	resident	1	2	2	1.66667
1	3	1	d1	a141	avoider	resident	1.5	1	0	0.833333
1	3	1	d26	a141	avoider	resident	1.5	1.5	1.5	1.5
1	3	1	d84	a141	avoider	resident	0.5	0	0	0.166667
1	3	1	d1	a147	loser	new	2.5	3	1	2.16667
1	3	1	d26	a147	loser	new	2.5	2	1	1.83333
1	3	1	d84	a147	loser	new	0.5	0.5	1	0.666667
1	3	1	d1	a16	subdominant	resident	4	3	0	2.33333
1	3	1	d26	a16	subdominant	resident	2	2	1.5	1.83333
1	3	1	d84	a16	subdominant	resident	1	1.5	1	1.16667
1	3	1	d1	a18	subdominant	new	3	3	1	2.33333
1	3	1	d1	a204	subdominant	new	4.5	2.5	0.5	2.5
1	3	1	d26	a204	subdominant	new	2	1.5	1	1.5
1	3	1	d84	a204	subdominant	new	1.5	2.5	1	1.66667
1	3	1	d1	a206	avoider	resident	0.5	1	0.5	0.666667
1	3	1	d26	a206	avoider	resident	2.5	2	0.5	1.66667
1	3	1	d1	a210	subdominant	resident	2	3	0.5	1.83333
1	3	1	d26	a210	subdominant	resident	2.5	2.5	2	2.33333
1	3	1	d84	a210	subdominant	resident	1.5	1.5	0.5	1.16667
1	3	1	d1	a211	dominant	resident	1.5	2	0.5	1.33333
1	3	1	d26	a211	dominant	resident	2	1	0	1
1	3	1	d84	a211	dominant	resident	2	1.5	0.5	1.33333
1	3	1	d1	a215	loser	resident	2.5	0.5	0	1
1	3	1	d26	a215	loser	resident	2	1	0.5	1.16667
1	3	1	d84	a215	loser	resident	2	2	1.5	1.83333
1	3	1	d1	a220	avoider	new	3	2.5	1	2.16667
1	3	1	d26	a220	avoider	new	2.5	1	1	1.5
1	3	1	d84	a220	avoider	new	3	2.5	1	2.16667
1	3	1	d1	a222	subdominant	resident	3	1.5	0	1.5
1	3	1	d26	a222	subdominant	resident	2.5	2.5	1.5	2.16667
1	3	1	d1	a224	avoider		1.5	2	0.5	1.33333
1	3	1	d26	a224	avoider		1	0.5	0.5	0.666667
1	3	1	d84	a224	avoider		2	0	1	1
1	3	1	d1	a231	subdominant	new	4.5	1	2.5	2.66667
1	3	1	d26	a231	subdominant	new	2.5	2.5	1.5	2.16667
1	3	1	d84	a231	subdominant	new	2	1	0.5	1.16667
1	3	1	d1	a233	dominant	resident	1.5	2	1	1.5
1	3	1	d26	a233	dominant	resident	2	1	1	1.33333
1	3	1	d84	a233	dominant	resident	2	1	1	1.33333
1	3	1	d1	a239	dominant	new	4	4	2.5	3.5
1	3	1	d1	a246	dominant	new	3.5	3	1	2.5
1	3	1	d26	a246	dominant	new	1.5	1	0.5	1
1	3	1	d84	a246	dominant	new	1.5	2	1	1.5
1	3	1	d1	a256	avoider		0	0	0	0
1	3	1	d26	a256	avoider		2.5	1	0.5	1.33333
1	3	1	d1	a257	subdominant	resident	2.5	3.5	1.5	2.5
1	3	1	d26	a257	subdominant	resident	1.5	1	1	1.16667
1	3	1	d84	a257	subdominant	resident	1	0.5	1	0.833333
1	3	1	d1	a260	subdominant	new	3	1	2	2
1	3	1	d26	a260	subdominant	new	1	1	1	1
1	3	1	d1	a261	dominant	new	2	3.5	1	2.16667
1	3	1	d26	a261	dominant	new	2	1	1	1.33333
1	3	1	d84	a261	dominant	new	1	0	0.5	0.5
1	3	1	d1	a263	avoider	resident	2.5	0.5	1	1.33333
1	3	1	d26	a263	avoider	resident	2.5	2.5	0.5	1.83333
1	3	1	d84	a263	avoider	resident	2	1.5	0.5	1.33333
1	3	1	d1	a267	subdominant	new	3	2.5	1	2.16667
1	3	1	d1	a268	subdominant	new	3.5	1.5	0	1.66667
1	3	1	d26	a268	subdominant	new	2	2	0	1.33333
1	3	1	d1	a270	avoider	new	1.5	1	1	1.16667
1	3	1	d26	a270	avoider	new	2	1	1	1.33333
1	3	1	d84	a270	avoider	new	2	1.5	0.5	1.33333
1	3	1	d1	a273	loser	resident	2	1	0	1
1	3	1	d1	a276	loser	resident	2.5	3	3	2.83333
1	3	1	d26	a276	loser	resident	3.5	1.5	0.5	1.83333
1	3	1	d1	a280	loser	new	1	2	1.5	1.5
1	3	1	d26	a280	loser	new	2.5	0.5	0.5	1.16667
1	3	1	d84	a280	loser	new	2	1.5	1	1.5
1	3	1	d1	a287	loser	new	3.5	1.5	0	1.66667
1	3	1	d26	a287	loser	new	2	1	0.5	1.16667
1	3	1	d84	a287	loser	new	1.5	2	0	1.16667
1	3	1	d1	a298	loser	new	0	1	0	0.333333
1	3	1	d26	a298	loser	new	2	1	0.5	1.16667
1	3	1	d84	a298	loser	new	1	2	1.5	1.5
1	3	1	d1	a305	avoider	new	1	0.5	0	0.5
1	3	1	d26	a305	avoider	new	2	1	0.5	1.16667
1	3	1	d84	a305	avoider	new	2.5	2	1.5	2
1	3	1	d1	a333	dominant	new	1.5	2	2	1.83333
1	3	1	d26	a333	dominant	new	1	0.5	0	0.5
1	3	1	d84	a333	dominant	new	3	0.5	1	1.5
1	3	1	d1	a334	loser	resident	3	0	1.5	1.5
1	3	1	d1	a345	dominant	new	2	0.5	3	1.83333
1	3	1	d26	a345	dominant	new	2	0.5	0.5	1
1	3	1	d84	a345	dominant	new	1.5	0.5	0	0.666667
1	3	1	d1	a356	dominant	new	2.5	3	3	2.83333
1	3	1	d26	a356	dominant	new	1	0.5	0	0.5
1	3	1	d84	a356	dominant	new	1	2	1.5	1.5
1	3	1	d1	a358	dominant	new	2	1	2	1.66667
1	3	1	d1	a360	avoider	resident	3.5	3	0.5	2.33333
1	3	1	d26	a360	avoider	resident	2.5	2.5	0	1.66667
1	3	1	d84	a360	avoider	resident	1.5	2	1	1.5
1	3	1	d1	a365	dominant	resident	3.5	1	3.5	2.66667
1	3	1	d26	a365	dominant	resident	1.5	0.5	0.5	0.833333
1	3	1	d84	a365	dominant	resident	1	0	0	0.333333
1	3	1	d1	a366	dominant	resident	3.5	1	2.5	2.33333
1	3	1	d26	a366	dominant	resident	0	0	0	0
1	3	1	d1	a367	subdominant	resident	3.5	2	0.5	2
1	3	1	d26	a367	subdominant	resident	1	1.5	1	1.16667
1	3	1	d84	a367	subdominant	resident	0	0	0.5	0.166667
1	3	1	d1	a369	subdominant	resident	1.5	2	0.5	1.33333
1	3	1	d26	a369	subdominant	resident	2.5	1	1	1.5
1	3	1	d84	a369	subdominant	resident	1	0.5	0.5	0.666667
1	3	1	d1	a383	avoider	new	2.5	1.5	0	1.33333
1	3	1	d26	a383	avoider	new	1	0.5	0.5	0.666667
1	3	1	d84	a383	avoider	new	1	1	1.5	1.16667
1	3	1	d1	a385	avoider	new	0.5	1.5	0.5	0.833333
1	3	1	d26	a385	avoider	new	1.5	1	0.5	1
1	3	1	d84	a385	avoider	new	1.5	2.5	2	2
1	3	1	d1	a387	avoider	new	2.5	2	0	1.5
1	3	1	d26	a387	avoider	new	2.5	1.5	0.5	1.5
1	3	1	d84	a387	avoider	new	2	2	1.5	1.83333
1	3	1	d1	a388	subdominant	new	3.5	4	5	4.16667
1	3	1	d26	a388	subdominant	new	2	1	0.5	1.16667
1	3	1	d84	a388	subdominant	new	1.5	0	1	0.833333
1	3	1	d1	a398	avoider	new	-0.5	-1	-0.5	-0.666667
1	3	1	d26	a398	avoider	new	1.5	1.5	0.5	1.16667
1	3	1	d84	a398	avoider	new	2.5	1	1	1.5
1	3	1	d1	a399	dominant	new	2.5	0.5	1.5	1.5
1	3	1	d26	a399	dominant	new	2	1.5	1	1.5
1	3	1	d84	a399	dominant	new	1.5	1.5	1	1.33333
1	3	1	d1	a405	dominant	new	3	3.5	3	3.16667
1	3	1	d26	a405	dominant	new	2	1	0.5	1.16667
1	3	1	d84	a405	dominant	new	2	0.5	1	1.16667
1	3	1	d1	a406	dominant	new	4	2	2	2.66667
1	3	1	d26	a406	dominant	new	1	1	0.5	0.833333
1	3	1	d84	a406	dominant	new	0.5	0	1	0.5
1	3	1	d1	a407	subdominant	new	2	3.5	2.5	2.66667
1	3	1	d26	a407	subdominant	new	2.5	3	1	2.16667
1	3	1	d1	a408	dominant	new	3.5	3	2	2.83333
1	3	1	d26	a408	dominant	new	1	1	0	0.666667
1	3	1	d84	a408	dominant	new	1	1	1	1
1	3	1	d1	a409	subdominant	new	1	0.5	0	0.5
1	3	1	d26	a409	subdominant	new	2.5	2	0.5	1.66667
1	3	1	d84	a409	subdominant	new	1	1.5	0.5	1
1	3	1	d1	a411	dominant	new	1	1.5	3	1.83333
1	3	1	d26	a411	dominant	new	1	1	0.5	0.833333
1	3	1	d84	a411	dominant	new	2.5	2	1	1.83333
1	3	1	d1	a412	avoider	new	3	2	0	1.66667
1	3	1	d26	a412	avoider	new	2	1.5	0.5	1.33333
1	3	1	d84	a412	avoider	new	2	0.5	0.5	1
1	3	1	d1	a415	dominant	new	3.5	2	1	2.16667
1	3	1	d26	a415	dominant	new	1.5	0.5	0	0.666667
1	3	1	d84	a415	dominant	new	1	1	0.5	0.833333
1	3	1	d1	a419	dominant	new	3	1	2	2
1	3	1	d26	a419	dominant	new	1.5	0.5	0	0.666667
1	3	1	d84	a419	dominant	new	1	0.5	0	0.5
1	3	1	d1	a423	loser	resident	1.5	0.5	0	0.666667
1	3	1	d1	a424	subdominant	resident	1.5	0.5	1.5	1.16667
1	3	1	d26	a424	subdominant	resident	2	1.5	0	1.16667
1	3	1	d84	a424	subdominant	resident	1	1.5	0	0.833333
1	3	1	d1	a425	subdominant	resident	3	3	2.5	2.83333
1	3	1	d26	a425	subdominant	resident	2	1.5	0.5	1.33333
1	3	1	d84	a425	subdominant	resident	1	0.5	0	0.5
1	3	1	d1	a428	dominant	resident	3	2.5	0	1.83333
1	3	1	d26	a428	dominant	resident	1	0	0	0.333333
1	3	1	d84	a428	dominant	resident	1	1	0.5	0.833333
1	3	1	d1	a431	loser	resident	2.5	1	0	1.16667
1	3	1	d26	a431	loser	resident	2	1.5	0	1.16667
1	3	1	d84	a431	loser	resident	1	2.5	0.5	1.33333
1	3	1	d1	a433	subdominant	resident	2	0.5	1	1.16667
1	3	1	d26	a433	subdominant	resident	2	1	0.5	1.16667
1	3	1	d1	a435	avoider	resident	0.5	0.5	0	0.333333
1	3	1	d26	a435	avoider	resident	1.5	1.5	1	1.33333
1	3	1	d84	a435	avoider	resident	2	1	0.5	1.16667
1	3	1	d1	a436	avoider	resident	1.5	0.5	1	1
1	3	1	d26	a436	avoider	resident	1	1.5	0.5	1
1	3	1	d84	a436	avoider	resident	0.5	0	0.5	0.333333
1	3	1	d1	a437	subdominant	resident	3	3	2	2.66667
1	3	1	d26	a437	subdominant	resident	3	3.5	2	2.83333
1	3	1	d84	a437	subdominant	resident	1	2.5	0.5	1.33333
1	3	1	d1	a440	loser	resident	2.5	1.5	2.5	2.16667
1	3	1	d26	a440	loser	resident	3	1.5	1	1.83333
1	3	1	d1	a441	subdominant	resident	1.5	1.5	2	1.66667
1	3	1	d26	a441	subdominant	resident	0.5	0	0	0.166667
1	3	1	d84	a441	subdominant	resident	1	0.5	1	0.833333
1	3	1	d1	a443	avoider	resident	2	1.5	1	1.5
1	3	1	d26	a443	avoider	resident	2	2	1	1.66667
1	3	1	d84	a443	avoider	resident	2	0.5	0.5	1
1	3	1	d1	a444	avoider	resident	1.5	2	1	1.5
1	3	1	d1	a448	subdominant	resident	3	3.5	2	2.83333
1	3	1	d26	a448	subdominant	resident	2.5	1.5	1	1.66667
1	3	1	d84	a448	subdominant	resident	3	1.5	1.5	2
1	3	1	d1	a449	loser	resident	1.5	1	1	1.16667
1	3	1	d26	a449	loser	resident	0.5	0	1	0.5
1	3	1	d84	a449	loser	resident	0	0	1	0.333333
1	3	1	d1	a45	subdominant	new	2.5	0.5	0.5	1.16667
1	3	1	d26	a45	subdominant	new	1	0.5	0	0.5
1	3	1	d84	a45	subdominant	new	1	0.5	0	0.5
1	3	1	d1	a450	loser		2.5	1.5	1	1.66667
1	3	1	d26	a450	loser		2	1	0.5	1.16667
1	3	1	d84	a450	loser		2	3	0.5	1.83333
1	3	1	d1	a451	loser	resident	1	2.5	0	1.16667
1	3	1	d26	a451	loser	resident	2	1	1	1.33333
1	3	1	d84	a451	loser	resident	2	1	0.5	1.16667
1	3	1	d1	a452	subdominant	resident	4	3	1.5	2.83333
1	3	1	d26	a452	subdominant	resident	1	1	0.5	0.833333
1	3	1	d84	a452	subdominant	resident	0.5	0.5	1	0.666667
1	3	1	d1	a457	loser	resident	1.5	3	1	1.83333
1	3	1	d1	a458	loser	resident	3.5	0	0	1.16667
1	3	1	d26	a458	loser	resident	2.5	1.5	1	1.66667
1	3	1	d1	a49	dominant	new	1.5	1.5	0.5	1.16667
1	3	1	d26	a49	dominant	new	1.5	1.5	1	1.33333
1	3	1	d1	a59	loser	resident	1.5	0	0	0.5
1	3	1	d26	a59	loser	resident	1	0.5	0.5	0.666667
1	3	1	d84	a59	loser	resident	2	2	1	1.66667
1	3	1	d1	a65	dominant	new	3	0.5	0	1.16667
1	3	1	d26	a65	dominant	new	2	1	1	1.33333
1	3	1	d84	a65	dominant	new	2.5	1	0.5	1.33333
1	3	1	d1	a74	avoider	resident	1.5	1.5	0.5	1.16667
1	3	1	d26	a74	avoider	resident	2	0.5	0.5	1
1	3	1	d84	a74	avoider	resident	3	1	0	1.33333
1	3	1	d1	a91	subdominant	new	1.5	2	1	1.5
1	3	1	d26	a91	subdominant	new	1.5	1	0	0.833333
1	3	1	d84	a91	subdominant	new	2	1	0.5	1.16667
1	3	1	d1	a93	avoider	new	1	2	1.5	1.5
1	3	1	d26	a93	avoider	new	2.5	3	2.5	2.66667
1	3	1	d84	a93	avoider	new	3	2	2	2.33333
1	3	2	d1	b101	loser	new	1.5	1.5	0	1
1	3	2	d26	b101	loser	new	3	2	1	2
1	3	2	d84	b101	loser	new	2.5	2	0.5	1.66667
1	3	2	d1	b106	subdominant	resident	1	3.5	2.5	2.33333
1	3	2	d26	b106	subdominant	resident	2	2	1	1.66667
1	3	2	d84	b106	subdominant	resident	1	1	0.5	0.833333
1	3	2	d1	b11	dominant	resident	3	3	3	3
1	3	2	d26	b11	dominant	resident	1	0.5	0	0.5
1	3	2	d84	b11	dominant	resident	0	0	0	0
1	3	2	d1	b110	avoider	new	1.5	0	0	0.5
1	3	2	d1	b112	avoider	new	2	1	0.5	1.16667
1	3	2	d26	b112	avoider	new	1.5	1	1	1.16667
1	3	2	d1	b13	subdominant	resident	2.5	1	0	1.16667
1	3	2	d26	b13	subdominant	resident	2.5	2.5	1.5	2.16667
1	3	2	d1	b130	subdominant	resident	2	4	3.5	3.16667
1	3	2	d26	b130	subdominant	resident	2	0.5	1	1.16667
1	3	2	d1	b136	loser	new	2	2	2	2
1	3	2	d26	b136	loser	new	2	1.5	1	1.5
1	3	2	d84	b136	loser	new	2	1.5	1	1.5
1	3	2	d1	b147	dominant	new	2.5	2.5	2	2.33333
1	3	2	d26	b147	dominant	new	1.5	1.5	0.5	1.16667
1	3	2	d84	b147	dominant	new	1	0	0.5	0.5
1	3	2	d1	b170	avoider	new	0.5	2	2	1.5
1	3	2	d26	b170	avoider	new	2	2	0	1.33333
1	3	2	d84	b170	avoider	new	1	2	1	1.33333
1	3	2	d1	b173	loser	new	2.5	1	0	1.16667
1	3	2	d26	b173	loser	new	1.5	2	1.5	1.66667
1	3	2	d1	b175	dominant	resident	1.5	1.5	1.5	1.5
1	3	2	d26	b175	dominant	resident	1.5	0.5	1	1
1	3	2	d84	b175	dominant	resident	3	1.5	0.5	1.66667
1	3	2	d1	b18	loser	new	3	2	0	1.66667
1	3	2	d1	b180	avoider	new	1	1	1.5	1.16667
1	3	2	d26	b180	avoider	new	0.5	2	0	0.833333
1	3	2	d84	b180	avoider	new	1	1	0.5	0.833333
1	3	2	d1	b186	dominant		1.5	3	0	1.5
1	3	2	d1	b190	dominant	new	2	0.5	1	1.16667
1	3	2	d26	b190	dominant	new	1	0	0	0.333333
1	3	2	d84	b190	dominant	new	0.5	0	0	0.166667
1	3	2	d1	b20	subdominant	resident	1.5	1	0	0.833333
1	3	2	d26	b20	subdominant	resident	1	1	0.5	0.833333
1	3	2	d84	b20	subdominant	resident	1.5	1.5	0.5	1.16667
1	3	2	d1	b201	dominant	resident	2.5	0.5	0	1
1	3	2	d26	b201	dominant	resident	2.5	2	1	1.83333
1	3	2	d1	b202	avoider	new	2	3.5	1.5	2.33333
1	3	2	d26	b202	avoider	new	2	1.5	1	1.5
1	3	2	d84	b202	avoider	new	1.5	1	1	1.16667
1	3	2	d1	b204	avoider	resident	1.5	3	0.5	1.66667
1	3	2	d26	b204	avoider	resident	3	2	1	2
1	3	2	d84	b204	avoider	resident	2	2.5	0.5	1.66667
1	3	2	d1	b214	avoider	new	1.5	3	1.5	2
1	3	2	d26	b214	avoider	new	1	1	0.5	0.833333
1	3	2	d84	b214	avoider	new	1	1.5	0	0.833333
1	3	2	d1	b218	loser	new	3	1.5	1	1.83333
1	3	2	d26	b218	loser	new	2	1	0.5	1.16667
1	3	2	d84	b218	loser	new	1	1	0.5	0.833333
1	3	2	d1	b219	avoider	resident	1	2.5	1.5	1.66667
1	3	2	d26	b219	avoider	resident	2.5	3	3	2.83333
1	3	2	d1	b22	subdominant	resident	3	3	3	3
1	3	2	d26	b22	subdominant	resident	2	1.5	0	1.16667
1	3	2	d84	b22	subdominant	resident	1	0.5	0.5	0.666667
1	3	2	d1	b221	avoider	resident	4	2.5	1.5	2.66667
1	3	2	d26	b221	avoider	resident	3	2.5	2	2.5
1	3	2	d84	b221	avoider	resident	3.5	3.5	2	3
1	3	2	d1	b23	loser	resident	2	3	1.5	2.16667
1	3	2	d26	b23	loser	resident	2	2	2	2
1	3	2	d84	b23	loser	resident	1.5	1	1	1.16667
1	3	2	d1	b239	dominant	new	2	2.5	1.5	2
1	3	2	d26	b239	dominant	new	2	1	1	1.33333
1	3	2	d84	b239	dominant	new	1	1	0.5	0.833333
1	3	2	d1	b24	dominant	new	2	2.5	2.5	2.33333
1	3	2	d1	b246	dominant	new	3	0	0	1
1	3	2	d26	b246	dominant	new	2.5	0.5	0	1
1	3	2	d84	b246	dominant	new	0	0	0	0
1	3	2	d1	b25	avoider	new	1.5	1	0	0.833333
1	3	2	d26	b25	avoider	new	2	2	1	1.66667
1	3	2	d84	b25	avoider	new	1	0.5	1	0.833333
1	3	2	d1	b252	subdominant	new	0.5	0	1.5	0.666667
1	3	2	d26	b252	subdominant	new	2	1.5	1	1.5
1	3	2	d84	b252	subdominant	new	2	1.5	0	1.16667
1	3	2	d1	b256	avoider	new	0.5	0.5	1	0.666667
1	3	2	d26	b256	avoider	new	1.5	2	1.5	1.66667
1	3	2	d84	b256	avoider	new	2	2	1.5	1.83333
1	3	2	d1	b257	subdominant	new	2.5	1.5	1.5	1.83333
1	3	2	d26	b257	subdominant	new	2	0	0.5	0.833333
1	3	2	d84	b257	subdominant	new	1	1.5	0.5	1
1	3	2	d1	b26	subdominant	resident	3	3.5	1	2.5
1	3	2	d1	b264	avoider	new	1.5	1.5	0	1
1	3	2	d26	b264	avoider	new	2	0.5	1	1.16667
1	3	2	d84	b264	avoider	new	1.5	0.5	1	1
1	3	2	d1	b27	loser	new	0.5	0.5	0	0.333333
1	3	2	d26	b27	loser	new	1	0.5	0.5	0.666667
1	3	2	d84	b27	loser	new	1	0	0	0.333333
1	3	2	d1	b270	dominant	new	4	4	2.5	3.5
1	3	2	d26	b270	dominant	new	2	1	0.5	1.16667
1	3	2	d84	b270	dominant	new	2.5	0	0.5	1
1	3	2	d1	b282	subdominant	new	0.5	2.5	0	1
1	3	2	d26	b282	subdominant	new	2.5	2.5	1.5	2.16667
1	3	2	d84	b282	subdominant	new	2.5	1	1.5	1.66667
1	3	2	d1	b286	avoider	resident	0.5	0.5	1	0.666667
1	3	2	d26	b286	avoider	resident	2	2	0.5	1.5
1	3	2	d84	b286	avoider	resident	2.5	2.5	0.5	1.83333
1	3	2	d1	b290	subdominant	new	2	2	0	1.33333
1	3	2	d26	b290	subdominant	new	1.5	1.5	1	1.33333
1	3	2	d84	b290	subdominant	new	1.5	1	1	1.16667
1	3	2	d1	b292	loser	new	1.5	0	0	0.5
1	3	2	d26	b292	loser	new	2.5	2	1	1.83333
1	3	2	d84	b292	loser	new	2.5	2.5	1	2
1	3	2	d1	b299	loser	new	0	0	1	0.333333
1	3	2	d26	b299	loser	new	1.5	0	0.5	0.666667
1	3	2	d1	b305	dominant	new	3.5	2.5	3	3
1	3	2	d26	b305	dominant	new	2.5	1	0.5	1.33333
1	3	2	d84	b305	dominant	new	2	0.5	0.5	1
1	3	2	d1	b306	subdominant	resident	1.5	3	1.5	2
1	3	2	d26	b306	subdominant	resident	2	1	0.5	1.16667
1	3	2	d84	b306	subdominant	resident	1.5	1.5	0	1
1	3	2	d1	b317	loser	resident	1	2	1.5	1.5
1	3	2	d1	b324	avoider	new	1	0	0.5	0.5
1	3	2	d26	b324	avoider	new	1.5	0	0	0.5
1	3	2	d84	b324	avoider	new	1.5	0	0	0.5
1	3	2	d1	b325	avoider	resident	1	0	0	0.333333
1	3	2	d26	b325	avoider	resident	2.5	1.5	1	1.66667
1	3	2	d1	b327	avoider	resident	0	1	1	0.666667
1	3	2	d26	b327	avoider	resident	2	2.5	1	1.83333
1	3	2	d84	b327	avoider	resident	1	0.5	0	0.5
1	3	2	d1	b331	subdominant	new	0.5	1	2.5	1.33333
1	3	2	d26	b331	subdominant	new	1	0.5	0.5	0.666667
1	3	2	d84	b331	subdominant	new	1	1	0	0.666667
1	3	2	d1	b340	avoider		0	1	0	0.333333
1	3	2	d26	b340	avoider		1	0	0.5	0.5
1	3	2	d84	b340	avoider		1.5	1	0	0.833333
1	3	2	d1	b345	subdominant	new	2	1	1	1.33333
1	3	2	d26	b345	subdominant	new	2	0.5	0	0.833333
1	3	2	d84	b345	subdominant	new	1	1.5	0.5	1
1	3	2	d1	b35	avoider	resident	1	2	0.5	1.16667
1	3	2	d26	b35	avoider	resident	2.5	2.5	1.5	2.16667
1	3	2	d84	b35	avoider	resident	1	1	0.5	0.833333
1	3	2	d1	b353	avoider	new	1.5	1.5	0.5	1.16667
1	3	2	d26	b353	avoider	new	2	1.5	0	1.16667
1	3	2	d84	b353	avoider	new	1	1.5	1.5	1.33333
1	3	2	d1	b355	subdominant	resident	3.5	0	2	1.83333
1	3	2	d26	b355	subdominant	resident	2	0.5	1	1.16667
1	3	2	d1	b370	avoider	new	2.5	0	0	0.833333
1	3	2	d26	b370	avoider	new	1	1	0	0.666667
1	3	2	d84	b370	avoider	new	1	0	0.5	0.5
1	3	2	d1	b375	avoider	new	1	1.5	0	0.833333
1	3	2	d26	b375	avoider	new	2.5	2	2	2.16667
1	3	2	d1	b38	loser	resident	2	1	1	1.33333
1	3	2	d26	b38	loser	resident	2	1	0	1
1	3	2	d84	b38	loser	resident	1	1.5	0	0.833333
1	3	2	d1	b386	avoider	resident	2.5	0.5	1.5	1.5
1	3	2	d26	b386	avoider	resident	2	1	1	1.33333
1	3	2	d1	b398	subdominant	new	2	1.5	2	1.83333
1	3	2	d26	b398	subdominant	new	2	0.5	0.5	1
1	3	2	d1	b399	loser	new	2	1	0.5	1.16667
1	3	2	d26	b399	loser	new	1	0.5	0	0.5
1	3	2	d1	b401	subdominant	new	3.5	1.5	0	1.66667
1	3	2	d26	b401	subdominant	new	2	1.5	1	1.5
1	3	2	d84	b401	subdominant	new	1	0	0	0.333333
1	3	2	d1	b404	loser	resident	1	1.5	1.5	1.33333
1	3	2	d26	b404	loser	resident	2	2.5	0.5	1.66667
1	3	2	d84	b404	loser	resident	1.5	1.5	0	1
1	3	2	d1	b408	dominant	resident	-0.5	0	0	-0.166667
1	3	2	d26	b408	dominant	resident	2.5	1.5	1	1.66667
1	3	2	d84	b408	dominant	resident	2	2	1	1.66667
1	3	2	d1	b410	avoider	resident	1.5	2.5	0.5	1.5
1	3	2	d26	b410	avoider	resident	3	3	1	2.33333
1	3	2	d1	b413	loser	resident	1.5	2	1	1.5
1	3	2	d26	b413	loser	resident	2.5	1.5	1	1.66667
1	3	2	d1	b415	subdominant	resident	1.5	1.5	0	1
1	3	2	d26	b415	subdominant	resident	3	1.5	1	1.83333
1	3	2	d84	b415	subdominant	resident	1	0	0	0.333333
1	3	2	d1	b418	subdominant	resident	1.5	0	2	1.16667
1	3	2	d26	b418	subdominant	resident	2	2	0	1.33333
1	3	2	d84	b418	subdominant	resident	1	1	0	0.666667
1	3	2	d1	b419	avoider		2.5	2.5	1	2
1	3	2	d1	b42	subdominant	resident	2.5	1.5	3.5	2.5
1	3	2	d26	b42	subdominant	resident	1	1	0.5	0.833333
1	3	2	d84	b42	subdominant	resident	1	1	0	0.666667
1	3	2	d1	b44	loser	new	2	2.5	0	1.5
1	3	2	d26	b44	loser	new	2	1	0.5	1.16667
1	3	2	d84	b44	loser	new	2	0.5	0	0.833333
1	3	2	d1	b49	loser	new	1.5	1.5	2	1.66667
1	3	2	d26	b49	loser	new	1.5	1	1	1.16667
1	3	2	d1	b54	subdominant	resident	3	2.5	0	1.83333
1	3	2	d26	b54	subdominant	resident	2.5	2	1.5	2
1	3	2	d84	b54	subdominant	resident	1	1.5	0	0.833333
1	3	2	d1	b55	dominant	resident	2	2.5	2	2.16667
1	3	2	d26	b55	dominant	resident	1.5	0.5	1	1
1	3	2	d84	b55	dominant	resident	1	0.5	1	0.833333
1	3	2	d1	b56	dominant	new	2	2.5	1	1.83333
1	3	2	d26	b56	dominant	new	1	1	1	1
1	3	2	d1	b57	loser	resident	1	2	0	1
1	3	2	d26	b57	loser	resident	2	1.5	0.5	1.33333
1	3	2	d84	b57	loser	resident	1	1	0	0.666667
1	3	2	d1	b61	avoider	resident	1.5	2	1	1.5
1	3	2	d26	b61	avoider	resident	2	2	1	1.66667
1	3	2	d84	b61	avoider	resident	3.5	2.5	0.5	2.16667
1	3	2	d1	b63	subdominant	resident	3	3.5	3.5	3.33333
1	3	2	d26	b63	subdominant	resident	2	1.5	1.5	1.66667
1	3	2	d84	b63	subdominant	resident	2	2	0.5	1.5
1	3	2	d1	b64	avoider	new	1.5	0.5	0.5	0.833333
1	3	2	d26	b64	avoider	new	2	2	0.5	1.5
1	3	2	d84	b64	avoider	new	1	0.5	0.5	0.666667
1	3	2	d1	b67	dominant	resident	2.5	3	2	2.5
1	3	2	d26	b67	dominant	resident	2.5	1.5	1.5	1.83333
1	3	2	d1	b71	avoider	resident	2	2	1	1.66667
1	3	2	d26	b71	avoider	resident	3	1	1	1.66667
1	3	2	d84	b71	avoider	resident	0.5	0.5	0	0.333333
1	3	2	d1	b72	loser	new	1.5	3	0	1.5
1	3	2	d26	b72	loser	new	1.5	1	0.5	1
1	3	2	d84	b72	loser	new	2.5	0.5	0.5	1.16667
1	3	2	d1	b79	loser	new	1	1.5	2.5	1.66667
1	3	2	d26	b79	loser	new	1.5	0.5	1.5	1.16667
1	3	2	d84	b79	loser	new	1	1.5	0	0.833333
1	3	2	d1	b83	dominant	new	3.5	1.5	1.5	2.16667
1	3	2	d26	b83	dominant	new	1.5	1.5	0.5	1.16667
1	3	2	d84	b83	dominant	new	1.5	1	0	0.833333
1	3	2	d1	b85	subdominant	new	0.5	2	1	1.16667
1	3	2	d26	b85	subdominant	new	2	1.5	1.5	1.66667
1	3	2	d1	b86	avoider	resident	1	1.5	0.5	1
1	3	2	d26	b86	avoider	resident	2	1	1.5	1.5
1	3	2	d84	b86	avoider	resident	0.5	0.5	0	0.333333
1	3	2	d1	b87	subdominant	resident	1	3.5	4	2.83333
1	3	2	d26	b87	subdominant	resident	1	0.5	1.5	1
1	3	2	d84	b87	subdominant	resident	1.5	1	0	0.833333
2	3	3	d1	a102	loser	new	0	1	1	0.666667
2	3	3	d26	a102	loser	new	2.5	0	0.5	1
2	3	3	d84	a102	loser	new	1	1	0	0.666667
2	3	3	d1	a111	loser	resident	0	0	0	0
2	3	3	d26	a111	loser	resident	1.5	2	1	1.5
2	3	3	d84	a111	loser	resident	1	1	1	1
2	3	3	d1	a118	subdominant	resident	1.5	0	0.5	0.666667
2	3	3	d26	a118	subdominant	resident	2	0.5	0	0.833333
2	3	3	d84	a118	subdominant	resident	0.5	0.5	0.5	0.5
2	3	3	d1	a122	dominant	resident	3.5	0	0	1.16667
2	3	3	d26	a122	dominant	resident	1	0.5	0	0.5
2	3	3	d84	a122	dominant	resident	0.5	0.5	0	0.333333
2	3	3	d1	a20	avoider	new	1.5	2	2	1.83333
2	3	3	d26	a20	avoider	new	2	2	2.5	2.16667
2	3	3	d84	a20	avoider	new	1	2	1.5	1.5
2	3	3	d1	a201	loser	resident	1	1	1	1
2	3	3	d1	a206	avoider	new	1.5	1	1.5	1.33333
2	3	3	d26	a206	avoider	new	3	2.5	1.5	2.33333
2	3	3	d84	a206	avoider	new	2	2	1.5	1.83333
2	3	3	d1	a212	avoider	resident	1	0.5	-0.5	0.333333
2	3	3	d26	a212	avoider	resident	2.5	3	1.5	2.33333
2	3	3	d84	a212	avoider	resident	2	2	1.5	1.83333
2	3	3	d1	a217	subdominant	new	1.5	3	1	1.83333
2	3	3	d26	a217	subdominant	new	2.5	2	1.5	2
2	3	3	d84	a217	subdominant	new	2	1.5	1	1.5
2	3	3	d1	a218	subdominant	resident	0	1.5	0	0.5
2	3	3	d26	a218	subdominant	resident	3	3	1.5	2.5
2	3	3	d84	a218	subdominant	resident	2	2.5	1.5	2
2	3	3	d1	a222	loser	new	2	2.5	0.5	1.66667
2	3	3	d26	a222	loser	new	1	0.5	1.5	1
2	3	3	d84	a222	loser	new	1	0.5	0.5	0.666667
2	3	3	d1	a245	loser	resident	2	1	0.5	1.16667
2	3	3	d26	a245	loser	resident	3	1	0	1.33333
2	3	3	d84	a245	loser	resident	1	1.5	0	0.833333
2	3	3	d1	a247	dominant	new	4	3.5	3	3.5
2	3	3	d26	a247	dominant	new	2	2	0.5	1.5
2	3	3	d84	a247	dominant	new	1.5	1	0.5	1
2	3	3	d1	a251	avoider	resident	0.5	0	0	0.166667
2	3	3	d26	a251	avoider	resident	2	2	1	1.66667
2	3	3	d84	a251	avoider	resident	2.5	1	0.5	1.33333
2	3	3	d1	a253	loser	resident	1	0.5	0	0.5
2	3	3	d26	a253	loser	resident	3	3.5	3	3.16667
2	3	3	d84	a253	loser	resident	3.5	2.5	0.5	2.16667
2	3	3	d1	a258	dominant	resident	3.5	3	4.5	3.66667
2	3	3	d26	a258	dominant	resident	1	0.5	0.5	0.666667
2	3	3	d1	a260	dominant	new	1	1.5	0	0.833333
2	3	3	d26	a260	dominant	new	2	1.5	1	1.5
2	3	3	d1	a276	dominant	new	1.5	2	0	1.16667
2	3	3	d26	a276	dominant	new	2.5	1	3	2.16667
2	3	3	d84	a276	dominant	new	2.5	2	0.5	1.66667
2	3	3	d1	a278	avoider	resident	3	1.5	0.5	1.66667
2	3	3	d26	a278	avoider	resident	2.5	4	3	3.16667
2	3	3	d84	a278	avoider	resident	3	2.5	1	2.16667
2	3	3	d1	a282	loser	resident	2.5	0.5	1.5	1.5
2	3	3	d26	a282	loser	resident	4	3.5	2	3.16667
2	3	3	d84	a282	loser	resident	3.5	3.5	2	3
2	3	3	d1	a294	dominant	resident	1	2.5	1.5	1.66667
2	3	3	d26	a294	dominant	resident	2.5	2	0	1.5
2	3	3	d84	a294	dominant	resident	2	1	0.5	1.16667
2	3	3	d1	a296	loser	resident	1.5	1.5	0	1
2	3	3	d26	a296	loser	resident	2.5	1.5	0	1.33333
2	3	3	d84	a296	loser	resident	1	1.5	0	0.833333
2	3	3	d1	a304	dominant	resident	3	3	1	2.33333
2	3	3	d26	a304	dominant	resident	2	1.5	2	1.83333
2	3	3	d84	a304	dominant	resident	1	1.5	1.5	1.33333
2	3	3	d1	a322	subdominant	new	0	0.5	0	0.166667
2	3	3	d26	a322	subdominant	new	2.5	1	1	1.5
2	3	3	d84	a322	subdominant	new	1.5	1	1	1.16667
2	3	3	d1	a366	subdominant		4	0.5	1.5	2
2	3	3	d1	a4	dominant	resident	3.5	0.5	1	1.66667
2	3	3	d26	a4	dominant	resident	1	2	1.5	1.5
2	3	3	d1	a426	subdominant	resident	2	2	1	1.66667
2	3	3	d26	a426	subdominant	resident	2.5	2	1.5	2
2	3	3	d84	a426	subdominant	resident	1.5	2	1	1.5
2	3	3	d1	a429	loser	resident	3.5	1	1	1.83333
2	3	3	d26	a429	loser	resident	0.5	0	0	0.166667
2	3	3	d84	a429	loser	resident	0.5	0	0	0.166667
2	3	3	d1	a432	subdominant	new	2	2	0.5	1.5
2	3	3	d26	a432	subdominant	new	0.5	1.5	0.5	0.833333
2	3	3	d84	a432	subdominant	new	1	0.5	0	0.5
2	3	3	d1	a433	subdominant	new	0	1.5	1.5	1
2	3	3	d1	a434	subdominant	resident	2	2.5	2	2.16667
2	3	3	d26	a434	subdominant	resident	2.5	1	0.5	1.33333
2	3	3	d84	a434	subdominant	resident	1	1	1	1
2	3	3	d1	a440	loser	new	1.5	1	1	1.16667
2	3	3	d26	a440	loser	new	1	0	0	0.333333
2	3	3	d84	a440	loser	new	1	0	0	0.333333
2	3	3	d1	a442	loser	new	3	1.5	0	1.5
2	3	3	d26	a442	loser	new	2	1.5	1	1.5
2	3	3	d84	a442	loser	new	2	1	0.5	1.16667
2	3	3	d1	a456	dominant	resident	2.5	1	1.5	1.66667
2	3	3	d26	a456	dominant	resident	2.5	2.5	0	1.66667
2	3	3	d84	a456	dominant	resident	2	1	1	1.33333
2	3	3	d1	a458	loser	new	2	2	1	1.66667
2	3	3	d26	a458	loser	new	2	1	0.5	1.16667
2	3	3	d84	a458	loser	new	1	1.5	0	0.833333
2	3	3	d1	a46	dominant	new	1.5	1.5	0	1
2	3	3	d1	a50	subdominant	resident	2.5	1	0	1.16667
2	3	3	d26	a50	subdominant	resident	1.5	0.5	1.5	1.16667
2	3	3	d84	a50	subdominant	resident	0.5	1	1	0.833333
2	3	3	d1	a51	loser	resident	0	1	0.5	0.5
2	3	3	d26	a51	loser	resident	2.5	2	2.5	2.33333
2	3	3	d84	a51	loser	resident	2.5	1.5	1	1.66667
2	3	3	d1	a63	dominant	resident	3.5	2	0	1.83333
2	3	3	d26	a63	dominant	resident	2.5	1.5	1	1.66667
2	3	3	d84	a63	dominant	resident	1	1.5	1	1.16667
2	3	3	d1	a71	avoider	resident	0	0	0	0
2	3	3	d26	a71	avoider	resident	2.5	3	1	2.16667
2	3	3	d84	a71	avoider	resident	3	0.5	1	1.5
2	3	3	d1	a72	dominant	new	4	0.5	1	1.83333
2	3	3	d26	a72	dominant	new	1.5	1	0.5	1
2	3	3	d84	a72	dominant	new	1	0.5	0	0.5
2	3	3	d1	a73	dominant	new	3	1	0	1.33333
2	3	3	d26	a73	dominant	new	1.5	0	0	0.5
2	3	3	d84	a73	dominant	new	0.5	0.5	0	0.333333
2	3	3	d1	a8	dominant	resident	3.5	1.5	0.5	1.83333
2	3	3	d26	a8	dominant	resident	1.5	0.5	0.5	0.833333
2	3	3	d84	a8	dominant	resident	0.5	0.5	0.5	0.5
2	3	3	d1	a82	loser	resident	1	1	0.5	0.833333
2	3	3	d26	a82	loser	resident	2	2	1.5	1.83333
2	3	3	d84	a82	loser	resident	1	2	1	1.33333
2	3	3	d1	a84	subdominant	resident	2	2.5	1.5	2
2	3	3	d26	a84	subdominant	resident	1.5	0	0.5	0.666667
2	3	3	d1	a85	loser	resident	1	1.5	0	0.833333
2	3	3	d26	a85	loser	resident	2	1	1	1.33333
2	3	3	d84	a85	loser	resident	1.5	1	0	0.833333
2	3	3	d1	a88	dominant	resident	3	1.5	1.5	2
2	3	3	d26	a88	dominant	resident	2.5	3	1.5	2.33333
2	3	3	d1	a9	subdominant	resident	2.5	2	0	1.5
2	3	3	d26	a9	subdominant	resident	3.5	1.5	1	2
2	3	3	d84	a9	subdominant	resident	2	2	0	1.33333
2	3	3	d1	a90	loser	resident	3	0	1	1.33333
2	3	3	d26	a90	loser	resident	2	1	1	1.33333
2	3	3	d84	a90	loser	resident	1.5	0.5	0.5	0.833333
2	3	3	d1	a95	subdominant	resident	1.5	1.5	1	1.33333
2	3	3	d26	a95	subdominant	resident	2.5	2.5	0	1.66667
2	3	3	d84	a95	subdominant	resident	1.5	1.5	0.5	1.16667
2	3	4	d1	b105	subdominant	resident	3.5	2	0	1.83333
2	3	4	d26	b105	subdominant	resident	2	1	0.5	1.16667
2	3	4	d84	b105	subdominant	resident	1	0.5	1	0.833333
2	3	4	d1	b107	avoider	new	0.5	1	1.5	1
2	3	4	d1	b114	subdominant	resident	2.5	2.5	2	2.33333
2	3	4	d26	b114	subdominant	resident	2	1.5	0.5	1.33333
2	3	4	d84	b114	subdominant	resident	1	1	0.5	0.833333
2	3	4	d1	b115	dominant	resident	2	2.5	1	1.83333
2	3	4	d26	b115	dominant	resident	3	2.5	1	2.16667
2	3	4	d84	b115	dominant	resident	2	1.5	1	1.5
2	3	4	d1	b12	subdominant	resident	1	2.5	3	2.16667
2	3	4	d26	b12	subdominant	resident	2	1	0.5	1.16667
2	3	4	d84	b12	subdominant	resident	1	1	0	0.666667
2	3	4	d1	b129	subdominant	new	3	3.5	2.5	3
2	3	4	d1	b130	subdominant	new	4	4	3.5	3.83333
2	3	4	d26	b130	subdominant	new	1	2	0.5	1.16667
2	3	4	d84	b130	subdominant	new	1	1	0.5	0.833333
2	3	4	d1	b134	subdominant	new	3	3.5	2.5	3
2	3	4	d1	b135	subdominant	resident	1	1.5	2.5	1.66667
2	3	4	d26	b135	subdominant	resident	2.5	1	0.5	1.33333
2	3	4	d84	b135	subdominant	resident	1	0.5	1	0.833333
2	3	4	d1	b137	subdominant	resident	3.5	3.5	3.5	3.5
2	3	4	d26	b137	subdominant	resident	2.5	2.5	1.5	2.16667
2	3	4	d84	b137	subdominant	resident	2.5	1	1	1.5
2	3	4	d1	b141	dominant	resident	3	2.5	2.5	2.66667
2	3	4	d1	b143	avoider	new	0	0	0	0
2	3	4	d26	b143	avoider	new	2	1.5	0.5	1.33333
2	3	4	d84	b143	avoider	new	1	1	0.5	0.833333
2	3	4	d1	b153	dominant	new	2	2.5	2.5	2.33333
2	3	4	d1	b157	loser	new	3	3	2	2.66667
2	3	4	d26	b157	loser	new	2	2	1	1.66667
2	3	4	d84	b157	loser	new	2	1	0.5	1.16667
2	3	4	d1	b159	dominant	resident	4	2	0	2
2	3	4	d26	b159	dominant	resident	2	0.5	1	1.16667
2	3	4	d84	b159	dominant	resident	1	1.5	0	0.833333
2	3	4	d1	b162	subdominant	resident	2	1	0.5	1.16667
2	3	4	d26	b162	subdominant	resident	2	0.5	0.5	1
2	3	4	d84	b162	subdominant	resident	1	0.5	0.5	0.666667
2	3	4	d1	b167	loser	resident	2	1.5	1	1.5
2	3	4	d26	b167	loser	resident	2	1.5	1	1.5
2	3	4	d84	b167	loser	resident	1	1.5	0.5	1
2	3	4	d1	b171	dominant	new	0.5	2.5	1.5	1.5
2	3	4	d26	b171	dominant	new	1.5	0	0.5	0.666667
2	3	4	d84	b171	dominant	new	1	0.5	0	0.5
2	3	4	d1	b172	dominant	resident	2	1	0.5	1.16667
2	3	4	d26	b172	dominant	resident	1.5	0.5	0	0.666667
2	3	4	d84	b172	dominant	resident	1	0.5	0	0.5
2	3	4	d1	b179	avoider	resident	0.5	0	0	0.166667
2	3	4	d26	b179	avoider	resident	2	1.5	0.5	1.33333
2	3	4	d84	b179	avoider	resident	1	1	0.5	0.833333
2	3	4	d1	b182	loser	resident	3.5	0.5	1	1.66667
2	3	4	d26	b182	loser	resident	1	1	1.5	1.16667
2	3	4	d84	b182	loser	resident	1	1.5	0	0.833333
2	3	4	d1	b184	avoider	resident	1	1.5	0	0.833333
2	3	4	d26	b184	avoider	resident	2	0.5	0.5	1
2	3	4	d84	b184	avoider	resident	1	1	0	0.666667
2	3	4	d1	b185	dominant	resident	3	3	1.5	2.5
2	3	4	d26	b185	dominant	resident	2.5	1	0.5	1.33333
2	3	4	d84	b185	dominant	resident	1	0.5	1	0.833333
2	3	4	d1	b189	loser	resident	3.5	1.5	1	2
2	3	4	d26	b189	loser	resident	1	0.5	0	0.5
2	3	4	d84	b189	loser	resident	0	1	0	0.333333
2	3	4	d1	b19	subdominant	resident	2.5	2.5	0	1.66667
2	3	4	d26	b19	subdominant	resident	1	1.5	0.5	1
2	3	4	d84	b19	subdominant	resident	0.5	0	1	0.5
2	3	4	d1	b191	subdominant	resident	2	0	0	0.666667
2	3	4	d26	b191	subdominant	resident	2	0.5	0	0.833333
2	3	4	d84	b191	subdominant	resident	1	0.5	0	0.5
2	3	4	d1	b193	loser	resident	2.5	2.5	0	1.66667
2	3	4	d26	b193	loser	resident	2.5	1	0.5	1.33333
2	3	4	d84	b193	loser	resident	2	0.5	0	0.833333
2	3	4	d1	b201	dominant	new	3	3	1	2.33333
2	3	4	d26	b201	dominant	new	1	1	1	1
2	3	4	d84	b201	dominant	new	1	1	0	0.666667
2	3	4	d1	b209	loser	resident	2.5	1	0	1.16667
2	3	4	d26	b209	loser	resident	2	2.5	1	1.83333
2	3	4	d84	b209	loser	resident	1	2	1	1.33333
2	3	4	d1	b211	subdominant	resident	1.5	1	0	0.833333
2	3	4	d26	b211	subdominant	resident	1	1	0.5	0.833333
2	3	4	d84	b211	subdominant	resident	1	0.5	0	0.5
2	3	4	d1	b219	subdominant	new	1	3.5	1	1.83333
2	3	4	d26	b219	subdominant	new	2	3	2	2.33333
2	3	4	d84	b219	subdominant	new	2.5	2	1	1.83333
2	3	4	d1	b237	dominant	resident	0	3	0	1
2	3	4	d26	b237	dominant	resident	2	1	1	1.33333
2	3	4	d84	b237	dominant	resident	1	1	0.5	0.833333
2	3	4	d1	b247	loser	resident	0	0	0	0
2	3	4	d26	b247	loser	resident	2.5	1.5	0.5	1.5
2	3	4	d84	b247	loser	resident	1.5	1	0.5	1
2	3	4	d1	b255	loser	resident	2	1	0	1
2	3	4	d26	b255	loser	resident	1.5	0.5	0.5	0.833333
2	3	4	d84	b255	loser	resident	1	0.5	0	0.5
2	3	4	d1	b262	avoider	resident	1	0	1.5	0.833333
2	3	4	d26	b262	avoider	resident	2	1	1	1.33333
2	3	4	d84	b262	avoider	resident	1	0.5	1	0.833333
2	3	4	d1	b271	loser	resident	0	0	0	0
2	3	4	d26	b271	loser	resident	0.5	0	0	0.166667
2	3	4	d84	b271	loser	resident	0	0	0.5	0.166667
2	3	4	d1	b273	avoider	resident	1.5	0	0	0.5
2	3	4	d26	b273	avoider	resident	2	0.5	2	1.5
2	3	4	d84	b273	avoider	resident	1.5	1	1	1.16667
2	3	4	d1	b274	dominant	resident	1	0	0	0.333333
2	3	4	d26	b274	dominant	resident	1.5	0.5	0.5	0.833333
2	3	4	d84	b274	dominant	resident	1.5	0	0	0.5
2	3	4	d1	b278	dominant	resident	0.5	0	0	0.166667
2	3	4	d26	b278	dominant	resident	0.5	0	0.5	0.333333
2	3	4	d84	b278	dominant	resident	0.5	0	0	0.166667
2	3	4	d1	b279	dominant	resident	2.5	0.5	0	1
2	3	4	d26	b279	dominant	resident	2	1	1.5	1.5
2	3	4	d84	b279	dominant	resident	2.5	0.5	0.5	1.16667
2	3	4	d1	b297	subdominant	new	3	0	0	1
2	3	4	d26	b297	subdominant	new	2	2	0.5	1.5
2	3	4	d84	b297	subdominant	new	1.5	1.5	0.5	1.16667
2	3	4	d1	b30	dominant	resident	3.5	4	3.5	3.66667
2	3	4	d26	b30	dominant	resident	1	1	1	1
2	3	4	d84	b30	dominant	resident	1	0.5	0	0.5
2	3	4	d1	b304	loser	resident	2.5	1.5	0	1.33333
2	3	4	d1	b325	loser	new	2.5	2	0	1.5
2	3	4	d26	b325	loser	new	2.5	1.5	1	1.66667
2	3	4	d84	b325	loser	new	3	1	0	1.33333
2	3	4	d1	b358	subdominant	new	2.5	3.5	1.5	2.5
2	3	4	d26	b358	subdominant	new	2	2	2.5	2.16667
2	3	4	d84	b358	subdominant	new	2	1.5	1.5	1.66667
2	3	4	d1	b359	dominant	resident	2.5	3.5	1.5	2.5
2	3	4	d26	b359	dominant	resident	1	0	0.5	0.5
2	3	4	d84	b359	dominant	resident	1	0	0	0.333333
2	3	4	d1	b36	dominant	new	3	2	0.5	1.83333
2	3	4	d26	b36	dominant	new	2	1.5	1	1.5
2	3	4	d84	b36	dominant	new	1.5	1	0.5	1
2	3	4	d1	b37	dominant	new	3.5	3	3	3.16667
2	3	4	d26	b37	dominant	new	2	1.5	1	1.5
2	3	4	d84	b37	dominant	new	2	0	1	1
2	3	4	d1	b375	avoider	new	1	0	0	0.333333
2	3	4	d1	b399	subdominant	new	1	0	0	0.333333
2	3	4	d26	b399	subdominant	new	1.5	1	0.5	1
2	3	4	d84	b399	subdominant	new	1	0.5	0.5	0.666667
2	3	4	d1	b405	subdominant	new	3	2.5	1.5	2.33333
2	3	4	d26	b405	subdominant	new	0.5	0.5	0.5	0.5
2	3	4	d84	b405	subdominant	new	1	0	0	0.333333
2	3	4	d1	b411	avoider	resident	1.5	1	0.5	1
2	3	4	d26	b411	avoider	resident	2	1	1	1.33333
2	3	4	d84	b411	avoider	resident	1	1	0.5	0.833333
2	3	4	d1	b413	dominant	new	0	0	0	0
2	3	4	d26	b413	dominant	new	3	2	2	2.33333
2	3	4	d84	b413	dominant	new	2.5	1.5	2	2
2	3	4	d1	b419	subdominant	new	3.5	3.5	2.5	3.16667
2	3	4	d26	b419	subdominant	new	2.5	1.5	0.5	1.5
2	3	4	d84	b419	subdominant	new	1.5	1.5	0.5	1.16667
2	3	4	d1	b420	subdominant	resident	2.5	3.5	4	3.33333
2	3	4	d26	b420	subdominant	resident	1.5	1.5	1	1.33333
2	3	4	d84	b420	subdominant	resident	1	1	0.5	0.833333
2	3	4	d1	b47	subdominant	resident	2	2	1	1.66667
2	3	4	d26	b47	subdominant	resident	2	2	1	1.66667
2	3	4	d84	b47	subdominant	resident	1	1	1.5	1.16667
2	3	4	d1	b48	loser	resident	3.5	1.5	2	2.33333
2	3	4	d26	b48	loser	resident	2	2.5	0.5	1.66667
2	3	4	d84	b48	loser	resident	1.5	1	1	1.16667
2	3	4	d1	b5	dominant	resident	4	1.5	2	2.5
2	3	4	d1	b53	dominant	resident	3	3	1	2.33333
2	3	4	d26	b53	dominant	resident	2	1.5	1.5	1.66667
2	3	4	d84	b53	dominant	resident	0.5	1.5	1.5	1.16667
2	3	4	d1	b66	dominant	resident	3.5	2.5	0	2
2	3	4	d26	b66	dominant	resident	3	2	1	2
2	3	4	d84	b66	dominant	resident	1	2.5	0.5	1.33333
2	3	4	d1	b67	subdominant	new	3.5	1.5	1.5	2.16667
2	3	4	d26	b67	subdominant	new	2	1	1.5	1.5
2	3	4	d84	b67	subdominant	new	1	1	1	1
2	3	4	d1	b75	loser	resident	2.5	2.5	1.5	2.16667
2	3	4	d26	b75	loser	resident	3	2	1	2
2	3	4	d84	b75	loser	resident	2	2	0.5	1.5
2	3	4	d1	b97	loser	new	3.5	3.5	3.5	3.5
2	3	4	d26	b97	loser	new	2.5	2	0.5	1.66667
2	3	4	d84	b97	loser	new	1	1.5	1	1.16667
3	3	5	d1	a100	subdominant	resident	4.5	3.5	3.5	3.83333
3	3	5	d1	a106	avoider	resident	4.5	4	1	3.16667
3	3	5	d26	a106	avoider	resident	2.5	1	1	1.5
3	3	5	d84	a106	avoider	resident	2	3	1	2
3	3	5	d1	a108	subdominant	resident	2	2	0.5	1.5
3	3	5	d26	a108	subdominant	resident	3.5	3.5	1.5	2.83333
3	3	5	d84	a108	subdominant	resident	2	1.5	0	1.16667
3	3	5	d1	a11	dominant	resident	2	0.5	0	0.833333
3	3	5	d26	a11	dominant	resident	2	2	0.5	1.5
3	3	5	d1	a123	loser	resident	2	1.5	0	1.16667
3	3	5	d26	a123	loser	resident	3	1.5	0.5	1.66667
3	3	5	d84	a123	loser	resident	1.5	1	0.5	1
3	3	5	d1	a13	dominant	resident	2	2.5	0	1.5
3	3	5	d26	a13	dominant	resident	3	2.5	1	2.16667
3	3	5	d84	a13	dominant	resident	2	2	0.5	1.5
3	3	5	d1	a130	subdominant	resident	2	2.5	3	2.5
3	3	5	d26	a130	subdominant	resident	1	1	0.5	0.833333
3	3	5	d84	a130	subdominant	resident	1	1	0	0.666667
3	3	5	d1	a131	loser	resident	2	1	0	1
3	3	5	d26	a131	loser	resident	1	0	0	0.333333
3	3	5	d84	a131	loser	resident	1.5	0.5	0.5	0.833333
3	3	5	d1	a14	avoider	resident	1	0.5	2	1.16667
3	3	5	d26	a14	avoider	resident	1.5	1.5	1.5	1.5
3	3	5	d84	a14	avoider	resident	0.5	1	1	0.833333
3	3	5	d1	a205	dominant	resident	1	1	0	0.666667
3	3	5	d26	a205	dominant	resident	1.5	0	0	0.5
3	3	5	d84	a205	dominant	resident	0.5	0	0	0.166667
3	3	5	d1	a225	avoider	resident	1.5	0	0	0.5
3	3	5	d26	a225	avoider	resident	3	2	1	2
3	3	5	d84	a225	avoider	resident	0	0	0	0
3	3	5	d1	a228	avoider	resident	4	4	2.5	3.5
3	3	5	d26	a228	avoider	resident	2.5	2.5	0.5	1.83333
3	3	5	d84	a228	avoider	resident	1.5	2	0.5	1.33333
3	3	5	d1	a23	avoider	resident	1	2	0	1
3	3	5	d26	a23	avoider	resident	1.5	1	0	0.833333
3	3	5	d1	a232	loser	resident	2	1.5	0	1.16667
3	3	5	d26	a232	loser	resident	2	1.5	0.5	1.33333
3	3	5	d84	a232	loser	resident	0	1	0	0.333333
3	3	5	d1	a235	loser	resident	2.5	3	1	2.16667
3	3	5	d26	a235	loser	resident	2	1.5	0.5	1.33333
3	3	5	d84	a235	loser	resident	0	0	0	0
3	3	5	d1	a244	avoider	resident	3	0	0	1
3	3	5	d26	a244	avoider	resident	1.5	1	0.5	1
3	3	5	d84	a244	avoider	resident	1	1	0.5	0.833333
3	3	5	d1	a249	dominant	resident	2	1.5	1	1.5
3	3	5	d26	a249	dominant	resident	2	1.5	2	1.83333
3	3	5	d84	a249	dominant	resident	1	0.5	0	0.5
3	3	5	d1	a254	avoider	resident	1.5	1	0	0.833333
3	3	5	d26	a254	avoider	resident	3	2.5	1	2.16667
3	3	5	d84	a254	avoider	resident	1	1.5	0.5	1
3	3	5	d1	a26	subdominant	resident	3.5	2.5	0.5	2.16667
3	3	5	d26	a26	subdominant	resident	3.5	2	1	2.16667
3	3	5	d84	a26	subdominant	resident	2	2.5	0	1.5
3	3	5	d1	a269	loser	resident	1	0	0	0.333333
3	3	5	d26	a269	loser	resident	1.5	1	0.5	1
3	3	5	d84	a269	loser	resident	0.5	0	0	0.166667
3	3	5	d1	a27	subdominant	resident	4	3	0	2.33333
3	3	5	d26	a27	subdominant	resident	1.5	1.5	0.5	1.16667
3	3	5	d84	a27	subdominant	resident	1	0.5	0	0.5
3	3	5	d1	a271	avoider	resident	1	0.5	0	0.5
3	3	5	d1	a272	dominant	resident	1.5	0.5	0	0.666667
3	3	5	d26	a272	dominant	resident	1	0.5	0.5	0.666667
3	3	5	d84	a272	dominant	resident	0.5	0.5	0.5	0.5
3	3	5	d1	a277	subdominant	resident	1	1	0	0.666667
3	3	5	d26	a277	subdominant	resident	1	0	0.5	0.5
3	3	5	d1	a293	avoider	resident	1	2	0	1
3	3	5	d26	a293	avoider	resident	3.5	3	1	2.5
3	3	5	d84	a293	avoider	resident	1.5	1	1	1.16667
3	3	5	d1	a3	dominant	resident	3	1.5	0	1.5
3	3	5	d26	a3	dominant	resident	1.5	2	1	1.5
3	3	5	d1	a300	subdominant	resident	2.5	1	1	1.5
3	3	5	d26	a300	subdominant	resident	1	0.5	1	0.833333
3	3	5	d84	a300	subdominant	resident	0	0	0	0
3	3	5	d1	a303	loser	resident	1.5	-0.5	1	0.666667
3	3	5	d1	a307	avoider	resident	1	1.5	1.5	1.33333
3	3	5	d26	a307	avoider	resident	3.5	2	3	2.83333
3	3	5	d1	a308	dominant	resident	1.5	3	0	1.5
3	3	5	d26	a308	dominant	resident	3	2	0	1.66667
3	3	5	d84	a308	dominant	resident	0.5	0	0	0.166667
3	3	5	d1	a309	avoider	resident	0.5	0	1.5	0.666667
3	3	5	d26	a309	avoider	resident	2.5	1	0.5	1.33333
3	3	5	d84	a309	avoider	resident	1	0.5	0	0.5
3	3	5	d1	a311	subdominant	resident	3.5	3	3	3.16667
3	3	5	d26	a311	subdominant	resident	1.5	0	0	0.5
3	3	5	d84	a311	subdominant	resident	0	0	0	0
3	3	5	d1	a314	dominant	resident	3	0.5	0.5	1.33333
3	3	5	d26	a314	dominant	resident	2.5	0.5	1	1.33333
3	3	5	d84	a314	dominant	resident	1	0.5	0.5	0.666667
3	3	5	d1	a315	loser	resident	2	1.5	0.5	1.33333
3	3	5	d26	a315	loser	resident	1.5	1.5	1.5	1.5
3	3	5	d84	a315	loser	resident	1.5	2	1	1.5
3	3	5	d1	a316	dominant	resident	1.5	1.5	0	1
3	3	5	d26	a316	dominant	resident	1.5	0	0	0.5
3	3	5	d1	a318	dominant	resident	4	0	2.5	2.16667
3	3	5	d26	a318	dominant	resident	2	0.5	0.5	1
3	3	5	d84	a318	dominant	resident	1	1	1	1
3	3	5	d1	a320	dominant	resident	0.5	1.5	2	1.33333
3	3	5	d1	a327	dominant	resident	2	2	1	1.66667
3	3	5	d26	a327	dominant	resident	2.5	2	0	1.5
3	3	5	d84	a327	dominant	resident	1	1	0.5	0.833333
3	3	5	d1	a328	subdominant	resident	1	1.5	1	1.16667
3	3	5	d26	a328	subdominant	resident	2	1	0	1
3	3	5	d84	a328	subdominant	resident	1	1.5	0	0.833333
3	3	5	d1	a330	loser	new	1.5	1	0.5	1
3	3	5	d26	a330	loser	new	3	1.5	1	1.83333
3	3	5	d84	a330	loser	new	0.5	0.5	0	0.333333
3	3	5	d1	a335	avoider	resident	2	2	0.5	1.5
3	3	5	d26	a335	avoider	resident	2	1	1	1.33333
3	3	5	d1	a336	loser	resident	3.5	0.5	0	1.33333
3	3	5	d26	a336	loser	resident	2	1	0.5	1.16667
3	3	5	d84	a336	loser	resident	1	2	0.5	1.16667
3	3	5	d1	a337	dominant	resident	1	0.5	0	0.5
3	3	5	d26	a337	dominant	resident	1	0	0.5	0.5
3	3	5	d84	a337	dominant	resident	1	0	0	0.333333
3	3	5	d1	a338	dominant	resident	1.5	2.5	0	1.33333
3	3	5	d26	a338	dominant	resident	2.5	1.5	0	1.33333
3	3	5	d84	a338	dominant	resident	1	0.5	0.5	0.666667
3	3	5	d1	a34	avoider	resident	0.5	1.5	1	1
3	3	5	d26	a34	avoider	resident	2.5	2	0.5	1.66667
3	3	5	d84	a34	avoider	resident	2	3.5	0	1.83333
3	3	5	d1	a340	avoider	resident	3.5	1.5	0	1.66667
3	3	5	d1	a341	loser	resident	2	2.5	0	1.5
3	3	5	d26	a341	loser	resident	3	2.5	0.5	2
3	3	5	d84	a341	loser	resident	0	0	0.5	0.166667
3	3	5	d1	a342	avoider	resident	3	0.5	0	1.16667
3	3	5	d26	a342	avoider	resident	1.5	1	0	0.833333
3	3	5	d84	a342	avoider	resident	1	0.5	0	0.5
3	3	5	d1	a343	dominant	resident	0.5	1	0	0.5
3	3	5	d26	a343	dominant	resident	1.5	0.5	0.5	0.833333
3	3	5	d84	a343	dominant	resident	1	0.5	0.5	0.666667
3	3	5	d1	a344	avoider	resident	2	2.5	0	1.5
3	3	5	d26	a344	avoider	resident	3.5	2.5	0.5	2.16667
3	3	5	d84	a344	avoider	resident	1	1	0.5	0.833333
3	3	5	d1	a347	avoider	resident	3.5	1.5	0.5	1.83333
3	3	5	d26	a347	avoider	resident	2	2.5	0.5	1.66667
3	3	5	d84	a347	avoider	resident	1	0.5	1	0.833333
3	3	5	d1	a349	avoider	resident	0.5	0	1.5	0.666667
3	3	5	d26	a349	avoider	resident	2	2	1.5	1.83333
3	3	5	d84	a349	avoider	resident	1	0.5	0	0.5
3	3	5	d1	a35	loser	resident	3	1.5	0	1.5
3	3	5	d26	a35	loser	resident	2	2	1	1.66667
3	3	5	d84	a35	loser	resident	1	0.5	0.5	0.666667
3	3	5	d1	a355	subdominant	resident	3	1.5	0	1.5
3	3	5	d26	a355	subdominant	resident	2	1.5	1	1.5
3	3	5	d84	a355	subdominant	resident	1	1	0	0.666667
3	3	5	d1	a357	subdominant	resident	1.5	0	0	0.5
3	3	5	d26	a357	subdominant	resident	1	1	1	1
3	3	5	d84	a357	subdominant	resident	0.5	0	0.5	0.333333
3	3	5	d1	a359	subdominant	resident	3.5	3	2	2.83333
3	3	5	d26	a359	subdominant	resident	1	0.5	1.5	1
3	3	5	d84	a359	subdominant	resident	0.5	0.5	0	0.333333
3	3	5	d1	a364	dominant	resident	1	0	1	0.666667
3	3	5	d26	a364	dominant	resident	1.5	2.5	1	1.66667
3	3	5	d84	a364	dominant	resident	0.5	0.5	0.5	0.5
3	3	5	d1	a366	dominant		2.5	1	1.5	1.66667
3	3	5	d1	a377	subdominant	new	2.5	2.5	2	2.33333
3	3	5	d26	a377	subdominant	new	2	3.5	1	2.16667
3	3	5	d84	a377	subdominant	new	1.5	1	1	1.16667
3	3	5	d1	a389	dominant	new	1	2.5	0	1.16667
3	3	5	d84	a389	dominant	new	1	0.5	0.5	0.666667
3	3	5	d1	a40	loser	resident	3	1	1.5	1.83333
3	3	5	d26	a40	loser	resident	2	0	0.5	0.833333
3	3	5	d84	a40	loser	resident	0	0	0	0
3	3	5	d1	a407	loser	new	3	2.5	2.5	2.66667
3	3	5	d26	a407	loser	new	4	3.5	2	3.16667
3	3	5	d84	a407	loser	new	2	2	1.5	1.83333
3	3	5	d1	a46	loser	new	2	1.5	0.5	1.33333
3	3	5	d26	a46	loser	new	1.5	0.5	1	1
3	3	5	d1	a48	subdominant	resident	2	3	0	1.66667
3	3	5	d26	a48	subdominant	resident	1.5	1.5	0.5	1.16667
3	3	5	d1	a55	avoider	resident	2	2	1.5	1.83333
3	3	5	d26	a55	avoider	resident	2	1	1	1.33333
3	3	5	d1	a66	avoider	resident	1	3.5	1	1.83333
3	3	5	d26	a66	avoider	resident	2	2	1.5	1.83333
3	3	5	d84	a66	avoider	resident	1	1	0	0.666667
3	3	5	d1	a70	loser	resident	1	1	0	0.666667
3	3	6	d1	b10	dominant	resident	2.5	1.5	-0.5	1.16667
3	3	6	d26	b10	dominant	resident	2	2	1	1.66667
3	3	6	d1	b109	subdominant	resident	3.5	3	2	2.83333
3	3	6	d26	b109	subdominant	resident	1.5	1.5	1	1.33333
3	3	6	d1	b111	dominant	resident	1.5	1	0.5	1
3	3	6	d26	b111	dominant	resident	2	1	0	1
3	3	6	d84	b111	dominant	resident	2	1	1	1.33333
3	3	6	d1	b117	dominant	resident	2.5	3.5	1	2.33333
3	3	6	d26	b117	dominant	resident	1.5	1	1	1.16667
3	3	6	d1	b118	avoider	resident	1	1	0	0.666667
3	3	6	d26	b118	avoider	resident	2	2	1	1.66667
3	3	6	d84	b118	avoider	resident	1	2.5	0.5	1.33333
3	3	6	d1	b121	dominant	resident	3	3	0	2
3	3	6	d26	b121	dominant	resident	2	1.5	1	1.5
3	3	6	d84	b121	dominant	resident	1	0.5	0.5	0.666667
3	3	6	d1	b122	dominant	resident	2	0.5	0	0.833333
3	3	6	d26	b122	dominant	resident	1	0.5	0.5	0.666667
3	3	6	d84	b122	dominant	resident	1	1	0	0.666667
3	3	6	d1	b124	dominant	resident	4	2.5	0	2.16667
3	3	6	d26	b124	dominant	resident	2	2	1.5	1.83333
3	3	6	d1	b129	loser	new	3	3	2.5	2.83333
3	3	6	d26	b129	loser	new	2	2	1.5	1.83333
3	3	6	d84	b129	loser	new	2.5	1	1	1.5
3	3	6	d1	b132	avoider	resident	0.5	1.5	0	0.666667
3	3	6	d26	b132	avoider	resident	2	2	1	1.66667
3	3	6	d84	b132	avoider	resident	2	1.5	1.5	1.66667
3	3	6	d1	b133	avoider	resident	1	0	0	0.333333
3	3	6	d26	b133	avoider	resident	2.5	1.5	0.5	1.5
3	3	6	d1	b141	loser	new	3	2.5	0	1.83333
3	3	6	d26	b141	loser	new	2	2	1	1.66667
3	3	6	d84	b141	loser	new	1	1	0.5	0.833333
3	3	6	d1	b144	subdominant	resident	4.5	2	2.5	3
3	3	6	d26	b144	subdominant	resident	2	1.5	1.5	1.66667
3	3	6	d84	b144	subdominant	resident	1	1	0.5	0.833333
3	3	6	d1	b145	loser	resident	3.5	1	0	1.5
3	3	6	d26	b145	loser	resident	1.5	0.5	0	0.666667
3	3	6	d84	b145	loser	resident	1	0.5	0	0.5
3	3	6	d1	b148	loser	new	2.5	3	1	2.16667
3	3	6	d26	b148	loser	new	2	1	1	1.33333
3	3	6	d84	b148	loser	new	1.5	3	0.5	1.66667
3	3	6	d1	b153	dominant	new	1.5	1	0	0.833333
3	3	6	d26	b153	dominant	new	2.5	3	0	1.83333
3	3	6	d84	b153	dominant	new	1	1	1	1
3	3	6	d1	b161	dominant	resident	1	0	0	0.333333
3	3	6	d26	b161	dominant	resident	1.5	1	0.5	1
3	3	6	d1	b163	avoider	new	2.5	0	0	0.833333
3	3	6	d26	b163	avoider	new	2	1	1	1.33333
3	3	6	d84	b163	avoider	new	1.5	1	1.5	1.33333
3	3	6	d1	b165	avoider	resident	2	3	2	2.33333
3	3	6	d26	b165	avoider	resident	2	3	3.5	2.83333
3	3	6	d84	b165	avoider	resident	1	2	1	1.33333
3	3	6	d1	b205	dominant	resident	3	0	0	1
3	3	6	d26	b205	dominant	resident	0.5	0.5	0.5	0.5
3	3	6	d84	b205	dominant	resident	0	0.5	2	0.833333
3	3	6	d1	b21	loser	resident	1	0	0	0.333333
3	3	6	d26	b21	loser	resident	2	1.5	0.5	1.33333
3	3	6	d1	b213	avoider	resident	0.5	0	0	0.166667
3	3	6	d26	b213	avoider	resident	2	1	0.5	1.16667
3	3	6	d84	b213	avoider	resident	1.5	1	0.5	1
3	3	6	d1	b215	subdominant	resident	2.5	2	1	1.83333
3	3	6	d26	b215	subdominant	resident	1.5	0	0.5	0.666667
3	3	6	d84	b215	subdominant	resident	1	0.5	0.5	0.666667
3	3	6	d1	b230	subdominant	resident	2.5	3	2	2.5
3	3	6	d26	b230	subdominant	resident	3	2	2	2.33333
3	3	6	d84	b230	subdominant	resident	1.5	1	1.5	1.33333
3	3	6	d1	b231	dominant	resident	2.5	2.5	1	2
3	3	6	d26	b231	dominant	resident	1	0.5	1	0.833333
3	3	6	d84	b231	dominant	resident	1	0.5	1	0.833333
3	3	6	d1	b240	loser	resident	3	3.5	3	3.16667
3	3	6	d1	b251	avoider	resident	-0.5	0	1	0.166667
3	3	6	d26	b251	avoider	resident	1.5	1	1	1.16667
3	3	6	d1	b276	avoider	resident	1	1.5	0	0.833333
3	3	6	d26	b276	avoider	resident	2	2.5	1.5	2
3	3	6	d1	b29	subdominant	resident	3	3	0	2
3	3	6	d26	b29	subdominant	resident	1.5	1.5	1	1.33333
3	3	6	d1	b291	subdominant	resident	1.5	0	0.5	0.666667
3	3	6	d1	b295	subdominant	resident	1.5	2	0	1.16667
3	3	6	d26	b295	subdominant	resident	2	2.5	1.5	2
3	3	6	d84	b295	subdominant	resident	1	0.5	0.5	0.666667
3	3	6	d1	b296	loser	resident	2	0.5	0	0.833333
3	3	6	d1	b298	dominant	resident	2.5	2	1	1.83333
3	3	6	d26	b298	dominant	resident	1	2	0	1
3	3	6	d1	b303	loser	resident	3	2	0	1.66667
3	3	6	d26	b303	loser	resident	2	2	2	2
3	3	6	d84	b303	loser	resident	1	0.5	0	0.5
3	3	6	d1	b309	avoider	resident	2.5	1.5	0	1.33333
3	3	6	d26	b309	avoider	resident	3.5	3	0.5	2.33333
3	3	6	d84	b309	avoider	resident	1	2	1	1.33333
3	3	6	d1	b31	loser	resident	2.5	0	1	1.16667
3	3	6	d1	b310	subdominant	resident	2	3	0	1.66667
3	3	6	d26	b310	subdominant	resident	1.5	1	0	0.833333
3	3	6	d84	b310	subdominant	resident	1	0.5	0	0.5
3	3	6	d1	b311	dominant	resident	1.5	3	1.5	2
3	3	6	d26	b311	dominant	resident	2	1	1.5	1.5
3	3	6	d84	b311	dominant	resident	1	1.5	0.5	1
3	3	6	d1	b312	loser	resident	0	0.5	0	0.166667
3	3	6	d26	b312	loser	resident	1.5	2.5	1	1.66667
3	3	6	d84	b312	loser	resident	1	0.5	0	0.5
3	3	6	d1	b313	avoider	resident	0	0	0	0
3	3	6	d26	b313	avoider	resident	2.5	2	1.5	2
3	3	6	d1	b315	avoider	resident	2	2.5	0	1.5
3	3	6	d26	b315	avoider	resident	2	1.5	1.5	1.66667
3	3	6	d84	b315	avoider	resident	1	1	0	0.666667
3	3	6	d1	b318	avoider	resident	2	2.5	3	2.5
3	3	6	d26	b318	avoider	resident	2	1	1	1.33333
3	3	6	d84	b318	avoider	resident	2	2	1	1.66667
3	3	6	d1	b319	subdominant	resident	3	1	0	1.33333
3	3	6	d26	b319	subdominant	resident	2	0.5	0.5	1
3	3	6	d84	b319	subdominant	resident	1	2.5	0.5	1.33333
3	3	6	d1	b321	loser	resident	2.5	0	0	0.833333
3	3	6	d26	b321	loser	resident	1.5	0	0	0.5
3	3	6	d1	b326	dominant	resident	2	0	0	0.666667
3	3	6	d26	b326	dominant	resident	1.5	1	1	1.16667
3	3	6	d84	b326	dominant	resident	1	2	1	1.33333
3	3	6	d1	b330	dominant	resident	3	3.5	0.5	2.33333
3	3	6	d26	b330	dominant	resident	2.5	3	1.5	2.33333
3	3	6	d1	b332	dominant	resident	3	2	0	1.66667
3	3	6	d26	b332	dominant	resident	2	1.5	0.5	1.33333
3	3	6	d84	b332	dominant	resident	0.5	1.5	1.5	1.16667
3	3	6	d1	b338	avoider	resident	2.5	1.5	0	1.33333
3	3	6	d26	b338	avoider	resident	1.5	1	0.5	1
3	3	6	d84	b338	avoider	resident	1	0	0.5	0.5
3	3	6	d1	b341	dominant	resident	3	1.5	0	1.5
3	3	6	d1	b342	dominant	resident	1.5	0	0	0.5
3	3	6	d26	b342	dominant	resident	1.5	1	0.5	1
3	3	6	d84	b342	dominant	resident	1	1	1	1
3	3	6	d1	b352	dominant	resident	2	2	1	1.66667
3	3	6	d26	b352	dominant	resident	1.5	1	1	1.16667
3	3	6	d84	b352	dominant	resident	1	1	1	1
3	3	6	d1	b357	subdominant	resident	4	2.5	2	2.83333
3	3	6	d1	b360	dominant	new	2.5	1	0	1.16667
3	3	6	d26	b360	dominant	new	1.5	1.5	0.5	1.16667
3	3	6	d84	b360	dominant	new	0.5	1	2	1.16667
3	3	6	d1	b362	dominant	resident	1.5	0.5	0	0.666667
3	3	6	d1	b366	subdominant	resident	2	1.5	0	1.16667
3	3	6	d26	b366	subdominant	resident	2	2.5	2	2.16667
3	3	6	d84	b366	subdominant	resident	2	1	1	1.33333
3	3	6	d1	b388	loser	resident	2	4	3	3
3	3	6	d26	b388	loser	resident	2	2	1.5	1.83333
3	3	6	d84	b388	loser	resident	1	1	1	1
3	3	6	d1	b398	dominant		1	0.5	0.5	0.666667
3	3	6	d26	b398	dominant		2	1	1.5	1.5
3	3	6	d84	b398	dominant		2.5	2	1	1.83333
3	3	6	d1	b41	avoider	resident	1	1	1.5	1.16667
3	3	6	d26	b41	avoider	resident	3	3	1.5	2.5
3	3	6	d84	b41	avoider	resident	1.5	1	1.5	1.33333
3	3	6	d1	b414	loser	resident	3.5	2.5	1.5	2.5
3	3	6	d26	b414	loser	resident	2.5	1.5	1	1.66667
3	3	6	d1	b416	dominant	resident	1.5	2	0	1.16667
3	3	6	d26	b416	dominant	resident	2.5	2.5	1	2
3	3	6	d84	b416	dominant	resident	2	2.5	1.5	2
3	3	6	d1	b52	loser	resident	3	3	1	2.33333
3	3	6	d1	b6	subdominant	resident	3	3	0	2
3	3	6	d26	b6	subdominant	resident	2	2	0.5	1.5
3	3	6	d84	b6	subdominant	resident	0.5	0	0.5	0.333333
3	3	6	d1	b81	avoider	resident	1	1.5	0	0.833333
3	3	6	d26	b81	avoider	resident	2	2	2	2
3	3	6	d1	b89	dominant	resident	2	0	0	0.666667
3	3	6	d26	b89	dominant	resident	1.5	1	1	1.16667
3	3	6	d84	b89	dominant	resident	0.5	0.5	0.5	0.5
3	3	6	d1	b92	dominant	resident	2	1	0.5	1.16667
3	3	6	d26	b92	dominant	resident	1.5	1	1	1.16667
3	3	6	d1	b98	loser	resident	3	1.5	1.5	2
3	3	6	d1	b99	loser	resident	3.5	2.5	1.5	2.5
3	3	6	d26	b99	loser	resident	2.5	2	0.5	1.66667
3	3	6	d84	b99	loser	resident	1	1	0.5	0.833333
4	3	7	d1	a100	subdominant	new	1	3	2	2
4	3	7	d26	a100	subdominant	new	1	1.5	0.5	1
4	3	7	d1	a101	dominant	resident	3.5	3	1.5	2.66667
4	3	7	d26	a101	dominant	resident	1	1	0.5	0.833333
4	3	7	d84	a101	dominant	resident	1	0.5	0	0.5
4	3	7	d1	a104	dominant	resident	2	1.5	0	1.16667
4	3	7	d26	a104	dominant	resident	1	0.5	0.5	0.666667
4	3	7	d84	a104	dominant	resident	0	0.5	0.5	0.333333
4	3	7	d1	a105	loser	resident	2	2.5	0	1.5
4	3	7	d26	a105	loser	resident	1	2	1	1.33333
4	3	7	d84	a105	loser	resident	1	0.5	0	0.5
4	3	7	d1	a110	subdominant	resident	3.5	0	0	1.16667
4	3	7	d26	a110	subdominant	resident	1	0.5	0.5	0.666667
4	3	7	d84	a110	subdominant	resident	1	0.5	0	0.5
4	3	7	d1	a114	loser	resident	3.5	0.5	0	1.33333
4	3	7	d26	a114	loser	resident	2.5	0.5	1	1.33333
4	3	7	d84	a114	loser	resident	0.5	0.5	0.5	0.5
4	3	7	d1	a115	avoider	resident	3	2.5	2.5	2.66667
4	3	7	d26	a115	avoider	resident	1	0	0.5	0.5
4	3	7	d84	a115	avoider	resident	1.5	0.5	0.5	0.833333
4	3	7	d1	a116	avoider	resident	2.5	0.5	0	1
4	3	7	d26	a116	avoider	resident	2	1.5	1	1.5
4	3	7	d84	a116	avoider	resident	0.5	1	0	0.5
4	3	7	d1	a121	avoider	resident	1	1	0	0.666667
4	3	7	d26	a121	avoider	resident	1.5	0.5	0	0.666667
4	3	7	d84	a121	avoider	resident	0.5	1	1	0.833333
4	3	7	d1	a124	dominant	resident	3	1.5	2.5	2.33333
4	3	7	d26	a124	dominant	resident	1.5	1	0.5	1
4	3	7	d84	a124	dominant	resident	1	1	0	0.666667
4	3	7	d1	a133	avoider	resident	3	2	1	2
4	3	7	d26	a133	avoider	resident	1	1	0	0.666667
4	3	7	d84	a133	avoider	resident	1	0.5	0	0.5
4	3	7	d1	a134	dominant	resident	1.5	3	1.5	2
4	3	7	d26	a134	dominant	resident	1.5	1.5	1	1.33333
4	3	7	d1	a135	avoider	resident	2.5	2	0.5	1.66667
4	3	7	d26	a135	avoider	resident	2	2	1	1.66667
4	3	7	d84	a135	avoider	resident	1.5	1	0.5	1
4	3	7	d1	a139	loser	resident	2.5	2	1	1.83333
4	3	7	d26	a139	loser	resident	1	0.5	0.5	0.666667
4	3	7	d84	a139	loser	resident	1	0.5	0	0.5
4	3	7	d1	a140	subdominant	resident	2.5	3	1	2.16667
4	3	7	d26	a140	subdominant	resident	2	1	1	1.33333
4	3	7	d84	a140	subdominant	resident	1	1	1	1
4	3	7	d1	a142	dominant	resident	4	1.5	0	1.83333
4	3	7	d26	a142	dominant	resident	1	0.5	0.5	0.666667
4	3	7	d84	a142	dominant	resident	1	0.5	1	0.833333
4	3	7	d1	a143	avoider	resident	2.5	0	3	1.83333
4	3	7	d26	a143	avoider	resident	1	1	1	1
4	3	7	d84	a143	avoider	resident	1	1	1.5	1.16667
4	3	7	d1	a146	subdominant	resident	3	3.5	1	2.5
4	3	7	d26	a146	subdominant	resident	1	0.5	0	0.5
4	3	7	d84	a146	subdominant	resident	0	0.5	0.5	0.333333
4	3	7	d1	a148	avoider	resident	1	1.5	0.5	1
4	3	7	d26	a148	avoider	resident	1	1	1	1
4	3	7	d84	a148	avoider	resident	1	1	1	1
4	3	7	d1	a149	dominant	resident	2.5	0.5	0	1
4	3	7	d26	a149	dominant	resident	1	0	0.5	0.5
4	3	7	d84	a149	dominant	resident	1	0.5	0.5	0.666667
4	3	7	d1	a201	avoider	new	0.5	0	0	0.166667
4	3	7	d26	a201	avoider	new	2	2.5	2	2.16667
4	3	7	d84	a201	avoider	new	1.5	1.5	1.5	1.5
4	3	7	d1	a202	dominant	resident	3.5	2	3	2.83333
4	3	7	d26	a202	dominant	resident	1.5	1	1	1.16667
4	3	7	d84	a202	dominant	resident	1	1.5	0.5	1
4	3	7	d1	a21	loser	resident	2	0.5	0.5	1
4	3	7	d26	a21	loser	resident	1	1	0	0.666667
4	3	7	d1	a214	avoider	resident	2	1.5	1.5	1.66667
4	3	7	d26	a214	avoider	resident	2	2	1	1.66667
4	3	7	d84	a214	avoider	resident	1.5	1	1	1.16667
4	3	7	d1	a219	subdominant	resident	3.5	2	4	3.16667
4	3	7	d26	a219	subdominant	resident	1	1	0.5	0.833333
4	3	7	d84	a219	subdominant	resident	0.5	0.5	0.5	0.5
4	3	7	d1	a221	subdominant	resident	1	0.5	1.5	1
4	3	7	d26	a221	subdominant	resident	1.5	1	0.5	1
4	3	7	d84	a221	subdominant	resident	1	0	0	0.333333
4	3	7	d1	a223	avoider	resident	1	1	0	0.666667
4	3	7	d26	a223	avoider	resident	2	1	1	1.33333
4	3	7	d84	a223	avoider	resident	1	0	0	0.333333
4	3	7	d1	a229	dominant	resident	1	1.5	0	0.833333
4	3	7	d26	a229	dominant	resident	2	2	1.5	1.83333
4	3	7	d84	a229	dominant	resident	1	1	1	1
4	3	7	d1	a230	dominant	resident	3.5	1.5	2	2.33333
4	3	7	d26	a230	dominant	resident	1.5	1.5	0.5	1.16667
4	3	7	d84	a230	dominant	resident	1	1	0.5	0.833333
4	3	7	d1	a236	subdominant	resident	4	1.5	1.5	2.33333
4	3	7	d26	a236	subdominant	resident	1	0.5	1	0.833333
4	3	7	d84	a236	subdominant	resident	0.5	0.5	0	0.333333
4	3	7	d1	a237	avoider	resident	2	2	1	1.66667
4	3	7	d26	a237	avoider	resident	1.5	1.5	1	1.33333
4	3	7	d1	a241	avoider	resident	1.5	1	0	0.833333
4	3	7	d26	a241	avoider	resident	2	2	1	1.66667
4	3	7	d84	a241	avoider	resident	1	0.5	0	0.5
4	3	7	d1	a255	dominant	resident	2.5	1.5	1	1.66667
4	3	7	d26	a255	dominant	resident	1	1	0.5	0.833333
4	3	7	d84	a255	dominant	resident	1	1	0.5	0.833333
4	3	7	d1	a258	dominant	new	3.5	2	3.5	3
4	3	7	d26	a258	dominant	new	1	0.5	0	0.5
4	3	7	d1	a259	loser	resident	1.5	1.5	1.5	1.5
4	3	7	d26	a259	loser	resident	1	1	0.5	0.833333
4	3	7	d1	a271	dominant	new	1.5	2.5	0	1.33333
4	3	7	d26	a271	dominant	new	2	1.5	0.5	1.33333
4	3	7	d84	a271	dominant	new	1	1.5	1.5	1.33333
4	3	7	d1	a274	avoider	resident	2.5	0	0	0.833333
4	3	7	d26	a274	avoider	resident	1.5	1.5	1	1.33333
4	3	7	d84	a274	avoider	resident	1	1	0	0.666667
4	3	7	d1	a277	avoider	new	0	0	0	0
4	3	7	d26	a277	avoider	new	2	0.5	0.5	1
4	3	7	d1	a279	loser	resident	2.5	3.5	2	2.66667
4	3	7	d1	a281	subdominant	resident	2	3	0.5	1.83333
4	3	7	d26	a281	subdominant	resident	2	2	0.5	1.5
4	3	7	d84	a281	subdominant	resident	1.5	1	1	1.16667
4	3	7	d1	a283	avoider	resident	3	2	2	2.33333
4	3	7	d26	a283	avoider	resident	1.5	0.5	1	1
4	3	7	d84	a283	avoider	resident	0.5	1	0	0.5
4	3	7	d1	a285	subdominant	resident	2	1	0.5	1.16667
4	3	7	d26	a285	subdominant	resident	1	0	0	0.333333
4	3	7	d84	a285	subdominant	resident	0	1.5	0.5	0.666667
4	3	7	d1	a288	loser	resident	0.5	1.5	0.5	0.833333
4	3	7	d26	a288	loser	resident	1	1.5	1.5	1.33333
4	3	7	d84	a288	loser	resident	1	1	1	1
4	3	7	d1	a289	avoider	resident	0.5	2	0	0.833333
4	3	7	d26	a289	avoider	resident	1	1	1	1
4	3	7	d84	a289	avoider	resident	1	0	0	0.333333
4	3	7	d1	a290	dominant	resident	4.5	3	0	2.5
4	3	7	d26	a290	dominant	resident	1	0.5	0.5	0.666667
4	3	7	d84	a290	dominant	resident	0.5	0.5	0	0.333333
4	3	7	d1	a291	dominant	resident	3	0	2	1.66667
4	3	7	d26	a291	dominant	resident	1	0.5	0	0.5
4	3	7	d84	a291	dominant	resident	1	1	0	0.666667
4	3	7	d1	a292	loser	resident	2.5	0	0	0.833333
4	3	7	d26	a292	loser	resident	1.5	0.5	0	0.666667
4	3	7	d84	a292	loser	resident	1	2	1.5	1.5
4	3	7	d1	a297	avoider	resident	2.5	0.5	0	1
4	3	7	d26	a297	avoider	resident	1.5	1.5	1	1.33333
4	3	7	d84	a297	avoider	resident	1	1	0.5	0.833333
4	3	7	d1	a299	dominant	resident	3.5	1	0	1.5
4	3	7	d26	a299	dominant	resident	1	0.5	0.5	0.666667
4	3	7	d84	a299	dominant	resident	1	1	1	1
4	3	7	d1	a302	avoider	resident	2.5	2	0.5	1.66667
4	3	7	d26	a302	avoider	resident	1	1	1	1
4	3	7	d84	a302	avoider	resident	1	1	1.5	1.16667
4	3	7	d1	a306	loser	resident	1.5	2.5	1.5	1.83333
4	3	7	d26	a306	loser	resident	2	1	1	1.33333
4	3	7	d84	a306	loser	resident	1	1.5	1.5	1.33333
4	3	7	d1	a319	avoider	resident	3.5	2.5	3	3
4	3	7	d1	a32	dominant	resident	3.5	3.5	1.5	2.83333
4	3	7	d26	a32	dominant	resident	1.5	1	0.5	1
4	3	7	d84	a32	dominant	resident	2	3	0	1.66667
4	3	7	d1	a320	dominant	new	2.5	0.5	0	1
4	3	7	d26	a320	dominant	new	1	0.5	1	0.833333
4	3	7	d84	a320	dominant	new	1.5	1.5	1.5	1.5
4	3	7	d1	a325	dominant	resident	2	1	0	1
4	3	7	d26	a325	dominant	resident	1	1	1	1
4	3	7	d84	a325	dominant	resident	0.5	1	0	0.5
4	3	7	d1	a339	dominant	resident	4	3.5	3.5	3.66667
4	3	7	d26	a339	dominant	resident	1	1	1	1
4	3	7	d84	a339	dominant	resident	1	0.5	0	0.5
4	3	7	d1	a340	loser	new	2.5	2	1	1.83333
4	3	7	d26	a340	loser	new	1.5	1	1	1.16667
4	3	7	d84	a340	loser	new	1	1.5	0.5	1
4	3	7	d1	a348	subdominant	resident	4	2.5	1.5	2.66667
4	3	7	d26	a348	subdominant	resident	1.5	1	1	1.16667
4	3	7	d84	a348	subdominant	resident	1.5	0	0	0.5
4	3	7	d1	a353	subdominant	resident	2.5	4	3.5	3.33333
4	3	7	d26	a353	subdominant	resident	1.5	2	1	1.5
4	3	7	d84	a353	subdominant	resident	1	1.5	1	1.16667
4	3	7	d1	a363	dominant	resident	3.5	0.5	0.5	1.5
4	3	7	d26	a363	dominant	resident	1	1.5	0.5	1
4	3	7	d84	a363	dominant	resident	1	1	1	1
4	3	7	d1	a368	subdominant	resident	3.5	0	0	1.16667
4	3	7	d26	a368	subdominant	resident	1	1	0.5	0.833333
4	3	7	d84	a368	subdominant	resident	0.5	0.5	0	0.333333
4	3	7	d1	a378	avoider	resident	1.5	2.5	0	1.33333
4	3	7	d26	a378	avoider	resident	1.5	2.5	0	1.33333
4	3	7	d84	a378	avoider	resident	1	1	0	0.666667
4	3	7	d1	a379	dominant	resident	2.5	1	1	1.5
4	3	7	d26	a379	dominant	resident	1.5	1	1	1.16667
4	3	7	d84	a379	dominant	resident	1	1	0.5	0.833333
4	3	7	d1	a380	avoider	resident	1.5	2	1.5	1.66667
4	3	7	d26	a380	avoider	resident	2	1.5	1.5	1.66667
4	3	7	d84	a380	avoider	resident	1	1	0.5	0.833333
4	3	7	d1	a382	subdominant	resident	1.5	0	1	0.833333
4	3	7	d26	a382	subdominant	resident	2.5	1	0	1.16667
4	3	7	d84	a382	subdominant	resident	2	1	1	1.33333
4	3	7	d1	a390	avoider	resident	1.5	0	0	0.5
4	3	7	d26	a390	avoider	resident	1.5	1	1	1.16667
4	3	7	d84	a390	avoider	resident	2	1	0.5	1.16667
4	3	7	d1	a395	loser	resident	2.5	2	1	1.83333
4	3	7	d26	a395	loser	resident	2.5	2	1	1.83333
4	3	7	d84	a395	loser	resident	2	1.5	1	1.5
4	3	7	d1	a396	loser	resident	2	1	1.5	1.5
4	3	7	d26	a396	loser	resident	2.5	1.5	1	1.66667
4	3	7	d1	a4	avoider	new	1.5	1.5	2	1.66667
4	3	7	d26	a4	avoider	new	1	1.5	0.5	1
4	3	7	d84	a4	avoider	new	0	0	0	0
4	3	7	d1	a400	avoider	resident	1	1	0	0.666667
4	3	7	d26	a400	avoider	resident	1	1	1	1
4	3	7	d1	a403	avoider	resident	2	3.5	0.5	2
4	3	7	d26	a403	avoider	resident	1.5	0.5	0.5	0.833333
4	3	7	d84	a403	avoider	resident	1.5	1	0.5	1
4	3	7	d1	a413	avoider	resident	1	2.5	3	2.16667
4	3	7	d26	a413	avoider	resident	1.5	1.5	1	1.33333
4	3	7	d84	a413	avoider	resident	0	0	0	0
4	3	7	d1	a70	loser	new	1.5	3.5	0	1.66667
4	3	7	d26	a70	loser	new	2	1.5	0.5	1.33333
4	3	7	d84	a70	loser	new	1	1.5	0	0.833333
4	3	7	d1	a75	loser	resident	4.5	3.5	3	3.66667
4	3	7	d26	a75	loser	resident	1.5	1.5	1	1.33333
4	3	7	d84	a75	loser	resident	1.5	1	0	0.833333
4	3	7	d1	a79	subdominant	resident	4	3	1	2.66667
4	3	7	d26	a79	subdominant	resident	1.5	2	1	1.5
4	3	7	d84	a79	subdominant	resident	1	1	1	1
4	3	7	d1	a81	loser	resident	2	1.5	1.5	1.66667
4	3	7	d26	a81	loser	resident	1.5	1	0	0.833333
4	3	7	d84	a81	loser	resident	2.5	1.5	0.5	1.5
4	3	7	d1	a84	subdominant	new	4	2	0	2
4	3	7	d26	a84	subdominant	new	1.5	1	0.5	1
4	3	7	d84	a84	subdominant	new	1.5	0.5	0.5	0.833333
4	3	7	d1	a86	dominant	resident	1.5	0.5	0	0.666667
4	3	7	d26	a86	dominant	resident	1	0	0	0.333333
4	3	7	d84	a86	dominant	resident	0	0	0.5	0.166667
4	3	7	d1	a88	loser	new	3.5	3	2	2.83333
4	3	8	d1	b116	subdominant	resident	1	2	0.5	1.16667
4	3	8	d26	b116	subdominant	resident	2	1	1	1.33333
4	3	8	d84	b116	subdominant	resident	1.5	1.5	1	1.33333
4	3	8	d1	b140	avoider	resident	0.5	2	0	0.833333
4	3	8	d26	b140	avoider	resident	1.5	0.5	1	1
4	3	8	d84	b140	avoider	resident	1	1.5	1	1.16667
4	3	8	d1	b150	loser	resident	1.5	3.5	1	2
4	3	8	d26	b150	loser	resident	2	1.5	1	1.5
4	3	8	d84	b150	loser	resident	1.5	1	0	0.833333
4	3	8	d1	b152	loser	resident	2.5	1.5	0	1.33333
4	3	8	d26	b152	loser	resident	1	1	0.5	0.833333
4	3	8	d1	b154	subdominant	resident	5	3.5	3	3.83333
4	3	8	d26	b154	subdominant	resident	5	5	4.5	4.83333
4	3	8	d1	b164	subdominant	resident	1.5	0	0	0.5
4	3	8	d26	b164	subdominant	resident	1	0.5	0.5	0.666667
4	3	8	d84	b164	subdominant	resident	0	1	0	0.333333
4	3	8	d1	b166	dominant	resident	3	2	0.5	1.83333
4	3	8	d26	b166	dominant	resident	1.5	2	1	1.5
4	3	8	d84	b166	dominant	resident	1.5	1.5	1	1.33333
4	3	8	d1	b168	subdominant	resident	3.5	1.5	0.5	1.83333
4	3	8	d26	b168	subdominant	resident	1.5	0	0.5	0.666667
4	3	8	d84	b168	subdominant	resident	3	1	0.5	1.5
4	3	8	d1	b177	dominant	resident	1.5	0	0	0.5
4	3	8	d26	b177	dominant	resident	1	1	0.5	0.833333
4	3	8	d84	b177	dominant	resident	1	1	0.5	0.833333
4	3	8	d1	b181	avoider	resident	1.5	2	0	1.16667
4	3	8	d26	b181	avoider	resident	1	1	0.5	0.833333
4	3	8	d84	b181	avoider	resident	1	1	0	0.666667
4	3	8	d1	b187	dominant	resident	1.5	0	0.5	0.666667
4	3	8	d26	b187	dominant	resident	1	1	2	1.33333
4	3	8	d84	b187	dominant	resident	1	1	0	0.666667
4	3	8	d1	b188	avoider	resident	2	1.5	0	1.16667
4	3	8	d26	b188	avoider	resident	1.5	2	2	1.83333
4	3	8	d84	b188	avoider	resident	1	2.5	0.5	1.33333
4	3	8	d1	b192	loser	resident	3.5	2.5	1.5	2.5
4	3	8	d26	b192	loser	resident	2	1.5	1	1.5
4	3	8	d84	b192	loser	resident	1.5	1	1	1.16667
4	3	8	d1	b194	subdominant	resident	2	0	0.5	0.833333
4	3	8	d26	b194	subdominant	resident	1.5	1	0.5	1
4	3	8	d84	b194	subdominant	resident	0.5	0.5	0.5	0.5
4	3	8	d1	b196	dominant	resident	4	2	1.5	2.5
4	3	8	d26	b196	dominant	resident	1	1	1	1
4	3	8	d84	b196	dominant	resident	1	1.5	0	0.833333
4	3	8	d1	b197	loser	resident	2	0	0.5	0.833333
4	3	8	d26	b197	loser	resident	2.5	1	0.5	1.33333
4	3	8	d84	b197	loser	resident	2.5	1	1	1.5
4	3	8	d1	b198	avoider	resident	1	0.5	0.5	0.666667
4	3	8	d26	b198	avoider	resident	1	1	0.5	0.833333
4	3	8	d84	b198	avoider	resident	1	0.5	0.5	0.666667
4	3	8	d1	b203	dominant	resident	3	3	0	2
4	3	8	d26	b203	dominant	resident	1.5	1	1	1.16667
4	3	8	d84	b203	dominant	resident	1	1	0.5	0.833333
4	3	8	d1	b210	loser	resident	3	0.5	2	1.83333
4	3	8	d26	b210	loser	resident	2	2	1	1.66667
4	3	8	d84	b210	loser	resident	1	1	0.5	0.833333
4	3	8	d1	b216	subdominant	new	4	3.5	0	2.5
4	3	8	d26	b216	subdominant	new	2	1	1	1.33333
4	3	8	d1	b220	avoider	resident	2	1	0	1
4	3	8	d26	b220	avoider	resident	1.5	1.5	1.5	1.5
4	3	8	d84	b220	avoider	resident	1.5	1	0.5	1
4	3	8	d1	b222	subdominant	resident	3.5	3	0	2.16667
4	3	8	d26	b222	subdominant	resident	2	1	0.5	1.16667
4	3	8	d84	b222	subdominant	resident	1	2	1	1.33333
4	3	8	d1	b226	avoider	resident	1.5	2.5	0	1.33333
4	3	8	d26	b226	avoider	resident	2.5	1.5	1	1.66667
4	3	8	d84	b226	avoider	resident	1	1	1	1
4	3	8	d1	b232	avoider	resident	2.5	1.5	0.5	1.5
4	3	8	d26	b232	avoider	resident	1.5	0.5	0	0.666667
4	3	8	d84	b232	avoider	resident	1	1	0.5	0.833333
4	3	8	d1	b236	dominant	resident	3.5	3	2	2.83333
4	3	8	d26	b236	dominant	resident	2.5	2	1	1.83333
4	3	8	d84	b236	dominant	resident	2.5	1.5	2	2
4	3	8	d1	b238	subdominant	resident	3.5	0.5	3	2.33333
4	3	8	d26	b238	subdominant	resident	1	1	1	1
4	3	8	d1	b240	loser	resident	1.5	1.5	0	1
4	3	8	d26	b240	loser	resident	2	1	1	1.33333
4	3	8	d84	b240	loser	resident	0.5	0.5	1	0.666667
4	3	8	d1	b244	subdominant	resident	2	1	0	1
4	3	8	d26	b244	subdominant	resident	1	1	2	1.33333
4	3	8	d84	b244	subdominant	resident	1	1	1.5	1.16667
4	3	8	d1	b245	dominant	resident	3.5	3	3	3.16667
4	3	8	d26	b245	dominant	resident	1.5	2.5	1	1.66667
4	3	8	d84	b245	dominant	resident	1	2	1	1.33333
4	3	8	d1	b258	subdominant	resident	3.5	1.5	0	1.66667
4	3	8	d26	b258	subdominant	resident	1.5	1	0.5	1
4	3	8	d84	b258	subdominant	resident	1	1	1	1
4	3	8	d1	b266	subdominant	resident	2	0	1.5	1.16667
4	3	8	d26	b266	subdominant	resident	1	0	0	0.333333
4	3	8	d84	b266	subdominant	resident	1	1	0	0.666667
4	3	8	d1	b267	subdominant	resident	2	2	1	1.66667
4	3	8	d26	b267	subdominant	resident	1	0.5	0	0.5
4	3	8	d84	b267	subdominant	resident	1	1	0	0.666667
4	3	8	d1	b268	subdominant	resident	0	0	0	0
4	3	8	d26	b268	subdominant	resident	1.5	1	0.5	1
4	3	8	d1	b277	loser	resident	3	3	2.5	2.83333
4	3	8	d26	b277	loser	resident	2	1.5	1	1.5
4	3	8	d84	b277	loser	resident	1	1	0.5	0.833333
4	3	8	d1	b280	subdominant	resident	1.5	1	0.5	1
4	3	8	d26	b280	subdominant	resident	1	0.5	0.5	0.666667
4	3	8	d84	b280	subdominant	resident	0.5	0.5	1	0.666667
4	3	8	d1	b281	avoider	resident	3	2	1	2
4	3	8	d26	b281	avoider	resident	1.5	1.5	1	1.33333
4	3	8	d84	b281	avoider	resident	1	2	1	1.33333
4	3	8	d1	b283	dominant	resident	3.5	2.5	0.5	2.16667
4	3	8	d26	b283	dominant	resident	1	0.5	0	0.5
4	3	8	d84	b283	dominant	resident	0.5	0	0	0.166667
4	3	8	d1	b284	subdominant	resident	1.5	1.5	1	1.33333
4	3	8	d26	b284	subdominant	resident	1	1.5	1	1.16667
4	3	8	d84	b284	subdominant	resident	1.5	2	1	1.5
4	3	8	d1	b287	dominant	resident	2.5	1	0	1.16667
4	3	8	d26	b287	dominant	resident	1	1.5	1	1.16667
4	3	8	d84	b287	dominant	resident	0.5	1	0.5	0.666667
4	3	8	d26	b288	avoider	resident	1.5	2	1	1.5
4	3	8	d84	b288	avoider	resident	1.5	2	0.5	1.33333
4	3	8	d1	b291	subdominant	new	1	0.5	0.5	0.666667
4	3	8	d1	b294	subdominant	resident	3.5	1	0	1.5
4	3	8	d26	b294	subdominant	resident	2	1.5	1	1.5
4	3	8	d84	b294	subdominant	resident	1	1	1	1
4	3	8	d1	b296	subdominant	new	0.5	0	0	0.166667
4	3	8	d26	b296	subdominant	new	1.5	1	1	1.16667
4	3	8	d84	b296	subdominant	new	2	0.5	0	0.833333
4	3	8	d1	b308	avoider	resident	1.5	1.5	0.5	1.16667
4	3	8	d26	b308	avoider	resident	2.5	1	1	1.5
4	3	8	d84	b308	avoider	resident	2.5	1.5	1.5	1.83333
4	3	8	d1	b31	subdominant	new	2.5	1.5	1.5	1.83333
4	3	8	d26	b31	subdominant	new	1.5	0	1	0.833333
4	3	8	d84	b31	subdominant	new	2	1	0	1
4	3	8	d1	b322	loser	resident	2.5	2	0	1.5
4	3	8	d26	b322	loser	resident	1.5	1.5	1.5	1.5
4	3	8	d84	b322	loser	resident	1	0.5	0	0.5
4	3	8	d1	b329	loser	resident	2	0.5	0	0.833333
4	3	8	d26	b329	loser	resident	3.5	1	0.5	1.66667
4	3	8	d1	b33	dominant	resident	0	2.5	1.5	1.33333
4	3	8	d26	b33	dominant	resident	1	1.5	0.5	1
4	3	8	d84	b33	dominant	resident	1	0	0.5	0.5
4	3	8	d1	b333	avoider	resident	2	0.5	0.5	1
4	3	8	d26	b333	avoider	resident	2	1.5	1.5	1.66667
4	3	8	d84	b333	avoider	resident	2.5	1.5	1	1.66667
4	3	8	d1	b341	subdominant	new	2	2	0.5	1.5
4	3	8	d26	b341	subdominant	new	1	1	1	1
4	3	8	d84	b341	subdominant	new	1.5	1	0.5	1
4	3	8	d1	b344	loser	resident	2	1.5	1	1.5
4	3	8	d26	b344	loser	resident	2.5	3	1	2.16667
4	3	8	d84	b344	loser	resident	1.5	2.5	0	1.33333
4	3	8	d1	b351	dominant	resident	3	1	0	1.33333
4	3	8	d26	b351	dominant	resident	1	1	0.5	0.833333
4	3	8	d84	b351	dominant	resident	1.5	1.5	1	1.33333
4	3	8	d1	b354	avoider	resident	1	1	1.5	1.16667
4	3	8	d26	b354	avoider	resident	1.5	2.5	0.5	1.5
4	3	8	d84	b354	avoider	resident	1	1	0.5	0.833333
4	3	8	d1	b357	subdominant	new	2	0.5	0	0.833333
4	3	8	d26	b357	subdominant	new	1.5	0.5	0	0.666667
4	3	8	d1	b362	dominant	new	3.5	2	0.5	2
4	3	8	d26	b362	dominant	new	1	1.5	1	1.16667
4	3	8	d1	b364	loser	resident	0.5	2	0	0.833333
4	3	8	d26	b364	loser	resident	1.5	1	1	1.16667
4	3	8	d84	b364	loser	resident	2	2	0.5	1.5
4	3	8	d1	b367	dominant	new	2.5	1	1	1.5
4	3	8	d26	b367	dominant	new	1	0	0	0.333333
4	3	8	d1	b368	avoider	resident	2	1.5	0	1.16667
4	3	8	d26	b368	avoider	resident	2.5	2	0.5	1.66667
4	3	8	d84	b368	avoider	resident	1.5	1.5	1	1.33333
4	3	8	d1	b369	subdominant	resident	3	3	0.5	2.16667
4	3	8	d26	b369	subdominant	resident	1	1	0.5	0.833333
4	3	8	d84	b369	subdominant	resident	1	0.5	0.5	0.666667
4	3	8	d1	b371	subdominant	resident	3	1	1	1.66667
4	3	8	d26	b371	subdominant	resident	1	1.5	1	1.16667
4	3	8	d84	b371	subdominant	resident	1.5	1	1	1.16667
4	3	8	d1	b373	avoider	resident	3	0	1.5	1.5
4	3	8	d26	b373	avoider	resident	1	1	0.5	0.833333
4	3	8	d84	b373	avoider	resident	2	2	0.5	1.5
4	3	8	d1	b374	avoider	resident	0.5	0	0	0.166667
4	3	8	d26	b374	avoider	resident	1	1	0	0.666667
4	3	8	d84	b374	avoider	resident	1	2	2	1.66667
4	3	8	d1	b375	avoider	new	1.5	0	0	0.5
4	3	8	d1	b376	avoider	resident	0.5	1	1.5	1
4	3	8	d26	b376	avoider	resident	1.5	1.5	0	1
4	3	8	d84	b376	avoider	resident	1	1	1	1
4	3	8	d1	b377	avoider	resident	1.5	0	0	0.5
4	3	8	d26	b377	avoider	resident	1	1	0.5	0.833333
4	3	8	d84	b377	avoider	resident	1.5	1	0.5	1
4	3	8	d1	b379	loser	resident	2	0	1.5	1.16667
4	3	8	d26	b379	loser	resident	1	0.5	1	0.833333
4	3	8	d84	b379	loser	resident	1	1.5	1	1.16667
4	3	8	d1	b381	avoider	resident	2.5	1.5	0	1.33333
4	3	8	d26	b381	avoider	resident	2	2.5	0.5	1.66667
4	3	8	d84	b381	avoider	resident	1	1.5	1	1.16667
4	3	8	d1	b382	loser	resident	2	0.5	0	0.833333
4	3	8	d26	b382	loser	resident	1	0.5	0	0.5
4	3	8	d84	b382	loser	resident	1	0.5	1	0.833333
4	3	8	d1	b384	dominant	resident	3	0.5	1	1.5
4	3	8	d26	b384	dominant	resident	1	0	0	0.333333
4	3	8	d84	b384	dominant	resident	2	1.5	1	1.5
4	3	8	d1	b387	avoider	resident	2	3.5	0	1.83333
4	3	8	d26	b387	avoider	resident	1	1	1	1
4	3	8	d84	b387	avoider	resident	1	1	1	1
4	3	8	d1	b389	subdominant	resident	2	0.5	1	1.16667
4	3	8	d26	b389	subdominant	resident	1	1	0.5	0.833333
4	3	8	d84	b389	subdominant	resident	2	2	0	1.33333
4	3	8	d1	b390	loser	resident	2	1	0.5	1.16667
4	3	8	d26	b390	loser	resident	1	1	0.5	0.833333
4	3	8	d84	b390	loser	resident	1	0.5	0.5	0.666667
4	3	8	d1	b391	loser	resident	2	0	0	0.666667
4	3	8	d26	b391	loser	resident	1.5	1	1	1.16667
4	3	8	d84	b391	loser	resident	2	1	0	1
4	3	8	d1	b392	avoider	resident	1.5	0.5	0	0.666667
4	3	8	d26	b392	avoider	resident	1.5	1	1	1.16667
4	3	8	d84	b392	avoider	resident	1.5	1	0.5	1
4	3	8	d1	b393	loser	resident	3	0	0	1
4	3	8	d26	b393	loser	resident	2.5	1	1	1.5
4	3	8	d84	b393	loser	resident	1.5	1.5	0.5	1.16667
4	3	8	d1	b394	dominant	resident	1.5	1	0	0.833333
4	3	8	d26	b394	dominant	resident	1	2	0.5	1.16667
4	3	8	d84	b394	dominant	resident	1	1.5	0	0.833333
4	3	8	d1	b395	avoider	resident	2.5	1.5	1	1.66667
4	3	8	d26	b395	avoider	resident	1	1.5	0.5	1
4	3	8	d84	b395	avoider	resident	1	1	0.5	0.833333
4	3	8	d1	b396	loser	resident	3	0	0	1
4	3	8	d26	b396	loser	resident	1	0	1	0.666667
4	3	8	d84	b396	loser	resident	0	0.5	0.5	0.333333
4	3	8	d1	b397	subdominant	resident	3	0.5	0	1.16667
4	3	8	d26	b397	subdominant	resident	1.5	0.5	0	0.666667
4	3	8	d84	b397	subdominant	resident	1	0.5	0	0.5
4	3	8	d1	b400	avoider	resident	3	0	0	1
4	3	8	d26	b400	avoider	resident	3	2.5	0	1.83333
4	3	8	d84	b400	avoider	resident	3	1	0.5	1.5
4	3	8	d1	b402	dominant	resident	2.5	2.5	0.5	1.83333
4	3	8	d26	b402	dominant	resident	2	0.5	0.5	1
4	3	8	d84	b402	dominant	resident	1	0	0	0.333333
4	3	8	d1	b403	avoider	resident	2	1	0	1
4	3	8	d26	b403	avoider	resident	2.5	1.5	1	1.66667
4	3	8	d84	b403	avoider	resident	1.5	1	1	1.16667
4	3	8	d1	b407	avoider	resident	3	0	0	1
4	3	8	d26	b407	avoider	resident	1.5	0.5	0.5	0.833333
4	3	8	d84	b407	avoider	resident	1	1.5	1	1.16667
4	3	8	d1	b43	loser	resident	1.5	3	0	1.5
4	3	8	d26	b43	loser	resident	1	0.5	0.5	0.666667
4	3	8	d84	b43	loser	resident	1	0.5	0.5	0.666667
4	3	8	d1	b45	avoider	resident	2	0.5	0	0.833333
4	3	8	d1	b52	loser	new	2.5	2.5	1.5	2.16667
4	3	8	d26	b52	loser	new	1.5	1	1	1.16667
4	3	8	d1	b68	avoider	resident	2	0.5	0	0.833333
4	3	8	d26	b68	avoider	resident	1	1.5	1	1.16667
4	3	8	d84	b68	avoider	resident	1	2	0.5	1.16667
4	3	8	d1	b7	dominant	resident	3.5	3	1.5	2.66667
4	3	8	d26	b7	dominant	resident	1.5	1.5	1.5	1.5
4	3	8	d84	b7	dominant	resident	1	1	0.5	0.833333
4	3	8	d1	b74	dominant	resident	4	3.5	0.5	2.66667
4	3	8	d26	b74	dominant	resident	1.5	1.5	0.5	1.16667
4	3	8	d1	b84	loser	resident	3	2	0	1.66667
4	3	8	d26	b84	loser	resident	2.5	1	1	1.5
4	3	8	d84	b84	loser	resident	2	1	0.5	1.16667
4	3	8	d1	b98	subdominant	new	2	3	1.5	2.16667
4	3	8	d26	b98	subdominant	new	1.5	1	1	1.16667
4	3	8	d84	b98	subdominant	new	1	1	1	1
5	4	9	d1	a103	loser	new	1.5	2.5	1.5	1.83333
5	4	9	d26	a103	loser	new	2	2	1	1.66667
5	4	9	d84	a103	loser	new	1	0.5	0.5	0.666667
5	4	9	d1	a120	avoider	resident	0	1.5	0.5	0.666667
5	4	9	d26	a120	avoider	resident	1	1	1	1
5	4	9	d84	a120	avoider	resident	1	0	1	0.666667
5	4	9	d1	a128	subdominant	resident	3	1.5	0	1.5
5	4	9	d26	a128	subdominant	resident	3.5	2	2	2.5
5	4	9	d84	a128	subdominant	resident	0.5	0.5	0	0.333333
5	4	9	d1	a132	dominant	resident	3	2.5	0.5	2
5	4	9	d26	a132	dominant	resident	1	1	1	1
5	4	9	d84	a132	dominant	resident	1	0.5	0	0.5
5	4	9	d1	a134	loser	new	0	1.5	1.5	1
5	4	9	d26	a134	loser	new	1.5	1.5	0.5	1.16667
5	4	9	d84	a134	loser	new	1.5	2.5	1	1.66667
5	4	9	d1	a136	dominant	resident	3.5	1.5	0	1.66667
5	4	9	d26	a136	dominant	resident	2.5	1	0.5	1.33333
5	4	9	d84	a136	dominant	resident	0.5	1	0.5	0.666667
5	4	9	d1	a144	dominant	resident	3.5	1.5	2	2.33333
5	4	9	d26	a144	dominant	resident	1	0.5	0.5	0.666667
5	4	9	d84	a144	dominant	resident	0.5	1	0.5	0.666667
5	4	9	d1	a150	dominant	resident	0.5	0.5	0	0.333333
5	4	9	d26	a150	dominant	resident	2	0.5	1	1.16667
5	4	9	d84	a150	dominant	resident	1	0.5	0.5	0.666667
5	4	9	d1	a2	dominant	resident	2.5	1.5	0	1.33333
5	4	9	d26	a2	dominant	resident	1.5	1	1	1.16667
5	4	9	d84	a2	dominant	resident	0.5	0.5	0.5	0.5
5	4	9	d1	a207	subdominant	resident	3	1.5	1.5	2
5	4	9	d26	a207	subdominant	resident	1.5	0	0	0.5
5	4	9	d84	a207	subdominant	resident	0.5	0	0.5	0.333333
5	4	9	d1	a208	dominant	resident	2	4	2.5	2.83333
5	4	9	d26	a208	dominant	resident	1.5	1	2	1.5
5	4	9	d84	a208	dominant	resident	1	1.5	0.5	1
5	4	9	d1	a21	avoider	new	2	1	0	1
5	4	9	d26	a21	avoider	new	1	1.5	1	1.16667
5	4	9	d84	a21	avoider	new	1	1	0.5	0.833333
5	4	9	d1	a22	subdominant	resident	2.5	0	0.5	1
5	4	9	d26	a22	subdominant	resident	1.5	0	0	0.5
5	4	9	d84	a22	subdominant	resident	0.5	1	1	0.833333
5	4	9	d1	a224	subdominant	new	3.5	3	2	2.83333
5	4	9	d26	a224	subdominant	new	3	1.5	1	1.83333
5	4	9	d84	a224	subdominant	new	1	1	0.5	0.833333
5	4	9	d1	a226	loser	resident	3	1.5	0	1.5
5	4	9	d26	a226	loser	resident	1	1	0.5	0.833333
5	4	9	d1	a227	loser	resident	0.5	1.5	0	0.666667
5	4	9	d26	a227	loser	resident	2	1.5	1	1.5
5	4	9	d84	a227	loser	resident	1	1	0.5	0.833333
5	4	9	d1	a24	loser	resident	1.5	0	0	0.5
5	4	9	d26	a24	loser	resident	2	1.5	0	1.16667
5	4	9	d84	a24	loser	resident	1	1	0.5	0.833333
5	4	9	d1	a243	loser	resident	2.5	1.5	1.5	1.83333
5	4	9	d26	a243	loser	resident	3	1	1	1.66667
5	4	9	d84	a243	loser	resident	2	1	1	1.33333
5	4	9	d1	a250	subdominant	resident	3	1	0.5	1.5
5	4	9	d26	a250	subdominant	resident	1	0.5	0.5	0.666667
5	4	9	d84	a250	subdominant	resident	1	0.5	0	0.5
5	4	9	d1	a262	avoider	resident	2.5	1.5	1	1.66667
5	4	9	d26	a262	avoider	resident	1.5	1	2	1.5
5	4	9	d84	a262	avoider	resident	1	0	1	0.666667
5	4	9	d1	a273	loser	resident	3	1	0	1.33333
5	4	9	d26	a273	loser	resident	2	1.5	0.5	1.33333
5	4	9	d84	a273	loser	resident	0.5	0	0.5	0.333333
5	4	9	d1	a275	avoider	resident	1.5	1.5	1	1.33333
5	4	9	d1	a279	avoider	new	1.5	0.5	1	1
5	4	9	d1	a29	dominant	resident	2	1.5	0.5	1.33333
5	4	9	d84	a29	dominant	resident	0.5	0	0.5	0.333333
5	4	9	d1	a295	avoider	resident	2	0.5	0	0.833333
5	4	9	d26	a295	avoider	resident	1.5	2	1	1.5
5	4	9	d84	a295	avoider	resident	1.5	1.5	0	1
5	4	9	d1	a30	dominant	resident	3.5	1	0	1.5
5	4	9	d26	a30	dominant	resident	1	0.5	0.5	0.666667
5	4	9	d84	a30	dominant	resident	1	1	0	0.666667
5	4	9	d1	a329	subdominant	resident	1	1.5	0	0.833333
5	4	9	d26	a329	subdominant	resident	2	2	1.5	1.83333
5	4	9	d84	a329	subdominant	resident	2	2	2	2
5	4	9	d1	a33	subdominant	resident	0.5	0	1.5	0.666667
5	4	9	d26	a33	subdominant	resident	2	1.5	1	1.5
5	4	9	d84	a33	subdominant	resident	0.5	0.5	0.5	0.5
5	4	9	d1	a358	avoider	resident	1	0	0.5	0.5
5	4	9	d26	a358	avoider	resident	1	1	0	0.666667
5	4	9	d84	a358	avoider	resident	0.5	1.5	0	0.666667
5	4	9	d1	a361	subdominant	resident	3.5	1.5	0	1.66667
5	4	9	d26	a361	subdominant	resident	2.5	2.5	1	2
5	4	9	d84	a361	subdominant	resident	1.5	1	1	1.16667
5	4	9	d1	a37	loser	resident	0	0.5	0	0.166667
5	4	9	d26	a37	loser	resident	2.5	1.5	1	1.66667
5	4	9	d1	a372	dominant	resident	3	1.5	0.5	1.66667
5	4	9	d26	a372	dominant	resident	3.5	1	2.5	2.33333
5	4	9	d84	a372	dominant	resident	0.5	0.5	0.5	0.5
5	4	9	d1	a375	loser	new	0	-0.5	1	0.166667
5	4	9	d26	a375	loser	new	1	1.5	2	1.5
5	4	9	d1	a376	loser	resident	3	1.5	0	1.5
5	4	9	d26	a376	loser	resident	3	1.5	1.5	2
5	4	9	d84	a376	loser	resident	1	1	1	1
5	4	9	d1	a386	loser	resident	0	0	0	0
5	4	9	d26	a386	loser	resident	1	0	0	0.333333
5	4	9	d84	a386	loser	resident	1	0.5	0.5	0.666667
5	4	9	d1	a39	avoider	resident	0.5	0	0	0.166667
5	4	9	d26	a39	avoider	resident	1.5	1.5	1	1.33333
5	4	9	d84	a39	avoider	resident	1	0.5	0.5	0.666667
5	4	9	d1	a391	subdominant	resident	2.5	0.5	-0.5	0.833333
5	4	9	d1	a392	dominant	resident	1.5	0.5	0.5	0.833333
5	4	9	d26	a392	dominant	resident	1	1	1.5	1.16667
5	4	9	d1	a394	loser	resident	2.5	1	0.5	1.33333
5	4	9	d26	a394	loser	resident	1	1.5	1.5	1.33333
5	4	9	d84	a394	loser	resident	1	1	0.5	0.833333
5	4	9	d1	a397	subdominant	resident	2.5	2.5	2.5	2.5
5	4	9	d26	a397	subdominant	resident	1	0.5	0	0.5
5	4	9	d84	a397	subdominant	resident	0.5	0	0.5	0.333333
5	4	9	d1	a400	loser	new	2.5	2.5	0.5	1.83333
5	4	9	d26	a400	loser	new	1.5	1	0.5	1
5	4	9	d84	a400	loser	new	2	2	0.5	1.5
5	4	9	d1	a401	subdominant	resident	0	2	0	0.666667
5	4	9	d26	a401	subdominant	resident	1.5	0.5	1	1
5	4	9	d84	a401	subdominant	resident	1	0.5	0.5	0.666667
5	4	9	d1	a416	loser	resident	1	0.5	0.5	0.666667
5	4	9	d26	a416	loser	resident	2	1	1	1.33333
5	4	9	d84	a416	loser	resident	1.5	1.5	0.5	1.16667
5	4	9	d1	a418	avoider	resident	1	-0.5	0	0.166667
5	4	9	d26	a418	avoider	resident	1.5	0.5	0.5	0.833333
5	4	9	d84	a418	avoider	resident	2	1.5	0.5	1.33333
5	4	9	d1	a428	dominant	new	2	1.5	3	2.16667
5	4	9	d26	a428	dominant	new	1.5	0.5	0.5	0.833333
5	4	9	d84	a428	dominant	new	0	0.5	1	0.5
5	4	9	d1	a429	loser	new	2.5	0.5	0.5	1.16667
5	4	9	d26	a429	loser	new	1	1	0.5	0.833333
5	4	9	d84	a429	loser	new	1	0.5	0.5	0.666667
5	4	9	d1	a44	loser	resident	2	0.5	0	0.833333
5	4	9	d26	a44	loser	resident	1	2	1	1.33333
5	4	9	d84	a44	loser	resident	1	2	0.5	1.16667
5	4	9	d1	a443	loser	new	0.5	0	0	0.166667
5	4	9	d1	a444	dominant	resident	2	0.5	0	0.833333
5	4	9	d26	a444	dominant	resident	2	2	2	2
5	4	9	d84	a444	dominant	resident	1	1	1	1
5	4	9	d1	a447	avoider	resident	1	0	0	0.333333
5	4	9	d26	a447	avoider	resident	1	0	0	0.333333
5	4	9	d84	a447	avoider	resident	1.5	1	0.5	1
5	4	9	d1	a448	subdominant	new	4	4	3	3.66667
5	4	9	d26	a448	subdominant	new	2	1.5	1.5	1.66667
5	4	9	d84	a448	subdominant	new	2	2	1	1.66667
5	4	9	d1	a45	subdominant	new	2.5	1.5	1	1.66667
5	4	9	d26	a45	subdominant	new	1.5	0.5	0	0.666667
5	4	9	d84	a45	subdominant	new	0.5	0.5	0.5	0.5
5	4	9	d1	a454	subdominant	resident	0.5	1.5	1.5	1.16667
5	4	9	d1	a457	avoider		2.5	2	1.5	2
5	4	9	d26	a457	avoider		1	1.5	1.5	1.33333
5	4	9	d84	a457	avoider		1	1	1	1
5	4	9	d1	a459	dominant	resident	2	0.5	2	1.5
5	4	9	d26	a459	dominant	resident	1	1	1	1
5	4	9	d84	a459	dominant	resident	1	1	0.5	0.833333
5	4	9	d1	a46	dominant	new	1	1	1	1
5	4	9	d1	a462	avoider	resident	0.5	0.5	1.5	0.833333
5	4	9	d26	a462	avoider	resident	3	1.5	1	1.83333
5	4	9	d84	a462	avoider	resident	1.5	1	0.5	1
5	4	9	d1	a47	avoider	resident	0	1	0	0.333333
5	4	9	d26	a47	avoider	resident	1	2	2.5	1.83333
5	4	9	d84	a47	avoider	resident	1	1	2	1.33333
5	4	9	d1	a5	avoider	resident	2.5	1	0.5	1.33333
5	4	9	d26	a5	avoider	resident	1.5	1.5	1.5	1.5
5	4	9	d84	a5	avoider	resident	1	1	1	1
5	4	9	d1	a52	subdominant	resident	3	0	0	1
5	4	9	d26	a52	subdominant	resident	1	0.5	0.5	0.666667
5	4	9	d84	a52	subdominant	resident	0	0.5	0	0.166667
5	4	9	d1	a53	dominant	resident	1.5	0	0	0.5
5	4	9	d26	a53	dominant	resident	1.5	1.5	1	1.33333
5	4	9	d84	a53	dominant	resident	1	1	2	1.33333
5	4	9	d1	a54	avoider	resident	1	0.5	0.5	0.666667
5	4	9	d26	a54	avoider	resident	1.5	0.5	1.5	1.16667
5	4	9	d84	a54	avoider	resident	1	0.5	0	0.5
5	4	9	d1	a57	avoider	resident	0.5	0.5	0	0.333333
5	4	9	d26	a57	avoider	resident	2	2	0.5	1.5
5	4	9	d84	a57	avoider	resident	1.5	1	1	1.16667
5	4	9	d1	a6	loser	resident	3	1.5	0.5	1.66667
5	4	9	d26	a6	loser	resident	1	2.5	1	1.5
5	4	9	d84	a6	loser	resident	1	1	1	1
5	4	9	d1	a61	subdominant	resident	2.5	1.5	0.5	1.5
5	4	9	d26	a61	subdominant	resident	2.5	0.5	1	1.33333
5	4	9	d84	a61	subdominant	resident	1.5	1	0.5	1
5	4	9	d1	a67	avoider	resident	0.5	0	0	0.166667
5	4	9	d26	a67	avoider	resident	3	0.5	0	1.16667
5	4	9	d84	a67	avoider	resident	1	2	0.5	1.16667
5	4	9	d1	a69	dominant	resident	2	2	0	1.33333
5	4	9	d26	a69	dominant	resident	3	3	0.5	2.16667
5	4	9	d84	a69	dominant	resident	2	2	1	1.66667
5	4	9	d1	a97	loser	resident	1.5	0	0	0.5
5	4	9	d26	a97	loser	resident	0.5	0.5	0	0.333333
5	4	9	d84	a97	loser	resident	1	0.5	0	0.5
5	4	10	d1	b106	dominant	new	2	1	1	1.33333
5	4	10	d26	b106	dominant	new	2	1	1	1.33333
5	4	10	d84	b106	dominant	new	1	1	0.5	0.833333
5	4	10	d1	b11	dominant	new	3.5	4	3	3.5
5	4	10	d26	b11	dominant	new	2.5	1.5	1.5	1.83333
5	4	10	d84	b11	dominant	new	1	0	0.5	0.5
5	4	10	d1	b123	dominant	resident	-0.5	0	0	-0.166667
5	4	10	d26	b123	dominant	resident	2	1.5	1	1.5
5	4	10	d84	b123	dominant	resident	1	0.5	1	0.833333
5	4	10	d1	b139	dominant	resident	4	1.5	2.5	2.66667
5	4	10	d26	b139	dominant	resident	2.5	1.5	1.5	1.83333
5	4	10	d84	b139	dominant	resident	0	0	0.5	0.166667
5	4	10	d1	b142	subdominant	resident	0.5	1.5	1	1
5	4	10	d26	b142	subdominant	resident	2	1.5	0.5	1.33333
5	4	10	d84	b142	subdominant	resident	1	1	1	1
5	4	10	d1	b146	dominant	resident	2	1	2.5	1.83333
5	4	10	d26	b146	dominant	resident	1.5	0.5	0	0.666667
5	4	10	d84	b146	dominant	resident	1	1	1.5	1.16667
5	4	10	d1	b151	dominant	resident	2	0.5	0	0.833333
5	4	10	d1	b154	subdominant	new	2.5	2	1.5	2
5	4	10	d26	b154	subdominant	new	3.5	2.5	1	2.33333
5	4	10	d84	b154	subdominant	new	2	2.5	1	1.83333
5	4	10	d1	b156	dominant	resident	3	2.5	3	2.83333
5	4	10	d26	b156	dominant	resident	1	0.5	0.5	0.666667
5	4	10	d84	b156	dominant	resident	1	0.5	0.5	0.666667
5	4	10	d1	b161	subdominant	new	2	2.5	1	1.83333
5	4	10	d26	b161	subdominant	new	2	2	1	1.66667
5	4	10	d1	b169	dominant	resident	1.5	0.5	0	0.666667
5	4	10	d26	b169	dominant	resident	2.5	0	0	0.833333
5	4	10	d84	b169	dominant	resident	1	0.5	0	0.5
5	4	10	d1	b178	avoider	resident	1	0.5	0	0.5
5	4	10	d26	b178	avoider	resident	2.5	2.5	1	2
5	4	10	d1	b183	loser	resident	1.5	1	0	0.833333
5	4	10	d26	b183	loser	resident	2	1	1	1.33333
5	4	10	d84	b183	loser	resident	1	0	0.5	0.5
5	4	10	d1	b207	avoider	resident	2	0.5	1.5	1.33333
5	4	10	d26	b207	avoider	resident	1.5	1	1.5	1.33333
5	4	10	d84	b207	avoider	resident	1	1.5	1	1.16667
5	4	10	d1	b212	avoider	resident	3	2.5	1.5	2.33333
5	4	10	d26	b212	avoider	resident	2.5	2.5	1.5	2.16667
5	4	10	d84	b212	avoider	resident	1	1.5	1	1.16667
5	4	10	d1	b216	subdominant	new	3.5	1.5	0	1.66667
5	4	10	d26	b216	subdominant	new	1.5	0.5	1	1
5	4	10	d84	b216	subdominant	new	0.5	0	0.5	0.333333
5	4	10	d1	b22	avoider	new	0.5	1.5	-0.5	0.5
5	4	10	d26	b22	avoider	new	2.5	1.5	1	1.66667
5	4	10	d1	b223	loser	resident	3	1	0.5	1.5
5	4	10	d26	b223	loser	resident	2	1	0.5	1.16667
5	4	10	d84	b223	loser	resident	1	0.5	0	0.5
5	4	10	d1	b224	loser	resident	2.5	1	0.5	1.33333
5	4	10	d1	b228	dominant	resident	1.5	2.5	0.5	1.5
5	4	10	d26	b228	dominant	resident	1	0.5	1.5	1
5	4	10	d84	b228	dominant	resident	1	1	0.5	0.833333
5	4	10	d1	b229	avoider	resident	1	2	0	1
5	4	10	d26	b229	avoider	resident	3.5	3.5	2	3
5	4	10	d84	b229	avoider	resident	1	2	1	1.33333
5	4	10	d1	b233	dominant	resident	2.5	2	2.5	2.33333
5	4	10	d26	b233	dominant	resident	1.5	2	2	1.83333
5	4	10	d84	b233	dominant	resident	1	1	1	1
5	4	10	d1	b238	dominant	new	3.5	2.5	1.5	2.5
5	4	10	d26	b238	dominant	new	2	2	1	1.66667
5	4	10	d84	b238	dominant	new	1	1	1	1
5	4	10	d1	b249	subdominant	new	2	2	0	1.33333
5	4	10	d26	b249	subdominant	new	1	2	0.5	1.16667
5	4	10	d84	b249	subdominant	new	1	1.5	0	0.833333
5	4	10	d1	b26	dominant	resident	4	3.5	2	3.16667
5	4	10	d1	b268	subdominant	new	1.5	2.5	2	2
5	4	10	d26	b268	subdominant	new	2.5	2	1	1.83333
5	4	10	d1	b286	subdominant	new	4	2.5	0.5	2.33333
5	4	10	d26	b286	subdominant	new	2.5	1.5	1	1.66667
5	4	10	d84	b286	subdominant	new	2	1	1	1.33333
5	4	10	d1	b293	subdominant	new	2	0.5	0	0.833333
5	4	10	d26	b293	subdominant	new	2	2	1.5	1.83333
5	4	10	d1	b299	avoider	new	0	0.5	0.5	0.333333
5	4	10	d26	b299	avoider	new	2.5	1.5	3	2.33333
5	4	10	d1	b314	subdominant	resident	2.5	3	0	1.83333
5	4	10	d26	b314	subdominant	resident	1	1	0.5	0.833333
5	4	10	d84	b314	subdominant	resident	0.5	0.5	1	0.666667
5	4	10	d1	b317	subdominant	resident	4	1.5	0	1.83333
5	4	10	d1	b320	avoider	resident	0	1.5	0	0.5
5	4	10	d26	b320	avoider	resident	3	1.5	2	2.16667
5	4	10	d84	b320	avoider	resident	1	1	0.5	0.833333
5	4	10	d1	b324	avoider	new	-1	0.5	0	-0.166667
5	4	10	d1	b328	subdominant	new	2	3.5	2	2.5
5	4	10	d26	b328	subdominant	new	1.5	1.5	1	1.33333
5	4	10	d84	b328	subdominant	new	1	1	0	0.666667
5	4	10	d1	b343	avoider	new	1.5	3	1.5	2
5	4	10	d26	b343	avoider	new	2	1.5	1	1.5
5	4	10	d84	b343	avoider	new	1	1.5	1	1.16667
5	4	10	d1	b346	dominant	resident	1	0	0	0.333333
5	4	10	d26	b346	dominant	resident	1	0.5	1.5	1
5	4	10	d1	b35	loser	new	1	0.5	0	0.5
5	4	10	d26	b35	loser	new	3	1.5	1.5	2
5	4	10	d84	b35	loser	new	1	1.5	1	1.16667
5	4	10	d1	b350	loser	resident	1	2	1.5	1.5
5	4	10	d26	b350	loser	resident	2	2	0.5	1.5
5	4	10	d84	b350	loser	resident	1	0	0.5	0.5
5	4	10	d1	b365	subdominant	resident	2	3.5	0.5	2
5	4	10	d26	b365	subdominant	resident	2	2	1	1.66667
5	4	10	d84	b365	subdominant	resident	1	1	0.5	0.833333
5	4	10	d1	b367	loser	new	2	1.5	0.5	1.33333
5	4	10	d1	b378	avoider	resident	1.5	1.5	0	1
5	4	10	d26	b378	avoider	resident	2	1	1	1.33333
5	4	10	d84	b378	avoider	resident	1	1	1	1
5	4	10	d1	b383	avoider	resident	-0.5	0	0	-0.166667
5	4	10	d26	b383	avoider	resident	2	1	1	1.33333
5	4	10	d84	b383	avoider	resident	1	1.5	0.5	1
5	4	10	d1	b409	avoider	resident	2	3.5	1.5	2.33333
5	4	10	d26	b409	avoider	resident	2	1.5	1.5	1.66667
5	4	10	d84	b409	avoider	resident	1	1	0.5	0.833333
5	4	10	d1	b410	loser	new	1.5	1	0	0.833333
5	4	10	d26	b410	loser	new	3	3	2.5	2.83333
5	4	10	d84	b410	loser	new	1.5	1	1	1.16667
5	4	10	d1	b415	dominant	new	2	0.5	0	0.833333
5	4	10	d26	b415	dominant	new	2.5	2.5	1	2
5	4	10	d84	b415	dominant	new	1	1	0.5	0.833333
5	4	10	d1	b417	dominant	resident	2.5	2	1	1.83333
5	4	10	d26	b417	dominant	resident	1.5	1	0.5	1
5	4	10	d84	b417	dominant	resident	1	0.5	0.5	0.666667
5	4	10	d1	b421	avoider	resident	1	2.5	0.5	1.33333
5	4	10	d26	b421	avoider	resident	2.5	2.5	0	1.66667
5	4	10	d84	b421	avoider	resident	1	2.5	0	1.16667
5	4	10	d1	b65	dominant	resident	0.5	1	0.5	0.666667
5	4	10	d1	b72	avoider	new	1.5	3	2	2.16667
5	4	10	d26	b72	avoider	new	1.5	2	2	1.83333
5	4	10	d84	b72	avoider	new	1	1	0.5	0.833333
5	4	10	d1	b76	avoider	new	3	1	0	1.33333
5	4	10	d26	b76	avoider	new	2.5	2	1.5	2
5	4	10	d84	b76	avoider	new	1	0.5	0.5	0.666667
5	4	10	d1	b77	dominant	resident	2.5	0.5	1	1.33333
5	4	10	d26	b77	dominant	resident	1.5	1	0	0.833333
5	4	10	d84	b77	dominant	resident	1	0	0	0.333333
5	4	10	d1	b80	loser	resident	3	1	0	1.33333
5	4	10	d26	b80	loser	resident	2	1	0	1
5	4	10	d1	b81	dominant	new	1.5	0.5	0	0.666667
5	4	10	d26	b81	dominant	new	1.5	1.5	1.5	1.5
5	4	10	d1	b91	loser	resident	0.5	1	1.5	1
5	4	10	d26	b91	loser	resident	1.5	1	0.5	1
5	4	10	d84	b91	loser	resident	1	1	0.5	0.833333
6	4	11	d1	a102	avoider	resident	1	2	0	1
6	4	11	d26	a102	avoider	resident	1.5	2.5	1.5	1.83333
6	4	11	d84	a102	avoider	resident	1	1	0	0.666667
6	4	11	d1	a111	avoider	resident	0	1.5	0	0.5
6	4	11	d26	a111	avoider	resident	2.5	0.5	1	1.33333
6	4	11	d84	a111	avoider	resident	1.5	1	0	0.833333
6	4	11	d1	a118	loser	resident	3	1.5	2.5	2.33333
6	4	11	d26	a118	loser	resident	2	0	0.5	0.833333
6	4	11	d84	a118	loser	resident	1	1	0.5	0.833333
6	4	11	d1	a12	loser	new	1.5	2	2	1.83333
6	4	11	d26	a12	loser	new	1.5	1	1	1.16667
6	4	11	d84	a12	loser	new	2	1	0	1
6	4	11	d1	a129	subdominant	new	2.5	3	2	2.5
6	4	11	d26	a129	subdominant	new	2	2.5	2.5	2.33333
6	4	11	d84	a129	subdominant	new	1	1.5	0.5	1
6	4	11	d1	a206	avoider	resident	1	0	0	0.333333
6	4	11	d26	a206	avoider	resident	2.5	1.5	1	1.66667
6	4	11	d84	a206	avoider	resident	1.5	2.5	2	2
6	4	11	d1	a212	loser	resident	2.5	1	0.5	1.33333
6	4	11	d26	a212	loser	resident	3.5	3.5	1	2.66667
6	4	11	d84	a212	loser	resident	2	2.5	1.5	2
6	4	11	d1	a217	dominant	resident	2	1.5	1.5	1.66667
6	4	11	d26	a217	dominant	resident	1.5	3	2	2.16667
6	4	11	d84	a217	dominant	resident	1.5	2	1	1.5
6	4	11	d1	a218	loser	resident	1	0	0	0.333333
6	4	11	d26	a218	loser	resident	1.5	0.5	1	1
6	4	11	d84	a218	loser	resident	1.5	1	1	1.16667
6	4	11	d1	a222	loser	resident	2	1	0	1
6	4	11	d26	a222	loser	resident	2	2	1.5	1.83333
6	4	11	d84	a222	loser	resident	0.5	0	1	0.5
6	4	11	d1	a251	dominant	resident	1.5	0	0.5	0.666667
6	4	11	d26	a251	dominant	resident	1	1.5	0.5	1
6	4	11	d84	a251	dominant	resident	1.5	1.5	0.5	1.16667
6	4	11	d1	a253	avoider	resident	3.5	0.5	0.5	1.5
6	4	11	d26	a253	avoider	resident	2.5	1.5	1.5	1.83333
6	4	11	d84	a253	avoider	resident	2	2.5	0.5	1.66667
6	4	11	d1	a267	loser	new	2	2.5	0	1.5
6	4	11	d1	a27	dominant	new	3	3	2.5	2.83333
6	4	11	d1	a276	dominant	resident	1.5	2.5	0	1.33333
6	4	11	d26	a276	dominant	resident	2	0.5	1	1.16667
6	4	11	d84	a276	dominant	resident	0.5	0.5	0	0.333333
6	4	11	d1	a278	dominant	resident	2	0.5	1	1.16667
6	4	11	d26	a278	dominant	resident	1.5	2	0.5	1.33333
6	4	11	d84	a278	dominant	resident	1	0.5	0	0.5
6	4	11	d1	a282	subdominant	resident	1.5	0.5	1.5	1.16667
6	4	11	d26	a282	subdominant	resident	2	2	0.5	1.5
6	4	11	d84	a282	subdominant	resident	2.5	0.5	0.5	1.16667
6	4	11	d1	a294	dominant	resident	2.5	1	1	1.5
6	4	11	d26	a294	dominant	resident	2	1	1	1.33333
6	4	11	d84	a294	dominant	resident	2	0.5	0	0.833333
6	4	11	d1	a296	avoider	resident	0	0	0	0
6	4	11	d26	a296	avoider	resident	1	0.5	1.5	1
6	4	11	d84	a296	avoider	resident	1	1	0	0.666667
6	4	11	d1	a298	avoider	new	2	0	0	0.666667
6	4	11	d26	a298	avoider	new	1.5	1	1.5	1.33333
6	4	11	d84	a298	avoider	new	1	1	0	0.666667
6	4	11	d1	a304	dominant	resident	1.5	1	2	1.5
6	4	11	d26	a304	dominant	resident	1	0	0	0.333333
6	4	11	d84	a304	dominant	resident	0.5	1	0.5	0.666667
6	4	11	d1	a322	subdominant	resident	3	2	2.5	2.5
6	4	11	d26	a322	subdominant	resident	2	0.5	0.5	1
6	4	11	d84	a322	subdominant	resident	1	0.5	0.5	0.666667
6	4	11	d1	a352	dominant	new	3.5	0	0.5	1.33333
6	4	11	d26	a352	dominant	new	2.5	2	1	1.83333
6	4	11	d1	a391	loser	new	1	0.5	0.5	0.666667
6	4	11	d26	a391	loser	new	2	0.5	1	1.16667
6	4	11	d84	a391	loser	new	1	0.5	0.5	0.666667
6	4	11	d1	a406	subdominant	new	3	2	2.5	2.5
6	4	11	d26	a406	subdominant	new	1	0.5	0	0.5
6	4	11	d84	a406	subdominant	new	0	0	0.5	0.166667
6	4	11	d1	a426	dominant	resident	4	4	2	3.33333
6	4	11	d26	a426	dominant	resident	1	0.5	1	0.833333
6	4	11	d84	a426	dominant	resident	0.5	0	0.5	0.333333
6	4	11	d1	a432	dominant	resident	2	1.5	1	1.5
6	4	11	d26	a432	dominant	resident	1	1	0.5	0.833333
6	4	11	d84	a432	dominant	resident	1	0	0	0.333333
6	4	11	d1	a434	dominant	resident	3.5	3	2.5	3
6	4	11	d26	a434	dominant	resident	1	0.5	0.5	0.666667
6	4	11	d84	a434	dominant	resident	1.5	1	0	0.833333
6	4	11	d1	a440	subdominant	resident	3	0	1.5	1.5
6	4	11	d26	a440	subdominant	resident	3.5	2	0.5	2
6	4	11	d84	a440	subdominant	resident	1	1	1	1
6	4	11	d1	a442	avoider	resident	2.5	0	0.5	1
6	4	11	d26	a442	avoider	resident	1.5	1.5	1	1.33333
6	4	11	d84	a442	avoider	resident	1	0.5	0	0.5
6	4	11	d1	a454	subdominant	new	3	2.5	2	2.5
6	4	11	d26	a454	subdominant	new	2.5	1	0.5	1.33333
[truncated: 1,250 more rows]

## Sheet: Caption
Item	Definition
Replicate	replicate number
Rotation	rotation number
Group	group number
Scoring_day	scoring day
Sow_id	sow identity
Social_status	social status
Prev_exp_grp	previous experience in the group
Lesion_front	mean front lesion score
Lesion_middle	mean middle lesion score
Lesion_rear	mean rear lesion score
Lesion_total	mean total lesion score
